# Supplementary material for: Developing an SNP dataset for efficiently evaluating soybean germplasm resources using the genome sequencing data of 3,661 soybean accessions
Source: BMC Genomics. 2024 May 14;25:475. doi: 10.1186/s12864-024-10382-3 (PMC11092025; doi:10.1186/s12864-024-10382-3)
Supplement: Supplementary file 1 — Supplementary Material 1. [file 12864_2024_10382_MOESM1_ESM.zip]

Archive with 2 entries (2 files):
- Additional file 1. Large-effect SNPs mutant genes library.csv
- __MACOSX/._Additional file 1. Large-effect SNPs mutant genes library.csv
