# Supplementary material for: Developing an SNP dataset for efficiently evaluating soybean germplasm resources using the genome sequencing data of 3,661 soybean accessions
Source: BMC Genomics. 2024 May 14;25:475. doi: 10.1186/s12864-024-10382-3 (PMC11092025; doi:10.1186/s12864-024-10382-3)
Supplement: Supplementary file 1 — Supplementary Material 1. [file 12864_2024_10382_MOESM1_ESM.zip › Additional file 1. Large-effect SNPs mutant genes library.csv]

Additional file 1. Large-effect SNPs mutant genes library.csv. This file includes the large-effect SNPs across the test and validation populations, including the genome location information on the ZH13 v2 assembly and Willams 82 v2 assembly, gene annotation information, and genotype information for all accessions.
ZH13_CHROM	ZH13_POS	ZH13_ref	ZH13_alt	ZH13_ANNO	W82_CHROM	W82_POS	W82_ref	W82_alt	W82_ANNO	7402-18	7402-29	7402-46	74052-5	Ajuggali	Anpyeong	Babmit	Back_Tac	Baegbong	Baekjung_42	Baekmo_9	Bancheongdu	Bangsa	Blackhawk	Boone	Boseok	Browngilgun	Bukwang	CD-0073	CD-0250	CD-1078	CD-1094	CD-1123	CD-1125	CD-1148	CD-1156	CHN13	CHN2	CHN20	CHN22	CHN23	CHN25	CHN28	CHN3	CHN30	CHN31	CHN34	CHN35	CHN37	CHN38
Chr1	848261	C	T	Gene.refGene=SoyZH13_01G001800;ExonicFunc.refGene=stopgain;AAChange.refGene=SoyZH13_01G001800:SoyZH13_01G001800.m2:exon9:c.C1132T:p.Q378X,SoyZH13_01G001800:SoyZH13_01G001800.m1:exon10:c.C1246T:p.Q416X,SoyZH13_01G001800:SoyZH13_01G001800.m3:exon10:c.C1246T:p.Q416X	Chr01	257169	C	T	Gene.refGene=Glyma.01G001500;ExonicFunc.refGene=stopgain;AAChange.refGene=Glyma.01G001500:Glyma.01G001500.1:exon10:c.C1246T:p.Q416X	CC	CC	CC	CC	CC	CC	CC	CC	CC	CC	CC	TT	CC	CC	CC	CC	CC	CC	CC	CC	CC	CC	CC	CC	CC	CC	CC	CC	CC	CC	CC	CC	CC	CC	CC	CC	--	CC	CC	CC
Chr1	961676	T	A	Gene.refGene=SoyZH13_01G003400;ExonicFunc.refGene=stoploss;AAChange.refGene=SoyZH13_01G003400:SoyZH13_01G003400.m1:exon5:c.T247A:p.X83K	Chr01	371429	A	T	Gene.refGene=Glyma.01G003100;ExonicFunc.refGene=stopgain;AAChange.refGene=Glyma.01G003100:Glyma.01G003100.2:exon3:c.A247T:p.K83X	AA	AA	AA	AA	AA	AA	AA	AA	AA	AA	TT	AA	AA	AA	AA	AA	AA	AA	AA	AA	AA	AA	AA	TT	AA	AA	AA	TT	AA	AA	AA	TT	AA	AA	AA	AA	AA	AA	AA	AA
Chr1	1735231	T	A	Gene.refGene=SoyZH13_01G012100;ExonicFunc.refGene=stopgain;AAChange.refGene=SoyZH13_01G012100:SoyZH13_01G012100.m1:exon2:c.A202T:p.K68X	Chr01	1136009	T	A	Gene.refGene=Glyma.01G011800;ExonicFunc.refGene=stopgain;AAChange.refGene=Glyma.01G011800:Glyma.01G011800.1:exon3:c.A193T:p.K65X	TT	TT	TT	TT	TT	TT	TT	TT	--	TT	TT	TT	TT	TT	TT	TT	TT	TT	TT	TT	TT	TT	TT	TT	TT	TT	TT	TT	TT	TT	TT	TT	TT	TT	TT	TT	TT	--	TT	TT
Chr1	1914325	C	T	Gene.refGene=SoyZH13_01G014000;ExonicFunc.refGene=stopgain;AAChange.refGene=SoyZH13_01G014000:SoyZH13_01G014000.m1:exon1:c.C232T:p.Q78X	Chr01	1314534	C	T	Gene.refGene=Glyma.01G013800;ExonicFunc.refGene=stopgain;AAChange.refGene=Glyma.01G013800:Glyma.01G013800.1:exon1:c.C232T:p.Q78X	CC	CC	CC	CC	CC	CC	CC	--	CC	CC	TT	CC	CC	CC	--	TT	CC	TT	TT	CC	CC	--	--	--	CC	CC	CC	CC	CC	--	--	CC	CC	CC	CC	CC	CC	CC	CC	CC
Chr1	2081772	A	T	Gene.refGene=SoyZH13_01G015100;ExonicFunc.refGene=stoploss;AAChange.refGene=SoyZH13_01G015100:SoyZH13_01G015100.m2:exon8:c.A1106T:p.X369L	Chr01	1483791	T	A	Gene.refGene=Glyma.01G014900;ExonicFunc.refGene=stopgain;AAChange.refGene=Glyma.01G014900:Glyma.01G014900.1:exon8:c.T1106A:p.L369X	AA	AA	--	AA	AA	AA	TT	AA	AA	AA	AA	TT	AA	TT	TT	AA	AA	AA	TT	TT	AA	AA	AA	AA	TT	AA	AA	TT	AA	AA	AA	AA	TT	AA	TT	TT	AA	AA	AA	AA
Chr1	2161336	C	T	Gene.refGene=SoyZH13_01G016600;ExonicFunc.refGene=stopgain;AAChange.refGene=SoyZH13_01G016600:SoyZH13_01G016600.m6:exon3:c.C289T:p.Q97X,SoyZH13_01G016600:SoyZH13_01G016600.m1:exon4:c.C289T:p.Q97X,SoyZH13_01G016600:SoyZH13_01G016600.m2:exon4:c.C289T:p.Q97X,SoyZH13_01G016600:SoyZH13_01G016600.m3:exon4:c.C382T:p.Q128X,SoyZH13_01G016600:SoyZH13_01G016600.m4:exon4:c.C382T:p.Q128X,SoyZH13_01G016600:Soy…	Chr01	1563235	C	T	Gene.refGene=Glyma.01G016400;ExonicFunc.refGene=stopgain;AAChange.refGene=Glyma.01G016400:Glyma.01G016400.2:exon3:c.C289T:p.Q97X,Glyma.01G016400:Glyma.01G016400.1:exon4:c.C289T:p.Q97X	CC	CC	CC	CC	CC	CT	CC	CC	CC	CC	CC	CC	CC	CC	CC	CC	CC	CC	CC	CC	--	CC	CC	CC	CC	CC	CC	CC	CC	CC	CC	CC	CC	CC	--	CC	CC	CC	CC	CC
Chr1	2162568	C	G	Gene.refGene=SoyZH13_01G016600;ExonicFunc.refGene=stopgain;AAChange.refGene=SoyZH13_01G016600:SoyZH13_01G016600.m6:exon6:c.C545G:p.S182X,SoyZH13_01G016600:SoyZH13_01G016600.m1:exon7:c.C545G:p.S182X,SoyZH13_01G016600:SoyZH13_01G016600.m2:exon7:c.C545G:p.S182X,SoyZH13_01G016600:SoyZH13_01G016600.m4:exon7:c.C638G:p.S213X	Chr01	1564467	C	G	Gene.refGene=Glyma.01G016400;ExonicFunc.refGene=stopgain;AAChange.refGene=Glyma.01G016400:Glyma.01G016400.2:exon6:c.C545G:p.S182X,Glyma.01G016400:Glyma.01G016400.1:exon7:c.C545G:p.S182X	CC	CC	CC	CC	CC	CC	CC	CC	CC	CC	CC	CC	CC	CC	CC	CC	CC	CC	CC	CC	CC	CC	CC	CC	CC	CC	CC	CC	CC	CC	CC	CC	CC	CC	CC	CC	CC	CC	CC	CC
Chr1	2616938	A	T	Gene.refGene=SoyZH13_01G020300;ExonicFunc.refGene=stoploss;AAChange.refGene=SoyZH13_01G020300:SoyZH13_01G020300.m1:exon3:c.A2016T:p.X672Y	Chr01	1994447	A	T	Gene.refGene=Glyma.01G020000;ExonicFunc.refGene=stoploss;AAChange.refGene=Glyma.01G020000:Glyma.01G020000.1:exon3:c.A2016T:p.X672Y	TT	TT	TT	TT	TT	AA	AA	TT	TT	AA	TT	TT	TT	AA	AA	AA	TT	AA	TT	TT	TT	TT	TT	TT	TT	TT	TT	TT	TT	TT	TT	TT	TT	TT	TT	TT	TT	TT	TT	TT
Chr1	3363459	T	A	Gene.refGene=SoyZH13_01G026400;ExonicFunc.refGene=stopgain;AAChange.refGene=SoyZH13_01G026400:SoyZH13_01G026400.m1:exon5:c.T620A:p.L207X	Chr01	2758905	T	A	Gene.refGene=Glyma.01G026300;ExonicFunc.refGene=stopgain;AAChange.refGene=Glyma.01G026300:Glyma.01G026300.1:exon4:c.T518A:p.L173X	TT	TT	TT	TT	TT	TT	TT	TT	TT	TT	TT	TT	TT	TT	TT	TT	TT	TT	TT	TT	TT	TT	TT	TT	TT	TT	TT	TT	TT	TT	TT	TT	TT	TT	TT	TT	TT	TT	TT	TT
Chr1	3529800	T	A	Gene.refGene=SoyZH13_01G028100;ExonicFunc.refGene=stopgain;AAChange.refGene=SoyZH13_01G028100:SoyZH13_01G028100.m1:exon6:c.T842A:p.L281X	Chr01	2925586	T	A	Gene.refGene=Glyma.01G028000;ExonicFunc.refGene=stopgain;AAChange.refGene=Glyma.01G028000:Glyma.01G028000.1:exon8:c.T956A:p.L319X	TT	TT	TT	TT	TT	TT	TT	TT	TT	TT	TT	TT	TT	TT	TT	TT	TT	TT	TT	TT	TT	TT	AA	TT	TT	TT	TT	TT	AA	AA	AA	TT	TT	TT	TT	TT	TT	TT	TT	TT
Chr1	3846791	G	A	Gene.refGene=SoyZH13_01G030801;ExonicFunc.refGene=stopgain;AAChange.refGene=SoyZH13_01G030801:SoyZH13_01G030801.m1:exon1:c.G123A:p.W41X	Chr01	3243570	G	A	Gene.refGene=Glyma.01G031000;ExonicFunc.refGene=stopgain;AAChange.refGene=Glyma.01G031000:Glyma.01G031000.1:exon4:c.G348A:p.W116X	GG	GG	GG	GG	GG	GG	GG	GG	GG	GG	GG	GG	GG	GG	GG	GG	AA	GG	AA	GG	GG	GG	AA	AA	GG	AA	GG	GG	GG	GG	AA	AA	GG	AA	GG	AA	GG	GG	GG	GG
Chr1	4008634	T	G	Gene.refGene=SoyZH13_01G032100;ExonicFunc.refGene=stopgain;AAChange.refGene=SoyZH13_01G032100:SoyZH13_01G032100.m1:exon2:c.T1032G:p.Y344X,SoyZH13_01G032100:SoyZH13_01G032100.m2:exon2:c.T1032G:p.Y344X	Chr01	3407032	T	G	Gene.refGene=Glyma.01G032400;ExonicFunc.refGene=stopgain;AAChange.refGene=Glyma.01G032400:Glyma.01G032400.1:exon2:c.T1032G:p.Y344X,Glyma.01G032400:Glyma.01G032400.2:exon2:c.T1032G:p.Y344X	TT	TT	TT	TT	TT	GG	TT	TT	GG	TT	GG	TT	GG	TT	TT	GG	TT	GG	TT	TT	TT	TT	TT	TT	TT	TT	TT	TT	TT	TT	TT	TT	TT	TT	TT	TT	TT	TT	TT	TT
Chr1	4088160	C	A	Gene.refGene=SoyZH13_01G032600;ExonicFunc.refGene=stopgain;AAChange.refGene=SoyZH13_01G032600:SoyZH13_01G032600.m1:exon5:c.C4379A:p.S1460X,SoyZH13_01G032600:SoyZH13_01G032600.m2:exon5:c.C4379A:p.S1460X,SoyZH13_01G032600:SoyZH13_01G032600.m3:exon5:c.C4379A:p.S1460X,SoyZH13_01G032600:SoyZH13_01G032600.m4:exon5:c.C3761A:p.S1254X	Chr01	3492412	C	A	Gene.refGene=Glyma.01G033200;ExonicFunc.refGene=stopgain;AAChange.refGene=Glyma.01G033200:Glyma.01G033200.1:exon4:c.C4193A:p.S1398X	CC	CC	CC	CC	CC	CC	--	CC	CC	CC	CC	CC	CC	CC	CC	CC	CC	CC	CC	CC	CC	CC	CC	CC	CC	CC	CC	CC	CC	CC	CC	CC	CC	CC	CA	CC	CC	CC	CC	CC
Chr1	4170940	G	T	Gene.refGene=SoyZH13_01G033700;ExonicFunc.refGene=stopgain;AAChange.refGene=SoyZH13_01G033700:SoyZH13_01G033700.m1:exon2:c.C294A:p.Y98X	Chr01	3589752	G	T	Gene.refGene=Glyma.01G034600;ExonicFunc.refGene=stopgain;AAChange.refGene=Glyma.01G034600:Glyma.01G034600.1:exon2:c.C294A:p.Y98X	GG	GG	GG	GG	GG	GG	GG	GG	GG	GG	GG	GG	GG	GG	GG	GG	GG	GG	GG	GG	GG	GG	GG	GG	GG	GG	GG	GG	GG	GG	GG	GG	GG	GG	GG	GG	GG	GG	GG	GG
Chr1	4207263	T	A	Gene.refGene=SoyZH13_01G034100;ExonicFunc.refGene=stopgain;AAChange.refGene=SoyZH13_01G034100:SoyZH13_01G034100.m3:exon1:c.T12A:p.Y4X	Chr01	3626210	T	A	Gene.refGene=Glyma.01G035000;ExonicFunc.refGene=stopgain;AAChange.refGene=Glyma.01G035000:Glyma.01G035000.1:exon1:c.T12A:p.Y4X	TT	TT	TT	TT	TT	TT	TT	TT	TT	TT	TT	TT	TT	TT	TT	TT	TT	TT	TT	TT	AA	TT	TT	TT	TT	TT	TT	TT	TT	TT	AA	TT	AA	AA	AA	TT	TT	TT	TT	TT
Chr1	4320438	T	A	Gene.refGene=SoyZH13_01G034601;ExonicFunc.refGene=stopgain;AAChange.refGene=SoyZH13_01G034601:SoyZH13_01G034601.m1:exon1:c.T257A:p.L86X	Chr01	3755542	T	A	Gene.refGene=Glyma.01G035800;ExonicFunc.refGene=stopgain;AAChange.refGene=Glyma.01G035800:Glyma.01G035800.1:exon2:c.T209A:p.L70X	TT	TT	TT	TT	TT	TT	TT	TT	--	TT	TT	TT	TT	TT	TT	TT	TT	TT	TT	TT	TT	TT	TT	TT	TT	TT	AA	TT	TT	TT	TT	TT	TT	TT	TT	TT	TT	TT	TT	TT
Chr1	4326638	C	A	Gene.refGene=SoyZH13_01G034601;ExonicFunc.refGene=stopgain;AAChange.refGene=SoyZH13_01G034601:SoyZH13_01G034601.m1:exon2:c.C1250A:p.S417X	Chr01	3762200	C	A	Gene.refGene=Glyma.01G035900;ExonicFunc.refGene=stopgain;AAChange.refGene=Glyma.01G035900:Glyma.01G035900.1:exon2:c.C392A:p.S131X	CC	CC	CC	AA	CC	CC	CC	CC	CC	CC	CC	CC	CC	--	CC	CC	CC	CC	CC	CC	CC	CC	CC	CC	CC	CC	CC	CC	CC	CC	CC	CC	CC	CC	CC	AA	AA	CC	CC	CC
Chr1	4326847	A	T	Gene.refGene=SoyZH13_01G034601;ExonicFunc.refGene=stopgain;AAChange.refGene=SoyZH13_01G034601:SoyZH13_01G034601.m1:exon2:c.A1459T:p.K487X	Chr01	3762409	A	T	Gene.refGene=Glyma.01G035900;ExonicFunc.refGene=stopgain;AAChange.refGene=Glyma.01G035900:Glyma.01G035900.1:exon2:c.A601T:p.K201X	AA	AA	AA	TT	AA	AA	AA	AA	AA	AA	AA	AA	AA	AA	AA	AA	AA	AA	AA	AA	AA	AA	AA	--	AA	AA	AA	AA	AA	AA	AA	AA	AA	AA	AA	TT	TT	AA	AA	AA
Chr1	4496151	T	A	Gene.refGene=SoyZH13_01G035800;ExonicFunc.refGene=stopgain;AAChange.refGene=SoyZH13_01G035800:SoyZH13_01G035800.m1:exon1:c.T1020A:p.Y340X	Chr01	3933012	T	A	Gene.refGene=Glyma.01G037100;ExonicFunc.refGene=stopgain;AAChange.refGene=Glyma.01G037100:Glyma.01G037100.1:exon1:c.T1020A:p.Y340X	TT	TT	TT	TT	TT	TT	TT	TT	TT	TT	TT	TT	TT	TT	TT	TT	TT	TT	TT	TT	TT	TT	TT	TT	TT	TT	TT	TT	TT	TT	TT	TT	TT	TT	TT	TT	TT	TT	TT	TT
Chr1	4812536	G	A	Gene.refGene=SoyZH13_01G038200;ExonicFunc.refGene=stopgain;AAChange.refGene=SoyZH13_01G038200:SoyZH13_01G038200.m1:exon3:c.C214T:p.Q72X	Chr01	4258074	G	A	Gene.refGene=Glyma.01G039300;ExonicFunc.refGene=stopgain;AAChange.refGene=Glyma.01G039300:Glyma.01G039300.1:exon1:c.C88T:p.Q30X	GG	GG	GG	GG	GG	GG	GG	GG	GG	GG	GG	GG	GG	GG	GG	GG	GG	GG	GG	GG	GG	GG	GG	GG	GG	GG	GG	GG	AA	AA	GG	GG	GG	GG	GG	GG	GG	GG	GG	GG
Chr1	5527985	C	T	Gene.refGene=SoyZH13_01G043800;ExonicFunc.refGene=stopgain;AAChange.refGene=SoyZH13_01G043800:SoyZH13_01G043800.m1:exon2:c.C160T:p.Q54X	Chr01	4973859	C	T	Gene.refGene=Glyma.01G044700;ExonicFunc.refGene=stopgain;AAChange.refGene=Glyma.01G044700:Glyma.01G044700.1:exon6:c.C415T:p.Q139X	CC	CC	CC	TT	CC	CC	CC	CC	CC	CC	CC	CC	CC	CC	CC	CC	CC	CC	CC	TT	CC	CC	CC	TT	CC	CC	CC	CC	CC	CC	CC	CC	CC	CC	CC	TT	CC	CC	CC	CC
Chr1	6120340	T	C	Gene.refGene=SoyZH13_01G046900;ExonicFunc.refGene=stoploss;AAChange.refGene=SoyZH13_01G046900:SoyZH13_01G046900.m1:exon8:c.T937C:p.X313Q	Chr01	5553927	T	C	Gene.refGene=Glyma.01G047700;ExonicFunc.refGene=stoploss;AAChange.refGene=Glyma.01G047700:Glyma.01G047700.1:exon8:c.T859C:p.X287Q	TT	TT	TT	TT	TT	TT	TT	TT	TT	TT	TT	TT	TT	TT	TT	TT	TT	TT	TT	--	TT	TT	TT	TT	TT	TT	--	TT	--	TT	TT	TT	TT	TT	TT	TT	TT	TT	TT	TT
Chr1	6200456	C	G	Gene.refGene=SoyZH13_01G047300;ExonicFunc.refGene=stopgain;AAChange.refGene=SoyZH13_01G047300:SoyZH13_01G047300.m1:exon4:c.C486G:p.Y162X	Chr01	5619054	C	G	Gene.refGene=Glyma.01G048200;ExonicFunc.refGene=stopgain;AAChange.refGene=Glyma.01G048200:Glyma.01G048200.1:exon5:c.C519G:p.Y173X	CC	CC	CC	CC	CC	CC	CC	CC	CC	CC	CC	CC	CC	CC	CC	CC	CC	CC	CC	CC	CC	CC	CC	CC	CC	CC	CC	CC	CC	CC	CC	CC	CC	CC	CC	CC	CC	CC	CC	CC
Chr1	6264843	G	A	Gene.refGene=SoyZH13_01G047800;ExonicFunc.refGene=stopgain;AAChange.refGene=SoyZH13_01G047800:SoyZH13_01G047800.m1:exon3:c.C1705T:p.Q569X	Chr01	5682219	G	A	Gene.refGene=Glyma.01G048800;ExonicFunc.refGene=stopgain;AAChange.refGene=Glyma.01G048800:Glyma.01G048800.1:exon3:c.C1705T:p.Q569X	GG	GG	GG	GG	GG	GG	GG	GG	GG	GG	GG	GG	GG	GG	GG	GG	GG	GG	GG	GG	GG	GG	GG	GG	GG	GG	GG	GG	GG	GG	GG	GG	GG	GG	GG	GG	GG	GG	GG	GG
Chr1	6267069	G	C	Gene.refGene=SoyZH13_01G047800;ExonicFunc.refGene=stopgain;AAChange.refGene=SoyZH13_01G047800:SoyZH13_01G047800.m1:exon1:c.C54G:p.Y18X	Chr01	5684439	G	C	Gene.refGene=Glyma.01G048800;ExonicFunc.refGene=stopgain;AAChange.refGene=Glyma.01G048800:Glyma.01G048800.1:exon1:c.C54G:p.Y18X	GG	GG	GG	GG	GG	GG	GG	GG	GG	GG	GG	GG	GG	GG	GG	GG	GG	GG	GG	GG	GG	GG	GG	GG	GG	GG	GG	GG	GG	GG	GG	GG	GG	GG	GG	GG	GG	GG	GG	GG
Chr1	6319947	G	T	Gene.refGene=SoyZH13_01G048100;ExonicFunc.refGene=stopgain;AAChange.refGene=SoyZH13_01G048100:SoyZH13_01G048100.m1:exon1:c.C158A:p.S53X	Chr01	5737442	G	T	Gene.refGene=Glyma.01G049200;ExonicFunc.refGene=stopgain;AAChange.refGene=Glyma.01G049200:Glyma.01G049200.1:exon1:c.C158A:p.S53X	GG	GG	GG	TT	GG	GG	GG	GG	GG	GG	GG	GG	GG	GG	GG	GG	GG	GG	GG	GG	GG	GG	GG	GG	GG	GG	GG	GG	GG	GG	GG	GG	GG	GG	GG	GG	--	GG	GG	GG
Chr1	6518469	C	T	Gene.refGene=SoyZH13_01G048903;ExonicFunc.refGene=stopgain;AAChange.refGene=SoyZH13_01G048903:SoyZH13_01G048903.m1:exon1:c.C85T:p.Q29X	Chr01	5938310	C	T	Gene.refGene=Glyma.01G050200;ExonicFunc.refGene=stopgain;AAChange.refGene=Glyma.01G050200:Glyma.01G050200.1:exon2:c.C187T:p.Q63X	CC	CC	CC	CC	CC	CC	CC	CC	CC	CC	CC	CC	CC	CC	CC	CC	CC	CC	CC	CC	CC	CC	CC	CC	CC	CC	CC	CC	CC	CC	CC	CC	CC	CC	CC	TT	CC	TT	CC	TT
Chr1	6518615	C	A	Gene.refGene=SoyZH13_01G048903;ExonicFunc.refGene=stopgain;AAChange.refGene=SoyZH13_01G048903:SoyZH13_01G048903.m1:exon1:c.C231A:p.Y77X	Chr01	5938456	C	A	Gene.refGene=Glyma.01G050200;ExonicFunc.refGene=stopgain;AAChange.refGene=Glyma.01G050200:Glyma.01G050200.1:exon2:c.C333A:p.Y111X	CC	CC	CC	CC	CC	CC	CC	CC	CC	CC	CC	CC	CC	CC	CC	CC	CC	CC	CC	CC	CC	CC	CC	CC	CC	CC	CC	CC	CC	CC	CC	CC	CC	CC	CC	CC	CC	CC	CC	CC
Chr1	6518769	G	T	Gene.refGene=SoyZH13_01G048903;ExonicFunc.refGene=stopgain;AAChange.refGene=SoyZH13_01G048903:SoyZH13_01G048903.m1:exon1:c.G385T:p.E129X	Chr01	5938610	G	T	Gene.refGene=Glyma.01G050200;ExonicFunc.refGene=stopgain;AAChange.refGene=Glyma.01G050200:Glyma.01G050200.1:exon2:c.G487T:p.E163X	TT	TT	TT	GG	GG	GG	GG	GG	GG	GG	GG	GG	GG	GG	GG	GG	GG	GG	GG	GG	GG	--	GG	GG	GG	GG	GG	GG	GG	GG	GG	GG	GG	GG	TT	GG	GG	GG	TT	GG
Chr1	6688481	C	T	Gene.refGene=SoyZH13_01G049502;ExonicFunc.refGene=stopgain;AAChange.refGene=SoyZH13_01G049502:SoyZH13_01G049502.m1:exon2:c.C451T:p.R151X	Chr01	6115498	C	T	Gene.refGene=Glyma.01G051600;ExonicFunc.refGene=stopgain;AAChange.refGene=Glyma.01G051600:Glyma.01G051600.1:exon3:c.C565T:p.R189X	TT	TT	--	TT	CC	CC	CC	CC	CC	CC	CC	CC	CC	CC	CC	CC	CC	CC	CC	TT	TT	TT	CC	TT	TT	TT	TT	CC	TT	TT	--	CC	CC	CC	TT	TT	--	TT	TT	CC
Chr1	7358823	C	T	Gene.refGene=SoyZH13_01G051400;ExonicFunc.refGene=stopgain;AAChange.refGene=SoyZH13_01G051400:SoyZH13_01G051400.m1:exon5:c.C421T:p.Q141X,SoyZH13_01G051400:SoyZH13_01G051400.m2:exon5:c.C460T:p.Q154X,SoyZH13_01G051400:SoyZH13_01G051400.m3:exon5:c.C421T:p.Q141X	Chr01	6789375	C	T	Gene.refGene=Glyma.01G053600;ExonicFunc.refGene=stopgain;AAChange.refGene=Glyma.01G053600:Glyma.01G053600.1:exon5:c.C460T:p.Q154X,Glyma.01G053600:Glyma.01G053600.2:exon5:c.C460T:p.Q154X	CC	CC	CC	CC	CC	CC	CC	CC	CC	CC	CC	CC	CC	CC	CC	CC	CC	CC	CC	CC	CC	CC	CC	CC	CC	CC	CC	CC	CC	CC	CC	CC	CC	CC	CC	CC	CC	CC	CC	CC
Chr1	7359385	C	T	Gene.refGene=SoyZH13_01G051400;ExonicFunc.refGene=stopgain;AAChange.refGene=SoyZH13_01G051400:SoyZH13_01G051400.m1:exon6:c.C673T:p.Q225X,SoyZH13_01G051400:SoyZH13_01G051400.m2:exon6:c.C712T:p.Q238X,SoyZH13_01G051400:SoyZH13_01G051400.m3:exon6:c.C673T:p.Q225X	Chr01	6789937	C	T	Gene.refGene=Glyma.01G053600;ExonicFunc.refGene=stopgain;AAChange.refGene=Glyma.01G053600:Glyma.01G053600.1:exon6:c.C712T:p.Q238X,Glyma.01G053600:Glyma.01G053600.2:exon6:c.C712T:p.Q238X	CC	CC	CC	CC	CC	CC	CC	--	CC	CC	CC	CC	CC	CC	CC	CC	CC	CC	CC	CC	--	CC	CC	CC	TT	TT	CC	CC	CC	CC	CC	CC	CC	CC	CC	CC	CC	CC	CC	CC
Chr1	7373296	A	T	Gene.refGene=SoyZH13_01G051500;ExonicFunc.refGene=stoploss;AAChange.refGene=SoyZH13_01G051500:SoyZH13_01G051500.m7:exon7:c.A519T:p.X173C,SoyZH13_01G051500:SoyZH13_01G051500.m3:exon11:c.A723T:p.X241C,SoyZH13_01G051500:SoyZH13_01G051500.m5:exon11:c.A723T:p.X241C,SoyZH13_01G051500:SoyZH13_01G051500.m6:exon11:c.A723T:p.X241C,SoyZH13_01G051500:SoyZH13_01G051500.m1:exon12:c.A723T:p.X241C	Chr01	6803946	A	T	Gene.refGene=Glyma.01G053700;ExonicFunc.refGene=stoploss;AAChange.refGene=Glyma.01G053700:Glyma.01G053700.1:exon11:c.A723T:p.X241C	AA	AA	AA	AA	AA	AA	AA	AA	AA	AA	AA	AA	AA	AA	AA	AA	AA	AA	AA	AA	TT	AA	AA	AA	AA	AA	AA	AA	AA	AA	AA	AA	AA	AA	AA	AA	AA	AA	AA	AA
Chr1	8177438	C	T	Gene.refGene=SoyZH13_01G055001;ExonicFunc.refGene=stopgain;AAChange.refGene=SoyZH13_01G055001:SoyZH13_01G055001.m1:exon4:c.C370T:p.Q124X,SoyZH13_01G055001:SoyZH13_01G055001.m2:exon5:c.C370T:p.Q124X	Chr01	7608710	C	T	Gene.refGene=Glyma.01G057700;ExonicFunc.refGene=stopgain;AAChange.refGene=Glyma.01G057700:Glyma.01G057700.1:exon4:c.C370T:p.Q124X	CC	CC	CC	CC	CC	CC	CC	CC	CC	CC	CC	CC	CC	CC	CC	CC	CC	CC	CC	TT	TT	CC	--	CC	CC	CC	CC	CC	CC	CC	TT	TT	CC	CC	--	TT	TT	CC	CC	CC
Chr1	9219639	T	G	Gene.refGene=SoyZH13_01G058600;ExonicFunc.refGene=stopgain;AAChange.refGene=SoyZH13_01G058600:SoyZH13_01G058600.m1:exon3:c.T1061G:p.L354X,SoyZH13_01G058600:SoyZH13_01G058600.m2:exon3:c.T1061G:p.L354X,SoyZH13_01G058600:SoyZH13_01G058600.m4:exon3:c.T1061G:p.L354X,SoyZH13_01G058600:SoyZH13_01G058600.m3:exon5:c.T911G:p.L304X	Chr01	8635492	T	G	Gene.refGene=Glyma.01G062200;ExonicFunc.refGene=stopgain;AAChange.refGene=Glyma.01G062200:Glyma.01G062200.1:exon2:c.T1316G:p.L439X,Glyma.01G062200:Glyma.01G062200.2:exon3:c.T1061G:p.L354X,Glyma.01G062200:Glyma.01G062200.3:exon3:c.T1061G:p.L354X	TT	TT	TT	GG	TT	TT	TT	TT	TT	TT	TT	TT	TT	TT	TT	TT	TT	TT	TT	GG	TT	TT	TT	TT	TT	TT	TT	TT	TT	TT	TT	TT	TT	TT	TT	TT	TT	TT	TT	TT
Chr1	9425926	G	A	Gene.refGene=SoyZH13_01G058803;ExonicFunc.refGene=stopgain;AAChange.refGene=SoyZH13_01G058803:SoyZH13_01G058803.m1:exon4:c.G192A:p.W64X	Chr01	8839363	G	A	Gene.refGene=Glyma.01G062800;ExonicFunc.refGene=stopgain;AAChange.refGene=Glyma.01G062800:Glyma.01G062800.1:exon4:c.G243A:p.W81X	GG	GG	GG	GG	GG	GG	GG	GG	GG	GG	GG	GG	GG	GG	GG	GG	GG	GG	GG	GG	GG	GG	GG	GG	GG	GG	GG	GG	--	GG	GG	GG	GG	GG	GG	GG	GG	GG	GG	GG
Chr1	9425978	G	T	Gene.refGene=SoyZH13_01G058803;ExonicFunc.refGene=stopgain;AAChange.refGene=SoyZH13_01G058803:SoyZH13_01G058803.m1:exon4:c.G244T:p.E82X	Chr01	8839415	G	T	Gene.refGene=Glyma.01G062800;ExonicFunc.refGene=stopgain;AAChange.refGene=Glyma.01G062800:Glyma.01G062800.1:exon4:c.G295T:p.E99X	GG	GG	GG	TT	TT	TT	GG	GG	GG	GG	GG	GG	TT	GG	GG	GG	TT	GG	GG	GG	TT	TT	TT	TT	TT	TT	GG	TT	TT	TT	--	TT	GG	TT	GG	TT	GG	GG	GG	GG
Chr1	10165754	G	A	Gene.refGene=SoyZH13_01G060401;ExonicFunc.refGene=stopgain;AAChange.refGene=SoyZH13_01G060401:SoyZH13_01G060401.m1:exon4:c.G728A:p.W243X	Chr01	9579244	G	A	Gene.refGene=Glyma.01G064300;ExonicFunc.refGene=stopgain;AAChange.refGene=Glyma.01G064300:Glyma.01G064300.1:exon6:c.G1022A:p.W341X	GG	GG	GG	GG	GG	GG	GG	GG	GG	GG	GG	GG	GG	GG	GG	GG	GG	GG	GG	GG	GG	GG	GG	GG	GG	GG	--	GG	--	--	GG	GG	GG	GG	AA	GG	--	--	AA	GG
Chr1	10480973	C	T	Gene.refGene=SoyZH13_01G061200;ExonicFunc.refGene=stopgain;AAChange.refGene=SoyZH13_01G061200:SoyZH13_01G061200.m1:exon2:c.C46T:p.R16X	Chr01	9894605	C	T	Gene.refGene=Glyma.01G064800;ExonicFunc.refGene=stopgain;AAChange.refGene=Glyma.01G064800:Glyma.01G064800.1:exon1:c.C46T:p.R16X	CC	CC	CC	CC	CC	CC	CC	CC	CC	CC	CC	CC	CC	CC	CC	CC	CC	CC	CC	CC	CC	CC	CC	CC	CC	CC	TT	CC	CC	CC	CC	TT	CC	CC	CC	CC	TT	CC	CC	CC
Chr1	17244166	G	A	Gene.refGene=SoyZH13_01G068900;ExonicFunc.refGene=stopgain;AAChange.refGene=SoyZH13_01G068900:SoyZH13_01G068900.m1:exon2:c.C220T:p.R74X	Chr01	14196055	C	T	Gene.refGene=Glyma.01G073500;ExonicFunc.refGene=stopgain;AAChange.refGene=Glyma.01G073500:Glyma.01G073500.1:exon3:c.C367T:p.R123X	CC	CC	CC	CC	CC	CC	CC	CC	CC	CC	CC	CC	CC	CC	CC	CC	CC	CC	CC	CC	CC	CC	CC	CC	CC	CC	CC	CC	CC	CC	CC	CC	TT	CC	CC	CC	CC	CC	CC	CC
Chr1	17243806	T	A	Gene.refGene=SoyZH13_01G068900;ExonicFunc.refGene=stopgain;AAChange.refGene=SoyZH13_01G068900:SoyZH13_01G068900.m1:exon2:c.A580T:p.K194X	Chr01	14196415	A	T	Gene.refGene=Glyma.01G073500;ExonicFunc.refGene=stopgain;AAChange.refGene=Glyma.01G073500:Glyma.01G073500.1:exon3:c.A727T:p.K243X	AA	AA	AA	AA	AA	AA	AA	AA	AA	--	AA	AA	AA	AA	AA	AA	AA	AA	AA	AA	AA	AA	AA	AA	AA	AA	TT	AA	AA	AA	AA	AA	TT	AA	AA	TT	AA	AA	AA	AA
Chr1	25458593	C	T	Gene.refGene=SoyZH13_01G074300;ExonicFunc.refGene=stopgain;AAChange.refGene=SoyZH13_01G074300:SoyZH13_01G074300.m1:exon3:c.C466T:p.Q156X	Chr01	23698710	C	T	Gene.refGene=Glyma.01G081700;ExonicFunc.refGene=stopgain;AAChange.refGene=Glyma.01G081700:Glyma.01G081700.1:exon1:c.C178T:p.Q60X	CC	CC	CC	TT	CC	CC	CC	CC	CC	CC	CC	CC	CC	CC	CC	CC	CC	CC	CC	CC	CC	CC	CC	CC	CC	CC	TT	CC	CC	CC	CC	--	CC	CC	CC	CC	TT	CC	CC	CC
Chr1	25458634	G	A	Gene.refGene=SoyZH13_01G074300;ExonicFunc.refGene=stopgain;AAChange.refGene=SoyZH13_01G074300:SoyZH13_01G074300.m1:exon3:c.G507A:p.W169X	Chr01	23698751	G	A	Gene.refGene=Glyma.01G081700;ExonicFunc.refGene=stopgain;AAChange.refGene=Glyma.01G081700:Glyma.01G081700.1:exon1:c.G219A:p.W73X	GG	GG	GG	GG	GG	GG	GG	GG	GG	AA	GG	GG	GG	GG	GG	GG	GG	AA	GG	GG	GG	GG	GG	GG	GG	GG	GG	GG	GG	GG	GG	GG	GG	GG	GG	GG	GG	GG	GG	GG
Chr1	28323809	C	A	Gene.refGene=SoyZH13_01G079401;ExonicFunc.refGene=stopgain;AAChange.refGene=SoyZH13_01G079401:SoyZH13_01G079401.m1:exon2:c.G49T:p.E17X	Chr01	26539817	C	A	Gene.refGene=Glyma.01G087600;ExonicFunc.refGene=stopgain;AAChange.refGene=Glyma.01G087600:Glyma.01G087600.1:exon2:c.G49T:p.E17X	CC	CC	CC	CC	CC	CC	CC	CC	CC	CC	CC	CC	CC	CC	CC	CC	CC	CC	CC	CC	AA	AA	CC	CC	CC	CC	CC	CC	CC	CC	CC	CC	CC	CC	CC	CC	--	CC	CC	CC
Chr1	28643014	G	A	Gene.refGene=SoyZH13_01G080101;ExonicFunc.refGene=stopgain;AAChange.refGene=SoyZH13_01G080101:SoyZH13_01G080101.m1:exon1:c.C82T:p.R28X	Chr01	26862304	G	A	Gene.refGene=Glyma.01G088600;ExonicFunc.refGene=stopgain;AAChange.refGene=Glyma.01G088600:Glyma.01G088600.1:exon1:c.C82T:p.R28X	GG	GG	GG	GG	GG	GG	GG	GG	GG	GG	GG	GG	GG	GG	GG	GG	GG	GG	GG	GG	--	GG	GG	AA	GG	AA	GG	GG	AA	GG	GG	GG	GG	GG	GG	GG	GG	GG	GG	GG
Chr1	28809368	C	T	Gene.refGene=SoyZH13_01G080800;ExonicFunc.refGene=stopgain;AAChange.refGene=SoyZH13_01G080800:SoyZH13_01G080800.m1:exon4:c.G537A:p.W179X	Chr01	27036698	C	T	Gene.refGene=Glyma.01G089400;ExonicFunc.refGene=stopgain;AAChange.refGene=Glyma.01G089400:Glyma.01G089400.1:exon9:c.G1443A:p.W481X	CC	CC	CC	CC	CC	CC	CC	CC	CC	CC	CC	CC	CC	CC	CC	CC	CC	CC	CC	CC	CC	CC	CC	TT	CC	CC	CC	CC	CC	TT	CC	CC	CC	CC	CC	CC	CC	CC	CC	TT
Chr1	28809676	C	A	Gene.refGene=SoyZH13_01G080800;ExonicFunc.refGene=stopgain;AAChange.refGene=SoyZH13_01G080800:SoyZH13_01G080800.m1:exon3:c.G403T:p.G135X	Chr01	27037006	C	A	Gene.refGene=Glyma.01G089400;ExonicFunc.refGene=stopgain;AAChange.refGene=Glyma.01G089400:Glyma.01G089400.1:exon8:c.G1309T:p.G437X	CC	CC	CC	CC	CC	CC	CC	CC	CC	CC	CC	CC	CC	CC	CC	CC	CC	CC	CC	CC	CC	--	CC	--	CC	CC	CC	CC	CC	AA	CC	CC	CC	CC	CC	CC	CC	CC	CC	AA
Chr1	29011692	C	T	Gene.refGene=SoyZH13_01G081300;ExonicFunc.refGene=stopgain;AAChange.refGene=SoyZH13_01G081300:SoyZH13_01G081300.m1:exon2:c.C91T:p.R31X,SoyZH13_01G081300:SoyZH13_01G081300.m2:exon2:c.C91T:p.R31X,SoyZH13_01G081300:SoyZH13_01G081300.m3:exon2:c.C169T:p.R57X	Chr01	27239622	C	T	Gene.refGene=Glyma.01G090100;ExonicFunc.refGene=stopgain;AAChange.refGene=Glyma.01G090100:Glyma.01G090100.1:exon2:c.C169T:p.R57X	CC	CC	CC	TT	CC	CC	CC	CC	CC	CC	CC	CC	CC	CC	CC	CC	TT	CC	CC	TT	CC	TT	TT	TT	TT	TT	CC	CC	CC	TT	TT	TT	TT	TT	TT	CC	CC	CC	TT	CC
Chr1	29049358	C	T	Gene.refGene=SoyZH13_01G081601;ExonicFunc.refGene=stopgain;AAChange.refGene=SoyZH13_01G081601:SoyZH13_01G081601.m1:exon1:c.G194A:p.W65X	Chr01	27277287	C	T	Gene.refGene=Glyma.01G090300;ExonicFunc.refGene=stopgain;AAChange.refGene=Glyma.01G090300:Glyma.01G090300.1:exon1:c.G29A:p.W10X	--	TT	--	TT	CC	CC	TT	TT	TT	TT	TT	TT	CC	TT	TT	CC	TT	TT	TT	TT	TT	TT	CC	CC	CC	CC	TT	CC	TT	CC	CC	CC	TT	CC	--	TT	TT	TT	TT	CC
Chr1	31080381	G	T	Gene.refGene=SoyZH13_01G084900;ExonicFunc.refGene=stopgain;AAChange.refGene=SoyZH13_01G084900:SoyZH13_01G084900.m1:exon1:c.G187T:p.E63X	Chr01	29302879	G	T	Gene.refGene=Glyma.01G095000;ExonicFunc.refGene=stopgain;AAChange.refGene=Glyma.01G095000:Glyma.01G095000.1:exon1:c.G187T:p.E63X	GG	GG	GG	GG	GG	GG	GG	GG	GG	GG	GG	GG	GG	GG	GG	GG	GT	GG	GG	GG	GG	GG	GT	GT	GT	GG	GG	GG	GT	GG	GT	GT	GG	GT	GG	GG	GT	GT	GG	GG
Chr1	35035034	G	A	Gene.refGene=SoyZH13_01G088003;ExonicFunc.refGene=stopgain;AAChange.refGene=SoyZH13_01G088003:SoyZH13_01G088003.m1:exon2:c.C667T:p.Q223X	Chr01	32932500	G	A	Gene.refGene=Glyma.01G098800;ExonicFunc.refGene=stopgain;AAChange.refGene=Glyma.01G098800:Glyma.01G098800.1:exon2:c.C688T:p.Q230X	GG	GG	GG	GG	GG	GG	GG	GG	GG	GG	GG	GG	GG	GG	GG	GG	GG	GG	GG	GG	GG	GG	GG	GG	GG	GG	AA	GG	GG	GG	GG	GG	GG	GG	GG	GG	GG	GG	GG	AA
Chr1	36122648	G	T	Gene.refGene=SoyZH13_01G090600;ExonicFunc.refGene=stopgain;AAChange.refGene=SoyZH13_01G090600:SoyZH13_01G090600.m1:exon2:c.G31T:p.E11X	Chr01	34132617	G	T	Gene.refGene=Glyma.01G102500;ExonicFunc.refGene=stopgain;AAChange.refGene=Glyma.01G102500:Glyma.01G102500.2:exon2:c.G31T:p.E11X,Glyma.01G102500:Glyma.01G102500.1:exon3:c.G157T:p.E53X	GG	GG	GG	GG	GG	GG	GG	GG	GG	GG	GG	GG	GG	GG	GG	GG	GG	GG	GG	GG	GG	GG	GG	--	GG	GG	GG	GG	--	GG	GG	GG	GG	GG	GG	GG	GG	--	GG	GG
Chr1	37678859	G	A	Gene.refGene=SoyZH13_01G093300;ExonicFunc.refGene=stopgain;AAChange.refGene=SoyZH13_01G093300:SoyZH13_01G093300.m1:exon3:c.C670T:p.Q224X,SoyZH13_01G093300:SoyZH13_01G093300.m2:exon3:c.C670T:p.Q224X,SoyZH13_01G093300:SoyZH13_01G093300.m3:exon3:c.C670T:p.Q224X	Chr01	35714064	G	A	Gene.refGene=Glyma.01G105900;ExonicFunc.refGene=stopgain;AAChange.refGene=Glyma.01G105900:Glyma.01G105900.1:exon3:c.C670T:p.Q224X,Glyma.01G105900:Glyma.01G105900.2:exon3:c.C670T:p.Q224X,Glyma.01G105900:Glyma.01G105900.3:exon3:c.C670T:p.Q224X	GG	GG	GG	--	GG	GG	GG	GG	GG	GG	GG	GG	GG	GG	GG	GG	GG	GG	GG	GG	GG	GG	GG	GG	GG	--	GG	GG	GG	GG	GG	GG	GG	GG	GG	GG	GG	GG	GG	AA
Chr1	39574617	G	A	Gene.refGene=SoyZH13_01G097700;ExonicFunc.refGene=stopgain;AAChange.refGene=SoyZH13_01G097700:SoyZH13_01G097700.m1:exon1:c.G471A:p.W157X	Chr01	37610417	G	A	Gene.refGene=Glyma.01G110800;ExonicFunc.refGene=stopgain;AAChange.refGene=Glyma.01G110800:Glyma.01G110800.1:exon1:c.G471A:p.W157X	GG	GG	GG	GG	GG	GG	GG	GG	GG	GG	GG	GG	GG	GG	GG	GG	GG	GG	GG	GG	GG	GG	GG	GG	GG	GG	--	GG	GG	GG	GG	GG	GG	GG	GG	GG	--	GG	GG	GG
Chr1	41321489	G	A	Gene.refGene=SoyZH13_01G100200;ExonicFunc.refGene=stopgain;AAChange.refGene=SoyZH13_01G100200:SoyZH13_01G100200.m1:exon3:c.C199T:p.Q67X	Chr01	39285971	G	A	Gene.refGene=Glyma.01G113900;ExonicFunc.refGene=stopgain;AAChange.refGene=Glyma.01G113900:Glyma.01G113900.1:exon3:c.C199T:p.Q67X	GG	GG	GG	GG	GG	GG	GG	GG	GG	GG	GG	GG	--	GG	GG	GG	AA	GG	GG	GG	GG	GG	GG	GG	GG	GG	GG	GG	GG	GG	GG	GG	GG	GG	GG	AA	AA	GG	GG	GG
Chr1	41499876	C	T	Gene.refGene=SoyZH13_01G100503;ExonicFunc.refGene=stopgain;AAChange.refGene=SoyZH13_01G100503:SoyZH13_01G100503.m1:exon1:c.G101A:p.W34X	Chr01	39440594	C	T	Gene.refGene=Glyma.01G114100;ExonicFunc.refGene=stopgain;AAChange.refGene=Glyma.01G114100:Glyma.01G114100.1:exon1:c.G101A:p.W34X	CC	CC	CC	TT	CC	CC	CC	CC	CC	CC	CC	CC	CC	CC	CC	CC	CC	CC	CC	TT	TT	--	--	TT	CC	TT	TT	CC	TT	CC	TT	TT	CC	CC	TT	--	CC	--	CC	TT
Chr1	41932443	C	T	Gene.refGene=SoyZH13_01G101502;ExonicFunc.refGene=stopgain;AAChange.refGene=SoyZH13_01G101502:SoyZH13_01G101502.m1:exon2:c.C190T:p.Q64X	Chr01	39921485	C	T	Gene.refGene=Glyma.01G115400;ExonicFunc.refGene=stopgain;AAChange.refGene=Glyma.01G115400:Glyma.01G115400.1:exon4:c.C259T:p.Q87X	CC	CC	CC	CC	CC	CC	CC	CC	CC	CC	CC	CC	CC	CC	CC	CC	CC	CC	CC	TT	CC	TT	TT	TT	CC	TT	TT	CC	CC	CC	TT	TT	CC	TT	TT	CC	CC	CC	CC	--
Chr1	42209528	G	A	Gene.refGene=SoyZH13_01G103000;ExonicFunc.refGene=stopgain;AAChange.refGene=SoyZH13_01G103000:SoyZH13_01G103000.m1:exon6:c.C388T:p.Q130X	Chr01	40207319	G	A	Gene.refGene=Glyma.01G116800;ExonicFunc.refGene=stopgain;AAChange.refGene=Glyma.01G116800:Glyma.01G116800.1:exon7:c.C529T:p.Q177X	AA	AA	--	GG	GG	GG	GG	GG	GG	GG	GG	GG	GG	GG	GG	GG	GG	GG	GG	GG	GG	AA	GG	--	GG	GG	GG	GG	GG	GG	GG	GG	GG	GG	--	GG	GG	GG	GG	GG
Chr1	42369509	C	T	Gene.refGene=SoyZH13_01G103100;ExonicFunc.refGene=stopgain;AAChange.refGene=SoyZH13_01G103100:SoyZH13_01G103100.m1:exon1:c.C310T:p.Q104X	Chr01	40366703	C	T	Gene.refGene=Glyma.01G117000;ExonicFunc.refGene=stopgain;AAChange.refGene=Glyma.01G117000:Glyma.01G117000.1:exon1:c.C310T:p.Q104X	TT	TT	TT	CC	CC	CC	CC	CC	CC	CC	CC	CC	CC	CC	CC	CC	CC	CC	CC	--	CC	CC	--	TT	CC	CC	CC	CC	CC	CC	CC	CC	CC	CC	CC	CC	CC	CC	CC	CC
Chr1	42369944	G	T	Gene.refGene=SoyZH13_01G103100;ExonicFunc.refGene=stopgain;AAChange.refGene=SoyZH13_01G103100:SoyZH13_01G103100.m1:exon1:c.G745T:p.E249X	Chr01	40367138	G	T	Gene.refGene=Glyma.01G117000;ExonicFunc.refGene=stopgain;AAChange.refGene=Glyma.01G117000:Glyma.01G117000.1:exon1:c.G745T:p.E249X	GG	GG	GG	GG	GG	GG	GG	GG	GG	GG	GG	GG	GG	GG	GG	GG	GG	GG	GG	TT	GG	--	GG	--	GG	GG	GG	GG	GG	GG	GG	GG	GG	GG	GG	GG	GG	GG	GG	GG
Chr1	42370475	C	T	Gene.refGene=SoyZH13_01G103100;ExonicFunc.refGene=stopgain;AAChange.refGene=SoyZH13_01G103100:SoyZH13_01G103100.m1:exon1:c.C1276T:p.R426X	Chr01	40367669	C	T	Gene.refGene=Glyma.01G117000;ExonicFunc.refGene=stopgain;AAChange.refGene=Glyma.01G117000:Glyma.01G117000.1:exon1:c.C1276T:p.R426X	--	TT	TT	CC	CC	CC	CC	CC	--	CC	CC	CC	CC	CC	CC	CC	CC	CC	CC	TT	CC	CC	CC	TT	CC	CC	CC	CC	CC	CC	CC	CC	CC	CC	CC	CC	CC	CC	CC	CC
Chr1	42371435	C	T	Gene.refGene=SoyZH13_01G103100;ExonicFunc.refGene=stopgain;AAChange.refGene=SoyZH13_01G103100:SoyZH13_01G103100.m1:exon1:c.C2236T:p.R746X	Chr01	40368629	C	T	Gene.refGene=Glyma.01G117000;ExonicFunc.refGene=stopgain;AAChange.refGene=Glyma.01G117000:Glyma.01G117000.1:exon1:c.C2236T:p.R746X	TT	TT	TT	CC	CC	CC	CC	CC	CC	CC	CC	CC	CC	CC	CC	CC	CC	CC	CC	CC	CC	CC	CC	CC	CC	CC	CC	CC	CC	CC	CC	CC	CC	CC	CC	CC	CC	CC	CC	CC
Chr1	42372505	G	A	Gene.refGene=SoyZH13_01G103100;ExonicFunc.refGene=stopgain;AAChange.refGene=SoyZH13_01G103100:SoyZH13_01G103100.m1:exon1:c.G3306A:p.W1102X	Chr01	40369699	G	A	Gene.refGene=Glyma.01G117000;ExonicFunc.refGene=stopgain;AAChange.refGene=Glyma.01G117000:Glyma.01G117000.1:exon1:c.G3306A:p.W1102X	AA	AA	AA	GG	GG	GG	GG	GG	GG	GG	GG	GG	--	GG	GG	GG	GG	GG	GG	GG	GG	GG	GG	GG	GG	GG	GG	GG	GG	GG	GG	GG	GG	GG	GG	GG	GG	GG	GG	GG
Chr1	42501736	G	T	Gene.refGene=SoyZH13_01G103200;ExonicFunc.refGene=stopgain;AAChange.refGene=SoyZH13_01G103200:SoyZH13_01G103200.m2:exon1:c.C3279A:p.Y1093X,SoyZH13_01G103200:SoyZH13_01G103200.m1:exon2:c.C543A:p.Y181X	Chr01	40498381	G	T	Gene.refGene=Glyma.01G117200;ExonicFunc.refGene=stopgain;AAChange.refGene=Glyma.01G117200:Glyma.01G117200.1:exon1:c.C3279A:p.Y1093X	TT	TT	TT	GG	GG	GG	GG	GG	GG	GG	GG	GG	GG	GG	GG	GG	GG	GG	GG	TT	GG	GG	GG	TT	GG	--	GG	GG	GG	GG	GG	GG	GG	--	GG	GG	GG	GG	GG	GG
Chr1	42619968	G	T	Gene.refGene=SoyZH13_01G103400;ExonicFunc.refGene=stoploss;AAChange.refGene=SoyZH13_01G103400:SoyZH13_01G103400.m1:exon6:c.G2289T:p.X763Y	Chr01	40634834	G	T	Gene.refGene=Glyma.01G117800;ExonicFunc.refGene=stoploss;AAChange.refGene=Glyma.01G117800:Glyma.01G117800.1:exon6:c.G2289T:p.X763Y	GG	GG	GG	TT	GG	GG	GG	GG	GG	GG	GG	GG	GG	GG	GG	GG	GG	GG	GG	GG	GG	GG	GG	GG	GG	GG	GG	GG	GG	GG	GG	GG	GG	GG	GG	GG	GG	GG	GG	GG
Chr1	43222633	C	T	Gene.refGene=SoyZH13_01G104700;ExonicFunc.refGene=stopgain;AAChange.refGene=SoyZH13_01G104700:SoyZH13_01G104700.m1:exon1:c.C103T:p.Q35X	Chr01	41240292	C	T	Gene.refGene=Glyma.01G119900;ExonicFunc.refGene=stopgain;AAChange.refGene=Glyma.01G119900:Glyma.01G119900.1:exon1:c.C103T:p.Q35X	CC	CC	CC	CC	CC	CC	CC	CC	CC	CC	CC	CC	CC	CC	CC	CC	CC	CC	CC	CC	CC	CC	CC	CC	CC	CC	CC	CC	CC	CC	CC	CC	TT	CC	CC	CC	CC	CC	CC	TT
Chr1	43728341	G	A	Gene.refGene=SoyZH13_01G106000;ExonicFunc.refGene=stopgain;AAChange.refGene=SoyZH13_01G106000:SoyZH13_01G106000.m1:exon2:c.C535T:p.Q179X	Chr01	41626919	G	A	Gene.refGene=Glyma.01G121200;ExonicFunc.refGene=stopgain;AAChange.refGene=Glyma.01G121200:Glyma.01G121200.1:exon2:c.C535T:p.Q179X	GG	GG	GG	GG	GG	GG	GG	GG	GG	GG	GG	GG	GG	GG	GG	GG	GG	GG	GG	GG	GG	GG	GG	GG	GG	GG	GG	GG	GG	GG	GG	GG	GG	GG	GG	GG	GG	GG	GG	GG
Chr1	43728344	G	A	Gene.refGene=SoyZH13_01G106000;ExonicFunc.refGene=stopgain;AAChange.refGene=SoyZH13_01G106000:SoyZH13_01G106000.m1:exon2:c.C532T:p.Q178X	Chr01	41626922	G	A	Gene.refGene=Glyma.01G121200;ExonicFunc.refGene=stopgain;AAChange.refGene=Glyma.01G121200:Glyma.01G121200.1:exon2:c.C532T:p.Q178X	GG	GG	GG	GG	GG	GG	GG	GG	GG	GG	GG	GG	GG	GG	GG	GG	GG	GG	GG	GG	GG	AA	GG	GG	GG	GG	GG	GG	GG	GG	GG	GG	GG	GG	GG	GG	GG	GG	GG	GG
Chr1	44389894	G	T	Gene.refGene=SoyZH13_01G107300;ExonicFunc.refGene=stopgain;AAChange.refGene=SoyZH13_01G107300:SoyZH13_01G107300.m1:exon6:c.G625T:p.E209X,SoyZH13_01G107300:SoyZH13_01G107300.m2:exon6:c.G625T:p.E209X,SoyZH13_01G107300:SoyZH13_01G107300.m3:exon6:c.G625T:p.E209X,SoyZH13_01G107300:SoyZH13_01G107300.m4:exon6:c.G625T:p.E209X,SoyZH13_01G107300:SoyZH13_01G107300.m5:exon6:c.G625T:p.E209X	Chr01	41909275	G	T	Gene.refGene=Glyma.01G122000;ExonicFunc.refGene=stopgain;AAChange.refGene=Glyma.01G122000:Glyma.01G122000.1:exon6:c.G625T:p.E209X	GG	GG	GG	GG	GG	GG	GG	GG	GG	GG	GG	GG	GG	GG	GG	GG	GG	GG	GG	GG	GG	GG	--	--	GG	GG	GG	GG	GG	GG	GG	GG	GG	--	GG	GG	GG	GG	GG	GG
Chr1	45811440	C	T	Gene.refGene=SoyZH13_01G110300;ExonicFunc.refGene=stopgain;AAChange.refGene=SoyZH13_01G110300:SoyZH13_01G110300.m1:exon1:c.G332A:p.W111X	Chr01	43319754	C	T	Gene.refGene=Glyma.01G125300;ExonicFunc.refGene=stopgain;AAChange.refGene=Glyma.01G125300:Glyma.01G125300.1:exon1:c.G236A:p.W79X	CC	CC	CC	CC	CC	CC	CC	CC	CC	CC	CC	CC	CC	CC	CC	CC	CC	CC	CC	CC	--	CC	CC	CC	CC	CC	CC	CC	CC	CC	CC	CC	CC	CC	CC	CC	CC	CC	CC	CC
Chr1	46127677	C	T	Gene.refGene=SoyZH13_01G111704;ExonicFunc.refGene=stopgain;AAChange.refGene=SoyZH13_01G111704:SoyZH13_01G111704.m1:exon2:c.C2908T:p.Q970X	Chr01	43635331	C	T	Gene.refGene=Glyma.01G126900;ExonicFunc.refGene=stopgain;AAChange.refGene=Glyma.01G126900:Glyma.01G126900.1:exon1:c.C3250T:p.Q1084X	CC	CC	CC	CC	CC	CC	CC	CC	CC	CC	CC	CC	CC	CC	CC	--	CC	CC	CC	CC	CC	CC	CC	CC	CC	CC	CC	CC	CC	CC	CC	CC	CC	CC	CC	TT	CC	CC	TT	CC
Chr1	47113220	G	A	Gene.refGene=SoyZH13_01G114900;ExonicFunc.refGene=stopgain;AAChange.refGene=SoyZH13_01G114900:SoyZH13_01G114900.m1:exon1:c.C43T:p.Q15X	Chr01	44640081	G	A	Gene.refGene=Glyma.01G130700;ExonicFunc.refGene=stopgain;AAChange.refGene=Glyma.01G130700:Glyma.01G130700.1:exon1:c.C43T:p.Q15X	AA	AA	AA	AA	GG	GG	GG	GG	GG	GG	GG	GG	GG	GG	GG	GG	GG	GG	GG	--	GG	GG	GG	GG	GG	GG	GG	GG	AA	AA	GG	--	AA	GG	GG	GG	GG	GG	GG	GG
Chr1	47769746	A	C	Gene.refGene=SoyZH13_01G117002;ExonicFunc.refGene=stoploss;AAChange.refGene=SoyZH13_01G117002:SoyZH13_01G117002.m1:exon3:c.T757G:p.X253E,SoyZH13_01G117002:SoyZH13_01G117002.m2:exon3:c.T754G:p.X252E	Chr01	45290564	A	C	Gene.refGene=Glyma.01G133100;ExonicFunc.refGene=stoploss;AAChange.refGene=Glyma.01G133100:Glyma.01G133100.1:exon3:c.T757G:p.X253E,Glyma.01G133100:Glyma.01G133100.2:exon3:c.T754G:p.X252E	--	AA	AA	AA	AA	AA	AA	AA	AA	AA	AA	AA	AA	AA	AA	AA	AA	AA	AA	AA	AA	AA	CC	AA	CC	--	AA	AA	--	CC	CC	CC	AA	CC	AA	AA	AA	AA	CC	AA
Chr1	48293783	C	T	Gene.refGene=SoyZH13_01G119602;ExonicFunc.refGene=stopgain;AAChange.refGene=SoyZH13_01G119602:SoyZH13_01G119602.m1:exon2:c.C322T:p.Q108X	Chr01	45811748	C	T	Gene.refGene=Glyma.01G135800;ExonicFunc.refGene=stopgain;AAChange.refGene=Glyma.01G135800:Glyma.01G135800.1:exon2:c.C322T:p.Q108X	CC	CC	CC	CC	CC	CC	CC	CC	CC	CC	CC	CC	CC	CC	CC	CC	CC	CC	CC	CC	CC	CC	CC	CC	CC	CC	CC	CC	CC	CC	CC	CC	CC	CC	CC	CC	CC	CC	CC	CC
Chr1	48669601	C	T	Gene.refGene=SoyZH13_01G120301;ExonicFunc.refGene=stopgain;AAChange.refGene=SoyZH13_01G120301:SoyZH13_01G120301.m1:exon3:c.G351A:p.W117X	Chr01	46169519	C	T	Gene.refGene=Glyma.01G136700;ExonicFunc.refGene=stopgain;AAChange.refGene=Glyma.01G136700:Glyma.01G136700.1:exon12:c.G1560A:p.W520X	CC	CC	CC	CC	CC	--	CC	CC	CC	CC	CC	CC	CC	CC	CC	CC	CC	CC	CC	CC	CC	CC	CC	CC	CC	CC	CC	CC	CC	TT	CC	CC	TT	CC	CC	CC	CC	CC	CC	CC
Chr1	48669952	C	T	Gene.refGene=SoyZH13_01G120301;ExonicFunc.refGene=stopgain;AAChange.refGene=SoyZH13_01G120301:SoyZH13_01G120301.m1:exon2:c.G198A:p.W66X	Chr01	46169870	C	T	Gene.refGene=Glyma.01G136700;ExonicFunc.refGene=stopgain;AAChange.refGene=Glyma.01G136700:Glyma.01G136700.1:exon10:c.G1338A:p.W446X	CC	CC	CC	CC	CC	CC	CC	CC	CC	CC	CC	CC	CC	CC	CC	CC	CC	CC	CC	CC	CC	CC	CC	--	CC	CC	CC	CC	CC	CC	CC	CC	CC	CC	CC	CC	CC	CC	CC	CC
Chr1	49195788	T	A	Gene.refGene=SoyZH13_01G122200;ExonicFunc.refGene=stopgain;AAChange.refGene=SoyZH13_01G122200:SoyZH13_01G122200.m1:exon1:c.T78A:p.Y26X	Chr01	46703823	T	A	Gene.refGene=Glyma.01G139300;ExonicFunc.refGene=stopgain;AAChange.refGene=Glyma.01G139300:Glyma.01G139300.1:exon1:c.T78A:p.Y26X	TT	TT	TT	TT	TT	TT	TT	TT	TT	TT	TT	TT	TT	TT	TT	TT	TT	TT	TT	TT	TT	TT	TT	TT	TT	TT	TT	TT	TT	TT	TT	TT	TT	TT	TT	TT	TT	TT	TT	TT
Chr1	49273905	A	C	Gene.refGene=SoyZH13_01G122700;ExonicFunc.refGene=stoploss;AAChange.refGene=SoyZH13_01G122700:SoyZH13_01G122700.m1:exon1:c.T823G:p.X275G	Chr01	46781789	A	C	Gene.refGene=Glyma.01G139800;ExonicFunc.refGene=stoploss;AAChange.refGene=Glyma.01G139800:Glyma.01G139800.1:exon1:c.T823G:p.X275G	AA	AA	AA	CC	AA	AA	CC	CC	AA	AA	AA	CC	AA	AA	AA	AA	AA	AA	AA	CC	CC	AA	CC	AA	AA	CC	CC	AA	CC	CC	CC	CC	CC	CC	CC	AA	CC	CC	CC	CC
Chr1	49274498	C	T	Gene.refGene=SoyZH13_01G122700;ExonicFunc.refGene=stopgain;AAChange.refGene=SoyZH13_01G122700:SoyZH13_01G122700.m1:exon1:c.G230A:p.W77X	Chr01	46782382	C	T	Gene.refGene=Glyma.01G139800;ExonicFunc.refGene=stopgain;AAChange.refGene=Glyma.01G139800:Glyma.01G139800.1:exon1:c.G230A:p.W77X	CC	CC	CC	CC	CC	CC	CC	CC	CC	CC	CC	CC	CC	CC	CC	CC	CC	CC	CC	TT	CC	CC	CC	CC	CC	CC	CC	CC	CC	CC	CC	CC	CC	CC	CC	CC	CC	CC	CC	CC
Chr1	49377171	C	T	Gene.refGene=SoyZH13_01G123601;ExonicFunc.refGene=stopgain;AAChange.refGene=SoyZH13_01G123601:SoyZH13_01G123601.m1:exon1:c.G146A:p.W49X	Chr01	46878940	C	T	Gene.refGene=Glyma.01G140400;ExonicFunc.refGene=stopgain;AAChange.refGene=Glyma.01G140400:Glyma.01G140400.1:exon2:c.G1529A:p.W510X	CC	CC	CC	CC	CC	CC	CC	CC	CC	CC	CC	CC	CC	CC	CC	CC	CC	CC	CC	CC	CC	CC	CC	CC	CC	CC	CC	CC	CC	TT	CC	CC	CC	--	TT	CC	TT	CC	CC	CC
Chr1	49377244	G	A	Gene.refGene=SoyZH13_01G123601;ExonicFunc.refGene=stopgain;AAChange.refGene=SoyZH13_01G123601:SoyZH13_01G123601.m1:exon1:c.C73T:p.Q25X	Chr01	46879013	G	A	Gene.refGene=Glyma.01G140400;ExonicFunc.refGene=stopgain;AAChange.refGene=Glyma.01G140400:Glyma.01G140400.1:exon2:c.C1456T:p.Q486X	GG	GG	GG	GG	GG	GG	GG	GG	GG	GG	GG	GG	GG	GG	GG	GG	GG	GG	GG	--	GG	--	GG	GG	GG	GG	GG	GG	GG	--	GG	GG	GG	GG	AA	GG	--	GG	GG	GG
Chr1	49381363	C	T	Gene.refGene=SoyZH13_01G123602;ExonicFunc.refGene=stopgain;AAChange.refGene=SoyZH13_01G123602:SoyZH13_01G123602.m1:exon3:c.C400T:p.Q134X	Chr01	46883132	C	T	Gene.refGene=Glyma.01G140500;ExonicFunc.refGene=stopgain;AAChange.refGene=Glyma.01G140500:Glyma.01G140500.1:exon3:c.C400T:p.Q134X	CC	CC	CC	CC	CC	CC	CC	CC	CC	CC	CC	CC	CC	CC	CC	CC	CC	CC	CC	TT	CC	CC	CC	CC	CC	CC	CC	CC	CC	CC	CC	CC	CC	CC	CC	CC	CC	CC	CC	CC
Chr1	49384781	C	T	Gene.refGene=SoyZH13_01G123603;ExonicFunc.refGene=stopgain;AAChange.refGene=SoyZH13_01G123603:SoyZH13_01G123603.m1:exon2:c.C607T:p.Q203X	Chr01	46886550	C	T	Gene.refGene=Glyma.01G140500;ExonicFunc.refGene=stopgain;AAChange.refGene=Glyma.01G140500:Glyma.01G140500.1:exon7:c.C1471T:p.Q491X	CC	CC	CC	CC	CC	CC	CC	CC	CC	CC	CC	CC	CC	CC	CC	CC	CC	CC	CC	CC	CC	CC	CC	--	CC	CC	TT	CC	CC	CC	CC	CC	CC	CC	CC	CC	CC	CC	CC	CC
Chr1	49384844	G	T	Gene.refGene=SoyZH13_01G123603;ExonicFunc.refGene=stopgain;AAChange.refGene=SoyZH13_01G123603:SoyZH13_01G123603.m1:exon2:c.G670T:p.E224X	Chr01	46886613	G	T	Gene.refGene=Glyma.01G140500;ExonicFunc.refGene=stopgain;AAChange.refGene=Glyma.01G140500:Glyma.01G140500.1:exon7:c.G1534T:p.E512X	GG	GG	GG	GG	GG	GG	GG	GG	GG	GG	GG	GG	GG	GG	GG	GG	GG	GG	GG	GG	TT	GG	TT	GG	GG	--	TT	GG	--	GG	GG	TT	GG	GG	GG	GG	GG	TT	TT	TT
Chr1	49941700	A	T	Gene.refGene=SoyZH13_01G125702;ExonicFunc.refGene=stopgain;AAChange.refGene=SoyZH13_01G125702:SoyZH13_01G125702.m1:exon1:c.T14A:p.L5X	Chr01	47442869	A	T	Gene.refGene=Glyma.01G142200;ExonicFunc.refGene=stopgain;AAChange.refGene=Glyma.01G142200:Glyma.01G142200.1:exon1:c.T53A:p.L18X	AA	AA	AA	AA	AA	AA	AA	AA	AA	AA	AA	AA	AA	AA	AA	AA	AA	AA	AA	AA	AA	AA	AA	AA	AA	AA	TT	AA	AA	AA	AA	AA	AA	AA	AA	AA	AA	AA	AA	AA
Chr1	50182296	A	T	Gene.refGene=SoyZH13_01G126900;ExonicFunc.refGene=stopgain;AAChange.refGene=SoyZH13_01G126900:SoyZH13_01G126900.m1:exon3:c.T302A:p.L101X	Chr01	47702781	A	T	Gene.refGene=Glyma.01G143400;ExonicFunc.refGene=stopgain;AAChange.refGene=Glyma.01G143400:Glyma.01G143400.1:exon3:c.T290A:p.L97X	TT	TT	TT	AA	AA	AA	AA	AA	AA	AA	AA	AA	AA	AA	AA	AA	AA	AA	AA	AA	AA	--	AA	AA	AA	AA	AA	AA	AA	AA	AA	AA	AA	AA	AA	AA	AA	AA	AA	AA
Chr1	50183188	G	A	Gene.refGene=SoyZH13_01G126900;ExonicFunc.refGene=stopgain;AAChange.refGene=SoyZH13_01G126900:SoyZH13_01G126900.m1:exon2:c.C142T:p.Q48X	Chr01	47703673	G	A	Gene.refGene=Glyma.01G143400;ExonicFunc.refGene=stopgain;AAChange.refGene=Glyma.01G143400:Glyma.01G143400.1:exon2:c.C130T:p.Q44X	AA	AA	--	AA	GG	GG	GG	GG	AA	GG	AA	GG	GG	GG	GG	GG	GG	GG	GG	AA	AA	--	GG	GG	GG	GG	AA	GG	AA	AA	GG	AA	GG	GG	GG	GG	AA	AA	AA	AA
Chr1	50297961	C	T	Gene.refGene=SoyZH13_01G127700;ExonicFunc.refGene=stopgain;AAChange.refGene=SoyZH13_01G127700:SoyZH13_01G127700.m1:exon1:c.C625T:p.Q209X	Chr01	47818352	C	T	Gene.refGene=Glyma.01G144300;ExonicFunc.refGene=stopgain;AAChange.refGene=Glyma.01G144300:Glyma.01G144300.1:exon1:c.C625T:p.Q209X	TT	TT	TT	CC	CC	CC	CC	CC	CC	CC	CC	CC	CC	CC	CC	CC	CC	CC	CC	CC	CC	CC	TT	CC	TT	TT	CC	CC	TT	TT	TT	TT	CC	TT	CC	CC	TT	CC	CC	CC
Chr1	50485771	T	A	Gene.refGene=SoyZH13_01G128404;ExonicFunc.refGene=stopgain;AAChange.refGene=SoyZH13_01G128404:SoyZH13_01G128404.m5:exon2:c.A1018T:p.K340X,SoyZH13_01G128404:SoyZH13_01G128404.m1:exon3:c.A1093T:p.K365X,SoyZH13_01G128404:SoyZH13_01G128404.m2:exon3:c.A1018T:p.K340X,SoyZH13_01G128404:SoyZH13_01G128404.m3:exon3:c.A1093T:p.K365X,SoyZH13_01G128404:SoyZH13_01G128404.m4:exon3:c.A1093T:p.K365X	Chr01	48006283	A	T	Gene.refGene=Glyma.01G145200;ExonicFunc.refGene=stoploss;AAChange.refGene=Glyma.01G145200:Glyma.01G145200.2:exon2:c.T955A:p.X319K,Glyma.01G145200:Glyma.01G145200.1:exon3:c.T1030A:p.X344K,Glyma.01G145200:Glyma.01G145200.3:exon3:c.T1030A:p.X344K	AA	AA	AA	AA	AA	TT	AA	TT	TT	TT	TT	TT	TT	TT	TT	TT	TT	TT	TT	AA	AA	TT	TT	TT	TT	TT	--	TT	TT	TT	TT	TT	TT	TT	TT	TT	TT	TT	TT	TT
Chr1	50641978	A	T	Gene.refGene=SoyZH13_01G129400;ExonicFunc.refGene=stopgain;AAChange.refGene=SoyZH13_01G129400:SoyZH13_01G129400.m1:exon1:c.T444A:p.Y148X	Chr01	48146937	A	T	Gene.refGene=Glyma.01G146200;ExonicFunc.refGene=stopgain;AAChange.refGene=Glyma.01G146200:Glyma.01G146200.1:exon1:c.T444A:p.Y148X	AA	AA	AA	AA	AA	AA	AA	AA	AA	AA	AA	AA	AA	AA	AA	AA	AA	AA	AA	--	AA	AA	TT	AA	AA	AA	AA	AA	AA	TT	TT	AA	AA	TT	AA	AA	AA	AA	AA	AA
Chr1	50965011	T	G	Gene.refGene=SoyZH13_01G131102;ExonicFunc.refGene=stoploss;AAChange.refGene=SoyZH13_01G131102:SoyZH13_01G131102.m1:exon3:c.T751G:p.X251E	Chr01	48510963	G	T	Gene.refGene=Glyma.01G147900;ExonicFunc.refGene=stopgain;AAChange.refGene=Glyma.01G147900:Glyma.01G147900.1:exon2:c.G580T:p.E194X	GG	GG	GG	GG	GG	GG	GG	GG	GG	GG	GG	TT	GG	GG	GG	GG	GG	GG	GG	GG	GG	--	GG	GG	GG	GG	GG	GG	GG	GG	GG	GG	GG	GG	GG	GG	GG	GG	GG	GG
Chr1	50972541	C	T	Gene.refGene=SoyZH13_01G131104;ExonicFunc.refGene=stopgain;AAChange.refGene=SoyZH13_01G131104:SoyZH13_01G131104.m1:exon3:c.C364T:p.R122X	Chr01	48515359	C	T	Gene.refGene=Glyma.01G148000;ExonicFunc.refGene=stopgain;AAChange.refGene=Glyma.01G148000:Glyma.01G148000.1:exon3:c.C301T:p.R101X	CC	CC	CC	CC	CC	CC	CC	CC	CC	CC	CC	CC	CC	CC	CC	CC	CC	CC	CC	TT	CC	CC	CC	CC	CC	CC	CC	CC	CC	CC	CC	CC	CC	CC	CC	CC	CC	CC	CC	CC
Chr1	51183731	G	A	Gene.refGene=SoyZH13_01G133600;ExonicFunc.refGene=stopgain;AAChange.refGene=SoyZH13_01G133600:SoyZH13_01G133600.m1:exon1:c.G974A:p.W325X,SoyZH13_01G133600:SoyZH13_01G133600.m2:exon1:c.G974A:p.W325X	Chr01	48727879	G	A	Gene.refGene=Glyma.01G150300;ExonicFunc.refGene=stopgain;AAChange.refGene=Glyma.01G150300:Glyma.01G150300.1:exon1:c.G977A:p.W326X,Glyma.01G150300:Glyma.01G150300.2:exon1:c.G977A:p.W326X	--	AA	AA	AA	GG	GG	GG	GG	GG	GG	GG	GG	GG	GG	GG	GG	GG	GG	GG	AA	GG	GG	--	AA	GG	--	GG	AA	AA	GG	AA	AA	GG	AA	AA	AA	AA	AA	GG	AA
Chr1	51322739	C	T	Gene.refGene=SoyZH13_01G135300;ExonicFunc.refGene=stopgain;AAChange.refGene=SoyZH13_01G135300:SoyZH13_01G135300.m1:exon2:c.C214T:p.Q72X	Chr01	48861395	C	T	Gene.refGene=Glyma.01G151800;ExonicFunc.refGene=stopgain;AAChange.refGene=Glyma.01G151800:Glyma.01G151800.1:exon4:c.C832T:p.Q278X	CC	CC	CC	CC	CC	CC	CC	CC	CC	CC	CC	CC	CC	CC	CC	CC	CC	CC	CC	CC	CC	CC	CC	--	CC	CC	CC	CC	CC	CC	CC	CC	CC	CC	CC	CC	CC	CC	CC	CC
Chr1	51558541	T	G	Gene.refGene=SoyZH13_01G136900;ExonicFunc.refGene=stopgain;AAChange.refGene=SoyZH13_01G136900:SoyZH13_01G136900.m1:exon2:c.T372G:p.Y124X,SoyZH13_01G136900:SoyZH13_01G136900.m2:exon2:c.T372G:p.Y124X,SoyZH13_01G136900:SoyZH13_01G136900.m3:exon2:c.T90G:p.Y30X,SoyZH13_01G136900:SoyZH13_01G136900.m4:exon2:c.T372G:p.Y124X,SoyZH13_01G136900:SoyZH13_01G136900.m5:exon2:c.T372G:p.Y124X	Chr01	49103691	T	G	Gene.refGene=Glyma.01G153600;ExonicFunc.refGene=stopgain;AAChange.refGene=Glyma.01G153600:Glyma.01G153600.1:exon2:c.T372G:p.Y124X	TT	TT	TT	TT	TT	TT	TT	TT	TT	TT	TT	TT	TT	TT	TT	TT	TT	TT	TT	TT	TT	TT	TT	TT	TT	TT	TT	TT	TT	TT	TT	TT	TT	TT	TT	TT	TT	TT	TT	TT
Chr1	51573817	C	T	Gene.refGene=SoyZH13_01G137100;ExonicFunc.refGene=stopgain;AAChange.refGene=SoyZH13_01G137100:SoyZH13_01G137100.m1:exon1:c.G6A:p.W2X	Chr01	49118962	C	T	Gene.refGene=Glyma.01G153800;ExonicFunc.refGene=stopgain;AAChange.refGene=Glyma.01G153800:Glyma.01G153800.1:exon1:c.G6A:p.W2X	--	TT	--	CC	CC	CC	CC	CC	--	CC	CC	CC	CC	CC	CC	CC	CC	CC	CC	CC	CC	--	CC	TT	CC	CC	CC	CC	CC	CC	CC	CC	CC	CC	--	CC	CC	CC	CC	CC
Chr1	51762028	A	C	Gene.refGene=SoyZH13_01G138900;ExonicFunc.refGene=stopgain;AAChange.refGene=SoyZH13_01G138900:SoyZH13_01G138900.m1:exon1:c.T891G:p.Y297X,SoyZH13_01G138900:SoyZH13_01G138900.m2:exon1:c.T891G:p.Y297X	Chr01	49306142	A	C	Gene.refGene=Glyma.01G155600;ExonicFunc.refGene=stopgain;AAChange.refGene=Glyma.01G155600:Glyma.01G155600.1:exon1:c.T891G:p.Y297X,Glyma.01G155600:Glyma.01G155600.2:exon1:c.T891G:p.Y297X	--	CC	CC	CC	CC	CC	AA	AA	CC	AA	CC	CC	CC	AA	AA	AA	AA	AA	CC	CC	AA	AA	CC	CC	CC	CC	CC	CC	--	CC	CC	CC	CC	CC	CC	CC	AA	CC	CC	CC
Chr1	52109589	C	T	Gene.refGene=SoyZH13_01G141800;ExonicFunc.refGene=stopgain;AAChange.refGene=SoyZH13_01G141800:SoyZH13_01G141800.m5:exon1:c.G42A:p.W14X,SoyZH13_01G141800:SoyZH13_01G141800.m2:exon2:c.G42A:p.W14X,SoyZH13_01G141800:SoyZH13_01G141800.m3:exon2:c.G42A:p.W14X	Chr01	49650190	C	T	Gene.refGene=Glyma.01G158500;ExonicFunc.refGene=stopgain;AAChange.refGene=Glyma.01G158500:Glyma.01G158500.1:exon2:c.G42A:p.W14X	CC	CC	CC	CC	CC	CC	CC	CC	CC	CC	CC	CC	CC	CC	CC	CC	CC	CC	CC	CC	--	CC	CC	CC	CC	CC	CC	CC	--	TT	CC	CC	CC	CC	CC	TT	CC	TT	CC	CC
Chr1	52332976	C	T	Gene.refGene=SoyZH13_01G143601;ExonicFunc.refGene=stopgain;AAChange.refGene=SoyZH13_01G143601:SoyZH13_01G143601.m1:exon1:c.C226T:p.Q76X	Chr01	49876018	C	T	Gene.refGene=Glyma.01G160200;ExonicFunc.refGene=stopgain;AAChange.refGene=Glyma.01G160200:Glyma.01G160200.1:exon1:c.C226T:p.Q76X	TT	TT	TT	CC	CC	CC	CC	CC	CC	CC	CC	CC	CC	CC	CC	CC	CC	CC	CC	CC	CC	CC	CC	CC	--	CC	CC	CC	CC	CC	CC	CC	CC	CC	CC	CC	CC	CC	CC	CC
Chr1	52652821	G	T	Gene.refGene=SoyZH13_01G147600;ExonicFunc.refGene=stopgain;AAChange.refGene=SoyZH13_01G147600:SoyZH13_01G147600.m2:exon7:c.C1130A:p.S377X,SoyZH13_01G147600:SoyZH13_01G147600.m1:exon9:c.C1130A:p.S377X	Chr01	50189746	G	T	Gene.refGene=Glyma.01G164300;ExonicFunc.refGene=stopgain;AAChange.refGene=Glyma.01G164300:Glyma.01G164300.1:exon7:c.C1130A:p.S377X	TT	TT	TT	TT	GG	TT	GG	GG	GG	TT	GG	GG	TT	GG	TT	TT	TT	GG	--	TT	TT	GG	TT	TT	TT	TT	GG	TT	TT	TT	TT	TT	GG	GG	GG	TT	GG	TT	TT	TT
Chr1	53486468	A	T	Gene.refGene=SoyZH13_01G156300;ExonicFunc.refGene=stopgain;AAChange.refGene=SoyZH13_01G156300:SoyZH13_01G156300.m1:exon2:c.T353A:p.L118X,SoyZH13_01G156300:SoyZH13_01G156300.m2:exon2:c.T329A:p.L110X	Chr01	51022271	A	T	Gene.refGene=Glyma.01G172900;ExonicFunc.refGene=stopgain;AAChange.refGene=Glyma.01G172900:Glyma.01G172900.3:exon1:c.T101A:p.L34X,Glyma.01G172900:Glyma.01G172900.1:exon2:c.T329A:p.L110X,Glyma.01G172900:Glyma.01G172900.2:exon2:c.T326A:p.L109X	TT	TT	TT	AA	AA	AA	AA	AA	--	AA	AA	AA	AA	AA	AA	AA	AA	AA	AA	TT	AA	AA	AA	AA	AA	AA	AA	AA	AA	AA	AA	AA	AA	AA	AA	AA	AA	AA	AA	AA
Chr1	53961262	G	A	Gene.refGene=SoyZH13_01G162400;ExonicFunc.refGene=stopgain;AAChange.refGene=SoyZH13_01G162400:SoyZH13_01G162400.m1:exon1:c.G35A:p.W12X	Chr01	51497941	G	A	Gene.refGene=Glyma.01G178900;ExonicFunc.refGene=stopgain;AAChange.refGene=Glyma.01G178900:Glyma.01G178900.1:exon1:c.G32A:p.W11X	GG	GG	GG	GG	GG	GG	GG	GG	--	GG	GG	GG	GG	GG	GG	GG	GG	GG	GG	GG	GG	GG	GG	GG	GG	--	GG	GG	GG	GG	GG	GG	GG	GG	AA	GG	--	GG	GG	GG
Chr1	54020832	C	T	Gene.refGene=SoyZH13_01G163300;ExonicFunc.refGene=stopgain;AAChange.refGene=SoyZH13_01G163300:SoyZH13_01G163300.m1:exon1:c.G60A:p.W20X	Chr01	51554691	C	T	Gene.refGene=Glyma.01G179700;ExonicFunc.refGene=stopgain;AAChange.refGene=Glyma.01G179700:Glyma.01G179700.1:exon1:c.G60A:p.W20X	CC	CC	CC	CC	CC	CC	CC	--	CC	CC	CC	CC	CC	CC	CC	CC	CC	CC	CC	CC	CC	CC	CC	--	CC	CC	CC	CC	CC	CC	CC	CC	CC	CC	CC	CC	CC	CC	CC	TT
Chr1	54279970	C	T	Gene.refGene=SoyZH13_01G166400;ExonicFunc.refGene=stopgain;AAChange.refGene=SoyZH13_01G166400:SoyZH13_01G166400.m1:exon1:c.G278A:p.W93X	Chr01	51817667	C	T	Gene.refGene=Glyma.01G182900;ExonicFunc.refGene=stopgain;AAChange.refGene=Glyma.01G182900:Glyma.01G182900.1:exon1:c.G308A:p.W103X	CC	CC	CC	CC	CC	CC	CC	CC	TT	CC	TT	CC	CC	CC	CC	CC	CC	CC	CT	TT	--	--	CT	--	CT	CT	CC	CC	CT	CT	--	--	CC	CC	CC	TT	CC	CC	CC	--
Chr1	54432616	C	A	Gene.refGene=SoyZH13_01G167800;ExonicFunc.refGene=stopgain;AAChange.refGene=SoyZH13_01G167800:SoyZH13_01G167800.m1:exon8:c.C749A:p.S250X	Chr01	51969415	C	A	Gene.refGene=Glyma.01G184400;ExonicFunc.refGene=stopgain;AAChange.refGene=Glyma.01G184400:Glyma.01G184400.1:exon8:c.C746A:p.S249X	CC	CC	CC	CC	CC	CC	CC	CC	CC	CC	CC	CC	CC	CC	CC	CC	CC	CC	CC	CC	CC	CC	CC	CC	CC	CC	CC	CC	CC	CC	CC	CC	CC	CC	CC	CC	CC	CC	CC	CC
Chr1	54631121	C	T	Gene.refGene=SoyZH13_01G169600;ExonicFunc.refGene=stopgain;AAChange.refGene=SoyZH13_01G169600:SoyZH13_01G169600.m1:exon5:c.G444A:p.W148X	Chr01	52167693	C	T	Gene.refGene=Glyma.01G186200;ExonicFunc.refGene=stopgain;AAChange.refGene=Glyma.01G186200:Glyma.01G186200.1:exon6:c.G888A:p.W296X	CC	CC	CC	CC	CC	CC	CC	CC	CC	CC	CC	CC	CC	CC	CC	CC	CC	CC	CC	CC	CC	CC	CC	CC	CC	CC	CC	CC	TT	TT	CC	CC	CC	CC	CC	CC	TT	CC	CC	CC
Chr1	55271027	G	A	Gene.refGene=SoyZH13_01G176800;ExonicFunc.refGene=stopgain;AAChange.refGene=SoyZH13_01G176800:SoyZH13_01G176800.m1:exon5:c.G2945A:p.W982X	Chr01	52813209	G	A	Gene.refGene=Glyma.01G193500;ExonicFunc.refGene=stopgain;AAChange.refGene=Glyma.01G193500:Glyma.01G193500.1:exon5:c.G2945A:p.W982X	GG	AA	GG	GG	GG	GG	GG	GG	GG	GG	GG	GG	GG	GG	GG	GG	GG	GG	GG	AA	AA	AA	AA	GG	AA	GG	AA	AA	GG	AA	AA	AA	AA	AA	--	AA	AA	GG	AA	AA
Chr1	55384587	G	A	Gene.refGene=SoyZH13_01G178500;ExonicFunc.refGene=stopgain;AAChange.refGene=SoyZH13_01G178500:SoyZH13_01G178500.m1:exon1:c.C22T:p.R8X,SoyZH13_01G178500:SoyZH13_01G178500.m2:exon1:c.C22T:p.R8X	Chr01	52926987	G	A	Gene.refGene=Glyma.01G195100;ExonicFunc.refGene=stopgain;AAChange.refGene=Glyma.01G195100:Glyma.01G195100.1:exon1:c.C22T:p.R8X,Glyma.01G195100:Glyma.01G195100.2:exon1:c.C22T:p.R8X	GG	AA	GG	GG	GG	GG	GG	GG	GG	GG	GG	GG	GG	GG	GG	GG	GG	GG	GG	AA	AA	AA	AA	GG	AA	--	AA	GG	AA	AA	AA	AA	AA	AA	GG	AA	GG	GG	AA	GG
Chr1	55529701	G	T	Gene.refGene=SoyZH13_01G179701;ExonicFunc.refGene=stopgain;AAChange.refGene=SoyZH13_01G179701:SoyZH13_01G179701.m1:exon6:c.C995A:p.S332X	Chr01	53071952	G	T	Gene.refGene=Glyma.01G196400;ExonicFunc.refGene=stopgain;AAChange.refGene=Glyma.01G196400:Glyma.01G196400.1:exon7:c.C1175A:p.S392X	GG	GG	GG	GG	GG	GG	GG	GG	GG	GG	GG	GG	GG	GG	GG	GG	GG	GG	GG	GG	GG	GG	GG	TT	GG	GG	TT	GG	GG	GG	GG	GG	GG	GG	GG	GG	GG	GG	TT	GG
Chr1	55529864	C	A	Gene.refGene=SoyZH13_01G179701;ExonicFunc.refGene=stopgain;AAChange.refGene=SoyZH13_01G179701:SoyZH13_01G179701.m1:exon6:c.G832T:p.E278X	Chr01	53072115	C	A	Gene.refGene=Glyma.01G196400;ExonicFunc.refGene=stopgain;AAChange.refGene=Glyma.01G196400:Glyma.01G196400.1:exon7:c.G1012T:p.E338X	CC	CC	CC	CC	CC	CC	CC	CC	CC	CC	CC	CC	CC	CC	CC	CC	CC	CC	CC	CC	CC	CC	CC	CC	CC	CC	CC	CC	CC	CC	CC	CC	CC	CC	CC	CC	CC	CC	CC	CC
Chr1	55597676	T	G	Gene.refGene=SoyZH13_01G181000;ExonicFunc.refGene=stoploss;AAChange.refGene=SoyZH13_01G181000:SoyZH13_01G181000.m1:exon3:c.A1319C:p.X440S,SoyZH13_01G181000:SoyZH13_01G181000.m2:exon3:c.A1067C:p.X356S	Chr01	53140101	T	G	Gene.refGene=Glyma.01G197400;ExonicFunc.refGene=stoploss;AAChange.refGene=Glyma.01G197400:Glyma.01G197400.2:exon3:c.A1067C:p.X356S,Glyma.01G197400:Glyma.01G197400.3:exon3:c.A1319C:p.X440S,Glyma.01G197400:Glyma.01G197400.1:exon4:c.A1475C:p.X492S,Glyma.01G197400:Glyma.01G197400.4:exon4:c.A1067C:p.X356S,Glyma.01G197400:Glyma.01G197400.5:exon4:c.A1319C:p.X440S	--	GG	TT	GG	GG	TT	TT	TT	TT	TT	GG	TT	TT	TT	TT	TT	GG	TT	TT	GG	GG	GG	GG	GG	GG	GG	GG	GG	GG	GG	GG	GG	GG	GG	GG	GG	GG	GG	GG	GG
Chr1	55693949	G	T	Gene.refGene=SoyZH13_01G182100;ExonicFunc.refGene=stopgain;AAChange.refGene=SoyZH13_01G182100:SoyZH13_01G182100.m1:exon1:c.C332A:p.S111X,SoyZH13_01G182100:SoyZH13_01G182100.m2:exon1:c.C332A:p.S111X,SoyZH13_01G182100:SoyZH13_01G182100.m3:exon1:c.C332A:p.S111X,SoyZH13_01G182100:SoyZH13_01G182100.m4:exon1:c.C332A:p.S111X	Chr01	53236389	G	T	Gene.refGene=Glyma.01G198600;ExonicFunc.refGene=stopgain;AAChange.refGene=Glyma.01G198600:Glyma.01G198600.1:exon1:c.C332A:p.S111X	GG	GG	GG	GG	GG	GG	GG	GG	GG	GG	GG	GG	GG	GG	GG	GG	GG	GG	GG	GG	GG	GG	GG	GG	GG	GG	TT	GG	GG	GG	GG	GG	GG	GG	GG	GG	GG	GG	TT	GG
Chr1	55693967	C	T	Gene.refGene=SoyZH13_01G182100;ExonicFunc.refGene=stopgain;AAChange.refGene=SoyZH13_01G182100:SoyZH13_01G182100.m1:exon1:c.G314A:p.W105X,SoyZH13_01G182100:SoyZH13_01G182100.m2:exon1:c.G314A:p.W105X,SoyZH13_01G182100:SoyZH13_01G182100.m3:exon1:c.G314A:p.W105X,SoyZH13_01G182100:SoyZH13_01G182100.m4:exon1:c.G314A:p.W105X	Chr01	53236407	C	T	Gene.refGene=Glyma.01G198600;ExonicFunc.refGene=stopgain;AAChange.refGene=Glyma.01G198600:Glyma.01G198600.1:exon1:c.G314A:p.W105X	CC	CC	CC	CC	CC	CC	CC	CC	CC	CC	CC	CC	CC	CC	CC	CC	CC	CC	CC	CC	CC	CC	CC	CC	CC	--	CC	CC	CC	CC	CC	CC	CC	CC	CC	CC	CC	CC	CC	CC
Chr1	55757225	C	T	Gene.refGene=SoyZH13_01G182500;ExonicFunc.refGene=stopgain;AAChange.refGene=SoyZH13_01G182500:SoyZH13_01G182500.m2:exon3:c.C19T:p.Q7X,SoyZH13_01G182500:SoyZH13_01G182500.m1:exon4:c.C376T:p.Q126X	Chr01	53297341	C	T	Gene.refGene=Glyma.01G199000;ExonicFunc.refGene=stopgain;AAChange.refGene=Glyma.01G199000:Glyma.01G199000.2:exon3:c.C19T:p.Q7X,Glyma.01G199000:Glyma.01G199000.1:exon4:c.C376T:p.Q126X,Glyma.01G199000:Glyma.01G199000.3:exon4:c.C376T:p.Q126X	CC	CC	CC	CC	TT	CC	CC	CC	CC	CC	CC	CC	CC	CC	CC	CC	TT	CC	CC	TT	TT	TT	CC	--	CC	TT	CC	TT	CC	TT	CC	CC	TT	TT	CC	CC	TT	TT	CC	CC
Chr1	55951933	C	T	Gene.refGene=SoyZH13_01G185100;ExonicFunc.refGene=stopgain;AAChange.refGene=SoyZH13_01G185100:SoyZH13_01G185100.m1:exon1:c.C472T:p.R158X	Chr01	53492126	C	T	Gene.refGene=Glyma.01G201800;ExonicFunc.refGene=stopgain;AAChange.refGene=Glyma.01G201800:Glyma.01G201800.1:exon1:c.C472T:p.R158X	CC	CC	CC	CC	CC	CC	CC	CC	CC	CC	CC	CC	CC	CC	--	CC	CC	CC	CC	CC	CC	CC	--	--	--	CC	CC	CC	--	--	--	CC	CC	--	--	--	--	CC	--	--
Chr1	56719680	A	T	Gene.refGene=SoyZH13_01G193700;ExonicFunc.refGene=stoploss;AAChange.refGene=SoyZH13_01G193700:SoyZH13_01G193700.m1:exon7:c.A608T:p.X203L	Chr01	54270464	A	T	Gene.refGene=Glyma.01G211100;ExonicFunc.refGene=stoploss;AAChange.refGene=Glyma.01G211100:Glyma.01G211100.1:exon7:c.A665T:p.X222L	AA	TT	AA	TT	AA	AA	AA	AA	TT	TT	TT	AA	--	AA	TT	AA	AA	AA	TT	TT	TT	TT	TT	TT	AA	TT	TT	TT	TT	TT	AA	AA	--	AA	TT	TT	TT	--	TT	TT
Chr1	56726094	C	T	Gene.refGene=SoyZH13_01G193800;ExonicFunc.refGene=stopgain;AAChange.refGene=SoyZH13_01G193800:SoyZH13_01G193800.m1:exon3:c.C1270T:p.R424X	Chr01	54276878	C	T	Gene.refGene=Glyma.01G211200;ExonicFunc.refGene=stopgain;AAChange.refGene=Glyma.01G211200:Glyma.01G211200.1:exon3:c.C1270T:p.R424X,Glyma.01G211200:Glyma.01G211200.2:exon3:c.C1270T:p.R424X,Glyma.01G211200:Glyma.01G211200.3:exon3:c.C1270T:p.R424X	CC	CC	CC	--	CC	CC	CC	CC	--	CC	CC	CC	CC	CC	CC	CC	CC	CC	CC	--	CC	CC	CT	CC	CT	CC	CC	CT	CC	CC	CT	CT	CC	CT	CC	CC	CC	CC	CC	CC
Chr1	56726234	C	G	Gene.refGene=SoyZH13_01G193800;ExonicFunc.refGene=stopgain;AAChange.refGene=SoyZH13_01G193800:SoyZH13_01G193800.m1:exon4:c.C1320G:p.Y440X	Chr01	54277018	C	G	Gene.refGene=Glyma.01G211200;ExonicFunc.refGene=stopgain;AAChange.refGene=Glyma.01G211200:Glyma.01G211200.1:exon4:c.C1320G:p.Y440X,Glyma.01G211200:Glyma.01G211200.2:exon4:c.C1320G:p.Y440X,Glyma.01G211200:Glyma.01G211200.3:exon4:c.C1320G:p.Y440X	CC	CC	CC	CG	CC	CC	CC	CC	--	CC	CC	CC	CC	CC	CC	CC	CC	CC	CC	CG	CC	CC	CG	CC	CG	CC	CC	CG	CC	CC	CG	CG	CC	CG	CC	CC	CC	CC	CC	CC
Chr1	57228849	C	T	Gene.refGene=SoyZH13_01G200100;ExonicFunc.refGene=stopgain;AAChange.refGene=SoyZH13_01G200100:SoyZH13_01G200100.m1:exon4:c.G1074A:p.W358X	Chr01	54791086	C	T	Gene.refGene=Glyma.01G217800;ExonicFunc.refGene=stopgain;AAChange.refGene=Glyma.01G217800:Glyma.01G217800.1:exon4:c.G549A:p.W183X	CC	CC	CC	CC	CC	CC	CC	CC	CC	CC	CC	CC	CC	CC	CC	CC	CC	CC	CC	CC	--	--	CC	CC	CC	CC	CC	CC	CC	CC	TT	CC	CC	CC	CC	CC	CC	CC	CC	CC
Chr1	57229094	T	A	Gene.refGene=SoyZH13_01G200100;ExonicFunc.refGene=stopgain;AAChange.refGene=SoyZH13_01G200100:SoyZH13_01G200100.m1:exon4:c.A829T:p.R277X	Chr01	54791331	T	A	Gene.refGene=Glyma.01G217800;ExonicFunc.refGene=stopgain;AAChange.refGene=Glyma.01G217800:Glyma.01G217800.1:exon4:c.A304T:p.R102X	TT	TT	TT	TT	TT	TT	TT	TT	TT	TT	TT	TT	TT	TT	TT	TT	TT	TT	TT	TT	--	--	TT	TT	TT	TT	TT	TT	TT	TT	--	TT	TT	TT	TT	TT	TT	TT	TT	AA
Chr1	57717392	G	A	Gene.refGene=SoyZH13_01G206100;ExonicFunc.refGene=stopgain;AAChange.refGene=SoyZH13_01G206100:SoyZH13_01G206100.m1:exon1:c.G93A:p.W31X,SoyZH13_01G206100:SoyZH13_01G206100.m3:exon2:c.G93A:p.W31X,SoyZH13_01G206100:SoyZH13_01G206100.m4:exon2:c.G93A:p.W31X	Chr01	55269623	G	A	Gene.refGene=Glyma.01G224000;ExonicFunc.refGene=stopgain;AAChange.refGene=Glyma.01G224000:Glyma.01G224000.1:exon1:c.G93A:p.W31X	GG	GG	GG	GG	GG	GG	GG	GG	GG	GG	GG	GG	GG	GG	GG	GG	GG	--	GG	GG	GG	GG	GG	GG	GG	--	GG	GG	AA	GG	GG	GG	AA	GG	AA	GG	GG	GG	GG	AA
Chr1	58317754	G	C	Gene.refGene=SoyZH13_01G214100;ExonicFunc.refGene=stopgain;AAChange.refGene=SoyZH13_01G214100:SoyZH13_01G214100.m1:exon2:c.C1577G:p.S526X,SoyZH13_01G214100:SoyZH13_01G214100.m2:exon2:c.C1577G:p.S526X	Chr01	55877669	G	C	Gene.refGene=Glyma.01G232100;ExonicFunc.refGene=stopgain;AAChange.refGene=Glyma.01G232100:Glyma.01G232100.1:exon2:c.C1577G:p.S526X	GG	GG	GG	GG	GG	GG	GG	GG	GG	GG	GG	GG	GG	GG	GG	GG	GG	GG	GG	GG	GG	GG	GG	GG	GG	GG	GG	GG	GG	GG	GG	GG	GG	GG	GG	GG	GG	GG	CC	GG
Chr1	58318733	T	A	Gene.refGene=SoyZH13_01G214100;ExonicFunc.refGene=stopgain;AAChange.refGene=SoyZH13_01G214100:SoyZH13_01G214100.m1:exon2:c.A598T:p.K200X,SoyZH13_01G214100:SoyZH13_01G214100.m2:exon2:c.A598T:p.K200X	Chr01	55878648	T	A	Gene.refGene=Glyma.01G232100;ExonicFunc.refGene=stopgain;AAChange.refGene=Glyma.01G232100:Glyma.01G232100.1:exon2:c.A598T:p.K200X	TT	TT	TT	TT	TT	TT	TT	TT	TT	TT	TT	TT	TT	TT	TT	TT	TT	TT	TT	TT	TT	TT	TT	TT	TT	TT	TT	TT	TT	TT	TT	TT	--	TT	TT	TT	TT	TT	TT	TT
Chr1	58437781	A	G	Gene.refGene=SoyZH13_01G215700;ExonicFunc.refGene=stoploss;AAChange.refGene=SoyZH13_01G215700:SoyZH13_01G215700.m1:exon4:c.T655C:p.X219Q,SoyZH13_01G215700:SoyZH13_01G215700.m2:exon4:c.T754C:p.X252Q,SoyZH13_01G215700:SoyZH13_01G215700.m3:exon4:c.T703C:p.X235Q	Chr01	56016504	A	G	Gene.refGene=Glyma.01G234000;ExonicFunc.refGene=stoploss;AAChange.refGene=Glyma.01G234000:Glyma.01G234000.1:exon4:c.T754C:p.X252Q,Glyma.01G234000:Glyma.01G234000.2:exon4:c.T703C:p.X235Q	AA	AA	AA	AA	AA	AA	AA	AA	AA	AA	AA	AA	AA	AA	AA	AA	AA	AA	AA	AA	AA	AA	AA	AA	AA	AA	AA	AA	AA	AA	AA	AA	AA	AA	AA	AA	AA	AA	GG	AA
Chr1	58498753	G	A	Gene.refGene=SoyZH13_01G216400;ExonicFunc.refGene=stopgain;AAChange.refGene=SoyZH13_01G216400:SoyZH13_01G216400.m2:exon4:c.C640T:p.R214X,SoyZH13_01G216400:SoyZH13_01G216400.m1:exon5:c.C640T:p.R214X	Chr01	56085249	G	A	Gene.refGene=Glyma.01G234700;ExonicFunc.refGene=stopgain;AAChange.refGene=Glyma.01G234700:Glyma.01G234700.1:exon4:c.C745T:p.R249X	GG	GG	GG	GG	GG	GG	GG	GG	GG	GG	GG	AA	GG	GG	GG	GG	GG	GG	GG	GG	GG	GG	GG	GG	GG	GG	GG	GG	GG	GG	GG	GG	GG	GG	GG	GG	GG	GG	GG	GG
Chr1	58642860	C	T	Gene.refGene=SoyZH13_01G218700;ExonicFunc.refGene=stopgain;AAChange.refGene=SoyZH13_01G218700:SoyZH13_01G218700.m1:exon1:c.G783A:p.W261X	Chr01	56223211	C	T	Gene.refGene=Glyma.01G237100;ExonicFunc.refGene=stopgain;AAChange.refGene=Glyma.01G237100:Glyma.01G237100.1:exon3:c.G1281A:p.W427X	CC	CC	CC	CC	CC	CC	CC	CC	CC	CC	CC	TT	CC	CC	CC	CC	CC	CC	CC	CC	CC	CC	CC	CC	CC	CC	CC	CC	CC	CC	CC	CC	CC	CC	CC	CC	CC	CC	CC	CC
Chr2	772248	G	A	Gene.refGene=SoyZH13_02G006701;ExonicFunc.refGene=stopgain;AAChange.refGene=SoyZH13_02G006701:SoyZH13_02G006701.m1:exon4:c.C97T:p.Q33X	Chr02	744484	G	A	Gene.refGene=Glyma.02G007000;ExonicFunc.refGene=stopgain;AAChange.refGene=Glyma.02G007000:Glyma.02G007000.1:exon4:c.C97T:p.Q33X	GG	GG	GG	GG	GG	GG	GG	GG	GG	GG	GG	GG	GG	GG	GG	GG	GG	GG	AA	GG	AA	GG	--	GG	GG	GG	GG	GG	GG	GG	GG	GG	GG	GG	GG	GG	GG	GG	GG	--
Chr2	779305	G	A	Gene.refGene=SoyZH13_02G006702;ExonicFunc.refGene=stopgain;AAChange.refGene=SoyZH13_02G006702:SoyZH13_02G006702.m1:exon4:c.C346T:p.Q116X	Chr02	751542	G	A	Gene.refGene=Glyma.02G007100;ExonicFunc.refGene=stopgain;AAChange.refGene=Glyma.02G007100:Glyma.02G007100.1:exon4:c.C346T:p.Q116X,Glyma.02G007100:Glyma.02G007100.2:exon4:c.C346T:p.Q116X,Glyma.02G007100:Glyma.02G007100.3:exon4:c.C346T:p.Q116X	GG	GG	GG	GG	GG	GG	GG	GG	GG	GG	GG	GG	GG	GG	GG	GG	GG	GG	GG	GG	GG	GG	GG	GG	GG	GG	GG	GG	GG	GG	GG	GG	GG	GG	GG	GG	GG	GG	GG	GG
Chr2	988306	G	A	Gene.refGene=SoyZH13_02G009900;ExonicFunc.refGene=stopgain;AAChange.refGene=SoyZH13_02G009900:SoyZH13_02G009900.m1:exon1:c.G125A:p.W42X	Chr02	950409	G	A	Gene.refGene=Glyma.02G009800;ExonicFunc.refGene=stopgain;AAChange.refGene=Glyma.02G009800:Glyma.02G009800.1:exon1:c.G125A:p.W42X	GG	GG	GG	GG	GG	GG	GG	GG	GG	GG	GG	GG	GG	GG	GG	GG	GG	GG	GG	GG	GG	--	GG	GG	GG	GG	GG	GG	GG	GG	GG	GG	GG	GG	GG	GG	GG	GG	GG	GG
Chr2	1081381	A	G	Gene.refGene=SoyZH13_02G010800;ExonicFunc.refGene=stoploss;AAChange.refGene=SoyZH13_02G010800:SoyZH13_02G010800.m1:exon1:c.A168G:p.X56W	Chr02	1043512	A	G	Gene.refGene=Glyma.02G011000;ExonicFunc.refGene=stoploss;AAChange.refGene=Glyma.02G011000:Glyma.02G011000.1:exon1:c.A168G:p.X56W	AA	AA	AA	GG	GG	AA	GG	AG	AA	GG	AA	AA	AA	AA	GG	AA	AA	GG	AA	AA	GG	--	AA	AA	GG	AA	GG	AA	AA	GG	GG	AA	AA	AA	AA	AA	AA	AA	GG	GG
Chr2	1133751	C	A	Gene.refGene=SoyZH13_02G011700;ExonicFunc.refGene=stopgain;AAChange.refGene=SoyZH13_02G011700:SoyZH13_02G011700.m1:exon1:c.C791A:p.S264X	Chr02	1095452	C	A	Gene.refGene=Glyma.02G012000;ExonicFunc.refGene=stopgain;AAChange.refGene=Glyma.02G012000:Glyma.02G012000.1:exon2:c.C557A:p.S186X	CC	CC	CC	AA	AA	CC	AA	CA	CC	AA	CC	CC	CC	CC	AA	CC	CC	AA	AA	AA	AA	AA	AA	--	AA	AA	AA	AA	AA	AA	AA	AA	CC	CC	AA	CC	CC	CC	AA	CC
Chr2	1337237	C	T	Gene.refGene=SoyZH13_02G014100;ExonicFunc.refGene=stopgain;AAChange.refGene=SoyZH13_02G014100:SoyZH13_02G014100.m1:exon1:c.G245A:p.W82X	Chr02	1299940	C	T	Gene.refGene=Glyma.02G014500;ExonicFunc.refGene=stopgain;AAChange.refGene=Glyma.02G014500:Glyma.02G014500.1:exon1:c.G245A:p.W82X	CC	CC	CC	CC	CC	CC	CC	CC	CC	CC	CC	CC	CC	CC	CC	CC	CC	CC	CC	CC	CC	CC	CC	CC	CC	CC	CC	CC	--	CC	CC	CC	CC	CC	CC	CC	CC	CC	CC	CC
Chr2	1346949	A	T	Gene.refGene=SoyZH13_02G014200;ExonicFunc.refGene=stopgain;AAChange.refGene=SoyZH13_02G014200:SoyZH13_02G014200.m1:exon3:c.T60A:p.Y20X	Chr02	1309652	A	T	Gene.refGene=Glyma.02G014700;ExonicFunc.refGene=stopgain;AAChange.refGene=Glyma.02G014700:Glyma.02G014700.1:exon4:c.T297A:p.Y99X	AA	AA	AA	AA	AA	AA	AA	AA	AA	AA	AA	AA	AA	AA	AA	AA	AA	AA	AA	AA	AA	AA	AA	--	AA	AA	AA	AA	--	AA	AA	--	--	AA	AA	--	AA	AA	AA	AA
Chr2	1879946	G	T	Gene.refGene=SoyZH13_02G019700;ExonicFunc.refGene=stopgain;AAChange.refGene=SoyZH13_02G019700:SoyZH13_02G019700.m1:exon4:c.G496T:p.E166X,SoyZH13_02G019700:SoyZH13_02G019700.m2:exon4:c.G76T:p.E26X,SoyZH13_02G019700:SoyZH13_02G019700.m3:exon4:c.G496T:p.E166X	Chr02	1861727	G	T	Gene.refGene=Glyma.02G020500;ExonicFunc.refGene=stopgain;AAChange.refGene=Glyma.02G020500:Glyma.02G020500.3:exon3:c.G76T:p.E26X,Glyma.02G020500:Glyma.02G020500.1:exon4:c.G496T:p.E166X,Glyma.02G020500:Glyma.02G020500.2:exon4:c.G496T:p.E166X	GG	GG	GG	GG	GG	GG	GG	GG	GG	GG	GG	GG	GG	GG	GG	GG	GG	GG	TT	GG	GG	GG	GG	GG	GG	TT	GG	GG	GG	GG	GG	GG	GG	GG	GG	GG	GG	GG	GG	GG
Chr2	2123505	A	T	Gene.refGene=SoyZH13_02G022600;ExonicFunc.refGene=stopgain;AAChange.refGene=SoyZH13_02G022600:SoyZH13_02G022600.m1:exon1:c.T155A:p.L52X	Chr02	2109229	A	T	Gene.refGene=Glyma.02G023200;ExonicFunc.refGene=stopgain;AAChange.refGene=Glyma.02G023200:Glyma.02G023200.1:exon1:c.T155A:p.L52X	AA	AA	AA	AA	AA	AA	AA	AA	AA	AA	AA	AA	AA	AA	AA	AA	AA	AA	AA	AA	TT	AA	AA	AA	AA	AA	AA	AA	AA	AA	AA	AA	AA	AA	AA	--	AA	AA	AA	AA
Chr2	2123590	G	A	Gene.refGene=SoyZH13_02G022600;ExonicFunc.refGene=stopgain;AAChange.refGene=SoyZH13_02G022600:SoyZH13_02G022600.m1:exon1:c.C70T:p.Q24X	Chr02	2109314	G	A	Gene.refGene=Glyma.02G023200;ExonicFunc.refGene=stopgain;AAChange.refGene=Glyma.02G023200:Glyma.02G023200.1:exon1:c.C70T:p.Q24X	GG	GG	GG	GG	GG	GG	GG	GG	GG	GG	GG	GG	GG	GG	GG	GG	GG	GG	GG	GG	GG	GG	GG	AA	GG	GG	GG	GG	GG	GG	GG	GG	GG	GG	GG	--	GG	GG	GG	AA
Chr2	2500909	G	A	Gene.refGene=SoyZH13_02G026800;ExonicFunc.refGene=stopgain;AAChange.refGene=SoyZH13_02G026800:SoyZH13_02G026800.m1:exon1:c.G342A:p.W114X	Chr02	2488854	G	A	Gene.refGene=Glyma.02G027700;ExonicFunc.refGene=stopgain;AAChange.refGene=Glyma.02G027700:Glyma.02G027700.1:exon2:c.G384A:p.W128X	GG	GG	GG	GG	GG	GG	GG	GG	GG	GG	GG	GG	GG	GG	GG	GG	GG	GG	GG	GG	GG	GG	GG	GG	GG	GG	GG	AA	GG	GG	GG	GG	GG	--	GG	GG	GG	GG	GG	GG
Chr2	2501397	G	A	Gene.refGene=SoyZH13_02G026800;ExonicFunc.refGene=stopgain;AAChange.refGene=SoyZH13_02G026800:SoyZH13_02G026800.m1:exon2:c.G746A:p.W249X	Chr02	2489342	G	A	Gene.refGene=Glyma.02G027700;ExonicFunc.refGene=stopgain;AAChange.refGene=Glyma.02G027700:Glyma.02G027700.1:exon3:c.G788A:p.W263X	GG	GG	GG	AA	GG	AA	AA	--	GG	AA	GG	GG	AA	AA	AA	AA	AA	GG	--	--	AA	--	AA	AA	AA	AA	AA	AA	--	AA	AA	AA	AA	AA	AA	AA	AA	AA	AA	AA
Chr2	2838515	C	A	Gene.refGene=SoyZH13_02G029100;ExonicFunc.refGene=stopgain;AAChange.refGene=SoyZH13_02G029100:SoyZH13_02G029100.m1:exon3:c.G208T:p.E70X	Chr02	2809097	C	A	Gene.refGene=Glyma.02G030300;ExonicFunc.refGene=stopgain;AAChange.refGene=Glyma.02G030300:Glyma.02G030300.1:exon5:c.G481T:p.E161X	CC	CC	CC	CC	CC	CC	CC	CC	--	CC	CC	CC	CC	CC	AA	CC	AA	CC	CC	CC	CC	AA	AA	--	AA	CC	AA	AA	AA	AA	AA	AA	AA	CC	AA	CC	CC	AA	CC	AA
Chr2	3199153	T	A	Gene.refGene=SoyZH13_02G033200;ExonicFunc.refGene=stoploss;AAChange.refGene=SoyZH13_02G033200:SoyZH13_02G033200.m4:exon17:c.A1220T:p.X407L,SoyZH13_02G033200:SoyZH13_02G033200.m1:exon18:c.A1220T:p.X407L,SoyZH13_02G033200:SoyZH13_02G033200.m2:exon18:c.A1220T:p.X407L	Chr02	3181759	A	T	Gene.refGene=Glyma.02G034400;ExonicFunc.refGene=stopgain;AAChange.refGene=Glyma.02G034400:Glyma.02G034400.1:exon19:c.T1412A:p.L471X,Glyma.02G034400:Glyma.02G034400.2:exon19:c.T1391A:p.L464X	AA	AA	AA	AA	AA	AA	AA	AA	AA	AA	AA	AA	AA	AA	AA	AA	AA	AA	AA	AA	AA	AA	AA	AA	AA	AA	AA	AA	AA	AA	AA	AA	AA	AA	AA	AA	AA	AA	AA	AA
Chr2	3346028	C	A	Gene.refGene=SoyZH13_02G034700;ExonicFunc.refGene=stopgain;AAChange.refGene=SoyZH13_02G034700:SoyZH13_02G034700.m1:exon2:c.C92A:p.S31X,SoyZH13_02G034700:SoyZH13_02G034700.m2:exon2:c.C212A:p.S71X	Chr02	3328690	C	A	Gene.refGene=Glyma.02G036100;ExonicFunc.refGene=stopgain;AAChange.refGene=Glyma.02G036100:Glyma.02G036100.1:exon2:c.C212A:p.S71X,Glyma.02G036100:Glyma.02G036100.2:exon2:c.C92A:p.S31X	CC	CC	CC	CC	CC	CC	CC	CC	CC	CC	CC	CC	AA	CC	CC	AA	CC	CC	CC	CC	CC	CC	CC	CC	CC	CC	CC	CC	CC	CC	CC	CC	CC	CC	CC	CC	CC	CC	CC	CC
Chr2	3722423	C	T	Gene.refGene=SoyZH13_02G038000;ExonicFunc.refGene=stopgain;AAChange.refGene=SoyZH13_02G038000:SoyZH13_02G038000.m1:exon8:c.G1452A:p.W484X	Chr02	3707288	C	T	Gene.refGene=Glyma.02G039500;ExonicFunc.refGene=stopgain;AAChange.refGene=Glyma.02G039500:Glyma.02G039500.1:exon8:c.G1452A:p.W484X	CC	CC	--	CC	CC	CC	CC	CC	CC	CC	CC	CC	CC	CC	CC	CC	CC	CC	CC	CC	CC	CC	TT	CC	CC	CC	--	CC	CC	CC	TT	TT	CC	TT	CC	CC	CC	TT	CC	CC
Chr2	4050239	C	T	Gene.refGene=SoyZH13_02G041400;ExonicFunc.refGene=stopgain;AAChange.refGene=SoyZH13_02G041400:SoyZH13_02G041400.m1:exon7:c.C1309T:p.Q437X	Chr02	4040091	C	T	Gene.refGene=Glyma.02G043200;ExonicFunc.refGene=stopgain;AAChange.refGene=Glyma.02G043200:Glyma.02G043200.1:exon7:c.C1309T:p.Q437X	CC	CC	CC	CC	CC	CC	CC	CC	CC	CC	CC	CC	CC	CC	CC	CC	CC	CC	CC	CC	CC	CC	--	CC	--	CC	CC	CC	CC	CC	--	--	CC	--	CC	CC	CC	--	CC	CC
Chr2	4273916	C	G	Gene.refGene=SoyZH13_02G044300;ExonicFunc.refGene=stopgain;AAChange.refGene=SoyZH13_02G044300:SoyZH13_02G044300.m1:exon5:c.C1088G:p.S363X	Chr02	4269054	G	C	Gene.refGene=Glyma.02G046500;ExonicFunc.refGene=stoploss;AAChange.refGene=Glyma.02G046500:Glyma.02G046500.1:exon5:c.G1088C:p.X363S	GG	GG	GG	GG	CC	CC	CC	GC	CC	CC	--	CC	CC	GG	GG	CC	GG	CC	CC	GG	GG	GG	GG	GG	GG	GG	GG	GG	GG	GG	GG	GG	GG	GG	GG	GG	GG	GG	GG	GG
Chr2	4412595	C	A	Gene.refGene=SoyZH13_02G045602;ExonicFunc.refGene=stopgain;AAChange.refGene=SoyZH13_02G045602:SoyZH13_02G045602.m1:exon1:c.G472T:p.E158X	Chr02	4407723	C	A	Gene.refGene=Glyma.02G048000;ExonicFunc.refGene=stopgain;AAChange.refGene=Glyma.02G048000:Glyma.02G048000.1:exon1:c.G472T:p.E158X	CC	CC	CC	CC	CC	CC	CC	CC	CC	CC	CC	CC	CC	CC	AA	CC	CC	CC	CC	CC	CC	--	CC	CC	CC	AA	CC	CC	CC	CC	CC	CC	CC	CC	CC	CC	CC	CC	CC	CC
Chr2	4422612	A	T	Gene.refGene=SoyZH13_02G045800;ExonicFunc.refGene=stopgain;AAChange.refGene=SoyZH13_02G045800:SoyZH13_02G045800.m1:exon14:c.A2329T:p.K777X,SoyZH13_02G045800:SoyZH13_02G045800.m2:exon14:c.A2218T:p.K740X	Chr02	4417736	A	T	Gene.refGene=Glyma.02G048100;ExonicFunc.refGene=stopgain;AAChange.refGene=Glyma.02G048100:Glyma.02G048100.1:exon14:c.A2329T:p.K777X	AA	AA	AA	AA	AA	AA	AA	AA	AA	AA	AA	AA	AA	AA	TT	AA	TT	AA	AA	AA	AA	AA	TT	TT	TT	TT	TT	--	TT	TT	TT	TT	TT	TT	AA	TT	TT	TT	AA	AA
Chr2	4857585	C	T	Gene.refGene=SoyZH13_02G050200;ExonicFunc.refGene=stopgain;AAChange.refGene=SoyZH13_02G050200:SoyZH13_02G050200.m1:exon5:c.G234A:p.W78X	Chr02	4874932	C	T	Gene.refGene=Glyma.02G053300;ExonicFunc.refGene=stopgain;AAChange.refGene=Glyma.02G053300:Glyma.02G053300.1:exon5:c.G234A:p.W78X	CC	CC	CC	CC	CC	CC	CC	CT	CC	TT	CC	CC	CC	CC	CC	CC	CC	CC	CC	CC	CC	CC	CC	CC	CC	CC	CC	CC	CC	CC	CC	CC	CC	CC	CC	CC	CC	CC	CC	CC
Chr2	4867468	G	C	Gene.refGene=SoyZH13_02G050400;ExonicFunc.refGene=stopgain;AAChange.refGene=SoyZH13_02G050400:SoyZH13_02G050400.m1:exon1:c.C801G:p.Y267X,SoyZH13_02G050400:SoyZH13_02G050400.m2:exon1:c.C801G:p.Y267X,SoyZH13_02G050400:SoyZH13_02G050400.m3:exon1:c.C801G:p.Y267X,SoyZH13_02G050400:SoyZH13_02G050400.m4:exon1:c.C801G:p.Y267X	Chr02	4884854	G	C	Gene.refGene=Glyma.02G053500;ExonicFunc.refGene=stopgain;AAChange.refGene=Glyma.02G053500:Glyma.02G053500.1:exon2:c.C732G:p.Y244X	GG	GG	GG	GG	GG	GG	GG	GG	GG	GG	GG	GG	GG	GG	GG	GG	GG	GG	GG	GG	GG	GG	GG	GG	GG	GG	GG	GG	GG	GG	GG	GG	GG	GG	GG	GG	GG	GG	GG	GG
Chr2	5003955	A	G	Gene.refGene=SoyZH13_02G052100;ExonicFunc.refGene=stoploss;AAChange.refGene=SoyZH13_02G052100:SoyZH13_02G052100.m2:exon2:c.A222G:p.X74W	Chr02	5024334	A	G	Gene.refGene=Glyma.02G055800;ExonicFunc.refGene=stoploss;AAChange.refGene=Glyma.02G055800:Glyma.02G055800.1:exon2:c.A222G:p.X74W	AA	AA	AA	AA	AA	AA	AA	AA	AA	AA	GG	AA	AA	AA	AA	AA	AA	AA	AA	AA	--	GG	AA	AA	GG	AA	AA	GG	AA	AA	AA	AA	AA	GG	AA	AA	AA	AA	AA	AA
Chr2	5088458	C	A	Gene.refGene=SoyZH13_02G053000;ExonicFunc.refGene=stopgain;AAChange.refGene=SoyZH13_02G053000:SoyZH13_02G053000.m1:exon15:c.C1685A:p.S562X	Chr02	5108948	A	C	Gene.refGene=Glyma.02G056800;ExonicFunc.refGene=stoploss;AAChange.refGene=Glyma.02G056800:Glyma.02G056800.1:exon15:c.A1685C:p.X562S,Glyma.02G056800:Glyma.02G056800.2:exon15:c.A1241C:p.X414S	AA	AA	AA	AA	CC	CC	--	CC	CC	CC	AA	CC	AA	AA	CC	CC	AA	CC	CC	AA	AA	AA	AA	AA	AA	AA	CC	AA	AA	AA	AA	AA	AA	AA	AA	AA	CC	CC	AA	AA
Chr2	5386124	A	T	Gene.refGene=SoyZH13_02G056500;ExonicFunc.refGene=stopgain;AAChange.refGene=SoyZH13_02G056500:SoyZH13_02G056500.m1:exon1:c.A1900T:p.R634X	Chr02	5379674	A	T	Gene.refGene=Glyma.02G059700;ExonicFunc.refGene=stopgain;AAChange.refGene=Glyma.02G059700:Glyma.02G059700.1:exon1:c.A1957T:p.R653X	AA	AA	AA	TT	TT	AA	AA	AA	AA	AA	TT	AA	AA	AA	TT	AA	TT	AA	TT	AA	TT	TT	TT	TT	TT	TT	TT	TT	TT	TT	TT	TT	TT	TT	TT	TT	TT	TT	TT	TT
Chr2	5681939	G	T	Gene.refGene=SoyZH13_02G059500;ExonicFunc.refGene=stopgain;AAChange.refGene=SoyZH13_02G059500:SoyZH13_02G059500.m1:exon2:c.C495A:p.C165X	Chr02	5685839	G	T	Gene.refGene=Glyma.02G063300;ExonicFunc.refGene=stopgain;AAChange.refGene=Glyma.02G063300:Glyma.02G063300.1:exon3:c.C495A:p.C165X	GG	GG	GG	GG	GG	GG	GG	GG	GG	GG	GG	GG	GG	GG	GG	GG	GG	GG	GG	GG	--	TT	GG	GG	GG	GG	GG	GG	GG	GG	GG	GG	GG	GG	GG	--	GG	GG	GG	GG
Chr2	5756880	A	T	Gene.refGene=SoyZH13_02G060400;ExonicFunc.refGene=stopgain;AAChange.refGene=SoyZH13_02G060400:SoyZH13_02G060400.m1:exon3:c.A694T:p.K232X	Chr02	5747200	A	T	Gene.refGene=Glyma.02G064200;ExonicFunc.refGene=stopgain;AAChange.refGene=Glyma.02G064200:Glyma.02G064200.1:exon3:c.A700T:p.K234X,Glyma.02G064200:Glyma.02G064200.2:exon3:c.A694T:p.K232X	AA	AA	AA	TT	AA	AA	AA	AA	AA	AA	AA	AA	AA	AA	AA	AA	AA	--	AA	AA	AA	AA	AA	AA	AA	AA	AA	AA	AA	AA	AA	AA	AA	AA	AA	AA	AA	AA	AA	AA
Chr2	5904767	C	T	Gene.refGene=SoyZH13_02G062400;ExonicFunc.refGene=stopgain;AAChange.refGene=SoyZH13_02G062400:SoyZH13_02G062400.m1:exon2:c.C295T:p.Q99X	Chr02	5895163	C	T	Gene.refGene=Glyma.02G066300;ExonicFunc.refGene=stopgain;AAChange.refGene=Glyma.02G066300:Glyma.02G066300.1:exon2:c.C295T:p.Q99X	CC	CC	CC	CC	CC	CC	CC	CC	CC	CC	CC	CC	CC	CC	CC	CC	CC	CC	CC	CC	CC	CC	CC	--	CC	--	CC	CC	CC	--	CC	CC	CC	CC	CC	CC	CC	CC	CC	CC
Chr2	6077468	C	T	Gene.refGene=SoyZH13_02G065300;ExonicFunc.refGene=stopgain;AAChange.refGene=SoyZH13_02G065300:SoyZH13_02G065300.m5:exon1:c.G35A:p.W12X,SoyZH13_02G065300:SoyZH13_02G065300.m1:exon2:c.G35A:p.W12X,SoyZH13_02G065300:SoyZH13_02G065300.m2:exon2:c.G35A:p.W12X,SoyZH13_02G065300:SoyZH13_02G065300.m3:exon2:c.G35A:p.W12X,SoyZH13_02G065300:SoyZH13_02G065300.m4:exon2:c.G35A:p.W12X	Chr02	6066407	C	T	Gene.refGene=Glyma.02G069000;ExonicFunc.refGene=stopgain;AAChange.refGene=Glyma.02G069000:Glyma.02G069000.1:exon2:c.G35A:p.W12X,Glyma.02G069000:Glyma.02G069000.2:exon2:c.G35A:p.W12X,Glyma.02G069000:Glyma.02G069000.3:exon2:c.G35A:p.W12X	CT	CT	CC	CC	CC	CC	CC	CC	--	CC	CC	CC	--	CC	CC	CT	CC	--	CC	CC	CC	CC	CT	CC	CC	CC	CC	CC	CC	CC	CC	CC	CC	CC	CC	CC	CC	--	CC	CC
Chr2	6410690	C	A	Gene.refGene=SoyZH13_02G069400;ExonicFunc.refGene=stopgain;AAChange.refGene=SoyZH13_02G069400:SoyZH13_02G069400.m1:exon5:c.G1108T:p.E370X	Chr02	6413254	C	A	Gene.refGene=Glyma.02G073400;ExonicFunc.refGene=stopgain;AAChange.refGene=Glyma.02G073400:Glyma.02G073400.1:exon3:c.G1390T:p.E464X	CC	CC	CC	CC	CC	CC	CC	CC	CC	CC	CC	CC	CC	CC	CC	CC	CC	CC	CC	AA	CC	CC	CC	CC	CC	CC	CC	CC	CC	CC	CC	CC	CC	CC	AA	CC	CC	CC	CC	CC
Chr2	6411155	G	A	Gene.refGene=SoyZH13_02G069400;ExonicFunc.refGene=stopgain;AAChange.refGene=SoyZH13_02G069400:SoyZH13_02G069400.m1:exon3:c.C943T:p.R315X	Chr02	6413719	G	A	Gene.refGene=Glyma.02G073400;ExonicFunc.refGene=stopgain;AAChange.refGene=Glyma.02G073400:Glyma.02G073400.1:exon3:c.C925T:p.R309X	GG	GG	GG	GG	GG	AA	GG	GG	GG	GG	GG	GG	GG	GG	GG	GG	GG	GG	AA	GG	GG	GG	AA	AA	GG	AA	AA	GG	GG	AA	AA	GG	GG	GG	GG	AA	AA	GG	GG	AA
Chr2	6412041	C	A	Gene.refGene=SoyZH13_02G069400;ExonicFunc.refGene=stopgain;AAChange.refGene=SoyZH13_02G069400:SoyZH13_02G069400.m1:exon1:c.G208T:p.E70X	Chr02	6414605	C	A	Gene.refGene=Glyma.02G073400;ExonicFunc.refGene=stopgain;AAChange.refGene=Glyma.02G073400:Glyma.02G073400.1:exon1:c.G208T:p.E70X	CC	CC	CC	CC	CC	CC	CC	CC	CC	CC	CC	CC	CC	CC	CC	CC	CC	CC	CC	CC	CC	CC	CC	CC	CC	AA	AA	CC	CC	AA	CC	CC	CC	CC	CC	CC	CC	CC	CC	AA
Chr2	6658591	C	T	Gene.refGene=SoyZH13_02G071600;ExonicFunc.refGene=stopgain;AAChange.refGene=SoyZH13_02G071600:SoyZH13_02G071600.m1:exon3:c.G168A:p.W56X	Chr02	6662098	C	T	Gene.refGene=Glyma.02G076300;ExonicFunc.refGene=stopgain;AAChange.refGene=Glyma.02G076300:Glyma.02G076300.1:exon2:c.G75A:p.W25X	CC	CC	CC	CC	CC	CC	CC	CC	CC	CC	CC	CC	CC	CC	TT	CC	TT	CC	CC	TT	CC	CC	TT	TT	TT	TT	TT	TT	CC	TT	TT	TT	TT	TT	CC	TT	CC	TT	TT	CC
Chr2	6715284	A	T	Gene.refGene=SoyZH13_02G072700;ExonicFunc.refGene=stopgain;AAChange.refGene=SoyZH13_02G072700:SoyZH13_02G072700.m1:exon4:c.T588A:p.Y196X	Chr02	6718792	A	T	Gene.refGene=Glyma.02G077600;ExonicFunc.refGene=stopgain;AAChange.refGene=Glyma.02G077600:Glyma.02G077600.1:exon4:c.T588A:p.Y196X	AA	AA	AA	AA	AA	AA	AA	AA	AA	AA	AA	AA	AA	AA	AA	AA	AA	AA	AA	AA	AA	AA	AA	AA	AA	AA	AA	AA	AA	AA	AA	AA	AA	AA	AA	AA	AA	AA	AA	AA
Chr2	7792276	T	A	Gene.refGene=SoyZH13_02G082800;ExonicFunc.refGene=stopgain;AAChange.refGene=SoyZH13_02G082800:SoyZH13_02G082800.m1:exon3:c.T665A:p.L222X	Chr02	7784032	T	A	Gene.refGene=Glyma.02G088500;ExonicFunc.refGene=stopgain;AAChange.refGene=Glyma.02G088500:Glyma.02G088500.1:exon3:c.T638A:p.L213X	TT	TT	TT	AA	TT	TT	TT	TT	TT	TT	TT	TT	TT	TT	TT	TT	TT	TT	TT	TT	TT	TT	TT	--	TT	AA	TT	TT	AA	AA	TT	AA	TT	TT	TT	AA	--	TT	AA	TT
Chr2	7794701	C	A	Gene.refGene=SoyZH13_02G082800;ExonicFunc.refGene=stopgain;AAChange.refGene=SoyZH13_02G082800:SoyZH13_02G082800.m1:exon7:c.C1460A:p.S487X	Chr02	7786456	C	A	Gene.refGene=Glyma.02G088500;ExonicFunc.refGene=stopgain;AAChange.refGene=Glyma.02G088500:Glyma.02G088500.1:exon7:c.C1601A:p.S534X	CC	CC	CC	CC	CC	CC	CC	CC	CC	CC	CC	CC	CC	CC	CC	CC	CC	CC	CC	CC	CC	CC	AA	CC	AA	CC	CC	CC	CC	CC	AA	CC	CC	AA	CC	CC	CC	AA	CC	CC
Chr2	7948734	C	T	Gene.refGene=SoyZH13_02G084300;ExonicFunc.refGene=stopgain;AAChange.refGene=SoyZH13_02G084300:SoyZH13_02G084300.m1:exon1:c.C148T:p.R50X	Chr02	7939970	C	T	Gene.refGene=Glyma.02G090300;ExonicFunc.refGene=stopgain;AAChange.refGene=Glyma.02G090300:Glyma.02G090300.1:exon1:c.C148T:p.R50X	CC	CC	--	TT	TT	TT	TT	--	TT	CC	TT	CC	--	--	CC	CC	CC	TT	TT	--	CC	CC	TT	--	TT	--	CC	--	--	--	TT	CC	CC	--	TT	CC	CC	--	CC	TT
Chr2	8197285	A	T	Gene.refGene=SoyZH13_02G085900;ExonicFunc.refGene=stoploss;AAChange.refGene=SoyZH13_02G085900:SoyZH13_02G085900.m1:exon3:c.T508A:p.X170K	Chr02	8185062	A	T	Gene.refGene=Glyma.02G092500;ExonicFunc.refGene=stoploss;AAChange.refGene=Glyma.02G092500:Glyma.02G092500.1:exon3:c.T508A:p.X170K	AA	AA	AA	AA	AA	AA	AA	--	AA	AA	AA	AA	AA	AA	AA	AA	AA	AA	AA	AA	AA	AA	AA	AA	AA	TT	AA	AA	AA	TT	AA	TT	AA	AA	AA	AA	AA	AA	AA	AA
Chr2	8257930	C	T	Gene.refGene=SoyZH13_02G086101;ExonicFunc.refGene=stopgain;AAChange.refGene=SoyZH13_02G086101:SoyZH13_02G086101.m1:exon1:c.C121T:p.Q41X	Chr02	8245554	C	T	Gene.refGene=Glyma.02G092800;ExonicFunc.refGene=stopgain;AAChange.refGene=Glyma.02G092800:Glyma.02G092800.1:exon2:c.C649T:p.Q217X	CC	CC	CC	CC	CC	CC	CC	CC	TT	CC	TT	CC	TT	CC	CC	CC	CC	TT	CC	CC	TT	CC	CC	CC	CC	--	CC	CC	CC	CC	CC	CC	CC	CC	CC	CC	CC	CC	CC	CC
Chr2	9205680	C	T	Gene.refGene=SoyZH13_02G092401;ExonicFunc.refGene=stopgain;AAChange.refGene=SoyZH13_02G092401:SoyZH13_02G092401.m1:exon2:c.C391T:p.Q131X	Chr02	9177024	C	T	Gene.refGene=Glyma.02G098900;ExonicFunc.refGene=stopgain;AAChange.refGene=Glyma.02G098900:Glyma.02G098900.1:exon1:c.C298T:p.Q100X	CC	CC	CC	CC	CC	CC	CC	CC	CC	CC	CC	CC	CC	CC	CC	CC	CC	--	CC	CC	CC	CC	TT	CC	TT	CC	CC	CC	CC	CC	TT	TT	CC	TT	CC	CC	--	TT	CC	CC
Chr2	9596314	C	T	Gene.refGene=SoyZH13_02G094200;ExonicFunc.refGene=stopgain;AAChange.refGene=SoyZH13_02G094200:SoyZH13_02G094200.m1:exon6:c.C517T:p.Q173X	Chr02	9521655	C	T	Gene.refGene=Glyma.02G100900;ExonicFunc.refGene=stopgain;AAChange.refGene=Glyma.02G100900:Glyma.02G100900.1:exon6:c.C517T:p.Q173X	CC	CC	CC	CC	CC	CC	CC	CC	CC	CC	CC	CC	CC	CC	CC	CC	CC	CC	TT	CC	CC	--	CC	CC	CC	CC	CC	CC	CC	CC	CC	CC	CC	CC	CC	CC	CC	CC	CC	CC
Chr2	10047234	C	A	Gene.refGene=SoyZH13_02G097700;ExonicFunc.refGene=stopgain;AAChange.refGene=SoyZH13_02G097700:SoyZH13_02G097700.m1:exon1:c.G769T:p.E257X	Chr02	9953826	C	A	Gene.refGene=Glyma.02G104700;ExonicFunc.refGene=stopgain;AAChange.refGene=Glyma.02G104700:Glyma.02G104700.1:exon1:c.G769T:p.E257X	CC	CC	CC	CC	CC	CC	CC	CC	CC	CC	CC	CC	CC	CC	CC	CC	CC	CC	CC	CC	CC	CC	CC	CC	CC	CC	CC	CC	CC	CC	CC	CC	AA	CC	CC	CC	CC	CC	CC	CC
Chr2	10446625	C	T	Gene.refGene=SoyZH13_02G100800;ExonicFunc.refGene=stopgain;AAChange.refGene=SoyZH13_02G100800:SoyZH13_02G100800.m1:exon2:c.C109T:p.R37X,SoyZH13_02G100800:SoyZH13_02G100800.m2:exon2:c.C109T:p.R37X,SoyZH13_02G100800:SoyZH13_02G100800.m3:exon2:c.C109T:p.R37X	Chr02	10328053	C	T	Gene.refGene=Glyma.02G108100;ExonicFunc.refGene=stopgain;AAChange.refGene=Glyma.02G108100:Glyma.02G108100.1:exon2:c.C109T:p.R37X	CC	CC	CC	CC	CC	CC	CC	CT	CC	TT	CC	CC	CC	CC	CC	CC	CC	CC	CC	CC	CC	CC	CC	CC	CC	CC	CC	CC	CC	CC	CC	CC	CC	CC	CC	CC	CC	CC	CC	CC
Chr2	10554703	A	C	Gene.refGene=SoyZH13_02G101600;ExonicFunc.refGene=stopgain;AAChange.refGene=SoyZH13_02G101600:SoyZH13_02G101600.m1:exon1:c.T888G:p.Y296X,SoyZH13_02G101600:SoyZH13_02G101600.m3:exon1:c.T888G:p.Y296X	Chr02	10435464	C	A	Gene.refGene=Glyma.02G108900;ExonicFunc.refGene=stoploss;AAChange.refGene=Glyma.02G108900:Glyma.02G108900.1:exon1:c.G888T:p.X296Y	CC	CC	CC	CC	CC	CC	CC	CC	CC	CC	CC	CC	CC	CC	CC	CC	AA	CC	CC	AA	CC	AA	CC	CC	AA	AA	CC	AA	CC	CC	CC	AA	CC	CC	CC	CC	CC	CC	CC	CC
Chr2	11181639	A	G	Gene.refGene=SoyZH13_02G106000;ExonicFunc.refGene=stoploss;AAChange.refGene=SoyZH13_02G106000:SoyZH13_02G106000.m1:exon10:c.A942G:p.X314W,SoyZH13_02G106000:SoyZH13_02G106000.m2:exon10:c.A942G:p.X314W,SoyZH13_02G106000:SoyZH13_02G106000.m3:exon10:c.A942G:p.X314W,SoyZH13_02G106000:SoyZH13_02G106000.m4:exon10:c.A942G:p.X314W	Chr02	11078259	G	A	Gene.refGene=Glyma.02G114000;ExonicFunc.refGene=stopgain;AAChange.refGene=Glyma.02G114000:Glyma.02G114000.1:exon9:c.G942A:p.W314X,Glyma.02G114000:Glyma.02G114000.2:exon10:c.G942A:p.W314X,Glyma.02G114000:Glyma.02G114000.3:exon10:c.G942A:p.W314X,Glyma.02G114000:Glyma.02G114000.4:exon10:c.G942A:p.W314X	GG	GG	GG	AA	AA	AA	AA	GA	GG	GG	GG	AA	GG	GG	GG	GG	GG	AA	GG	--	AA	AA	AA	AA	GG	AA	GG	GG	AA	GG	AA	AA	GG	AA	GG	AA	AA	GG	GG	AA
Chr2	11367686	G	A	Gene.refGene=SoyZH13_02G108300;ExonicFunc.refGene=stopgain;AAChange.refGene=SoyZH13_02G108300:SoyZH13_02G108300.m1:exon1:c.C184T:p.Q62X	Chr02	11266602	G	A	Gene.refGene=Glyma.02G115700;ExonicFunc.refGene=stopgain;AAChange.refGene=Glyma.02G115700:Glyma.02G115700.1:exon2:c.C139T:p.Q47X	GG	GG	GG	GG	GG	GG	GG	GG	--	GG	GG	GG	GG	GG	GG	GG	GG	GG	GG	GG	--	GG	GG	GG	GG	GG	GG	GG	GG	--	GG	GG	GG	GG	GG	GG	GG	GG	GG	AA
Chr2	11993617	T	A	Gene.refGene=SoyZH13_02G113300;ExonicFunc.refGene=stopgain;AAChange.refGene=SoyZH13_02G113300:SoyZH13_02G113300.m1:exon2:c.T180A:p.C60X	Chr02	12137225	T	A	Gene.refGene=Glyma.02G122100;ExonicFunc.refGene=stopgain;AAChange.refGene=Glyma.02G122100:Glyma.02G122100.1:exon2:c.T180A:p.C60X	TT	TT	TT	TT	TT	TT	TT	TT	TT	TT	TT	TT	--	TT	TT	TT	TT	TT	TT	AA	TT	TT	AA	TT	TT	TT	TT	TT	--	AA	TT	--	TT	AA	TT	AA	TT	TT	TT	TT
Chr2	13169222	T	A	Gene.refGene=SoyZH13_02G120000;ExonicFunc.refGene=stopgain;AAChange.refGene=SoyZH13_02G120000:SoyZH13_02G120000.m1:exon1:c.A136T:p.K46X	Chr02	13310351	T	A	Gene.refGene=Glyma.02G129700;ExonicFunc.refGene=stopgain;AAChange.refGene=Glyma.02G129700:Glyma.02G129700.1:exon1:c.A136T:p.K46X	TT	TT	TT	TT	TT	TT	TT	TT	TT	TT	TT	TT	TT	TT	TT	TT	TT	TT	TT	TT	TT	TT	TT	TT	TT	TT	--	TT	TT	TT	TT	TT	TT	TT	TT	TT	TT	TT	TT	TT
Chr2	13259300	G	A	Gene.refGene=SoyZH13_02G120600;ExonicFunc.refGene=stopgain;AAChange.refGene=SoyZH13_02G120600:SoyZH13_02G120600.m1:exon2:c.G351A:p.W117X,SoyZH13_02G120600:SoyZH13_02G120600.m2:exon2:c.G351A:p.W117X,SoyZH13_02G120600:SoyZH13_02G120600.m3:exon2:c.G351A:p.W117X,SoyZH13_02G120600:SoyZH13_02G120600.m4:exon2:c.G351A:p.W117X,SoyZH13_02G120600:SoyZH13_02G120600.m5:exon2:c.G351A:p.W117X,SoyZH13_02G120600:…	Chr02	13400453	G	A	Gene.refGene=Glyma.02G130400;ExonicFunc.refGene=stopgain;AAChange.refGene=Glyma.02G130400:Glyma.02G130400.1:exon2:c.G351A:p.W117X	GG	GG	GG	GG	GG	GG	GG	GG	GG	GG	GG	GG	GG	GG	GG	GG	GG	GG	GG	AA	GG	GG	GG	--	GG	GG	GG	GG	GG	GG	GG	GG	GG	--	GG	GG	GG	GG	GG	GG
Chr2	13602964	G	T	Gene.refGene=SoyZH13_02G122700;ExonicFunc.refGene=stopgain;AAChange.refGene=SoyZH13_02G122700:SoyZH13_02G122700.m4:exon5:c.G559T:p.G187X,SoyZH13_02G122700:SoyZH13_02G122700.m1:exon6:c.G925T:p.G309X,SoyZH13_02G122700:SoyZH13_02G122700.m2:exon6:c.G871T:p.G291X,SoyZH13_02G122700:SoyZH13_02G122700.m3:exon6:c.G760T:p.G254X	Chr02	13581371	G	T	Gene.refGene=Glyma.02G131600;ExonicFunc.refGene=stopgain;AAChange.refGene=Glyma.02G131600:Glyma.02G131600.3:exon5:c.G742T:p.G248X,Glyma.02G131600:Glyma.02G131600.1:exon6:c.G871T:p.G291X,Glyma.02G131600:Glyma.02G131600.2:exon6:c.G760T:p.G254X	GG	GG	GG	GG	GG	GG	GG	GG	--	GG	GG	GG	GG	GG	GG	GG	GG	GG	GG	--	GG	GG	GG	GG	--	GG	GG	GG	GG	GG	GG	GG	GG	GG	--	--	GG	GG	GG	GG
Chr2	14008163	A	T	Gene.refGene=SoyZH13_02G126201;ExonicFunc.refGene=stopgain;AAChange.refGene=SoyZH13_02G126201:SoyZH13_02G126201.m1:exon1:c.T9A:p.C3X,SoyZH13_02G126201:SoyZH13_02G126201.m3:exon1:c.T9A:p.C3X	Chr02	13989499	A	T	Gene.refGene=Glyma.02G135200;ExonicFunc.refGene=stopgain;AAChange.refGene=Glyma.02G135200:Glyma.02G135200.1:exon1:c.T9A:p.C3X	AA	AA	AA	AA	AA	AA	AA	AA	AA	AA	AA	AA	AA	AA	TT	AA	AA	AA	AA	AA	AA	AA	AA	AA	AA	AA	AA	TT	AA	AA	AA	AA	AA	AA	AA	AA	AA	AA	AA	AA
Chr2	14062113	G	C	Gene.refGene=SoyZH13_02G126800;ExonicFunc.refGene=stopgain;AAChange.refGene=SoyZH13_02G126800:SoyZH13_02G126800.m1:exon22:c.C4076G:p.S1359X	Chr02	14040146	G	C	Gene.refGene=Glyma.02G135700;ExonicFunc.refGene=stopgain;AAChange.refGene=Glyma.02G135700:Glyma.02G135700.1:exon15:c.C2849G:p.S950X	GG	GG	GG	GG	GG	GG	GG	GG	GG	GG	--	GG	GG	GG	GG	GG	GG	GG	GG	--	GG	GG	GG	GG	GG	GG	GG	GG	GG	GG	GG	GG	GC	GG	GC	GG	GG	GG	--	GC
Chr2	14062228	G	A	Gene.refGene=SoyZH13_02G126800;ExonicFunc.refGene=stopgain;AAChange.refGene=SoyZH13_02G126800:SoyZH13_02G126800.m1:exon22:c.C3961T:p.Q1321X	Chr02	14040261	G	A	Gene.refGene=Glyma.02G135700;ExonicFunc.refGene=stopgain;AAChange.refGene=Glyma.02G135700:Glyma.02G135700.1:exon15:c.C2734T:p.Q912X	GG	GG	GG	GG	GG	GG	GG	GG	GG	GG	GG	GG	GG	GG	GG	GG	GG	GG	GG	GA	GG	GG	GG	GG	GG	GG	GG	GG	GG	GG	GG	GG	GA	GG	GA	GG	GG	GG	--	GA
Chr2	14936284	C	T	Gene.refGene=SoyZH13_02G135400;ExonicFunc.refGene=stopgain;AAChange.refGene=SoyZH13_02G135400:SoyZH13_02G135400.m1:exon1:c.C127T:p.Q43X,SoyZH13_02G135400:SoyZH13_02G135400.m2:exon1:c.C127T:p.Q43X	Chr02	14934777	C	T	Gene.refGene=Glyma.02G144700;ExonicFunc.refGene=stopgain;AAChange.refGene=Glyma.02G144700:Glyma.02G144700.1:exon2:c.C250T:p.Q84X,Glyma.02G144700:Glyma.02G144700.3:exon2:c.C250T:p.Q84X,Glyma.02G144700:Glyma.02G144700.2:exon3:c.C127T:p.Q43X	CC	--	--	CC	CC	CC	CC	CC	CC	CC	CC	CC	CC	CC	CC	CC	CC	CC	CC	CC	CC	CC	CC	--	--	CC	CC	CC	CC	CC	CC	--	CC	CC	--	CC	CC	CT	CC	CC
Chr2	15098044	A	T	Gene.refGene=SoyZH13_02G136800;ExonicFunc.refGene=stopgain;AAChange.refGene=SoyZH13_02G136800:SoyZH13_02G136800.m1:exon1:c.A409T:p.R137X	Chr02	15100112	A	T	Gene.refGene=Glyma.02G146300;ExonicFunc.refGene=stopgain;AAChange.refGene=Glyma.02G146300:Glyma.02G146300.1:exon1:c.A409T:p.R137X	AA	AA	AA	AA	AA	AA	AA	AA	AA	AA	AA	AA	AA	AA	AA	AA	AA	AA	AA	AA	AA	AA	AA	AA	AA	AA	AA	AA	AA	AA	AA	AA	AA	AA	AA	AA	AA	AA	AA	AA
Chr2	15280556	T	C	Gene.refGene=SoyZH13_02G138600;ExonicFunc.refGene=stoploss;AAChange.refGene=SoyZH13_02G138600:SoyZH13_02G138600.m2:exon2:c.A1125G:p.X375W,SoyZH13_02G138600:SoyZH13_02G138600.m1:exon3:c.A1122G:p.X374W	Chr02	15277236	T	C	Gene.refGene=Glyma.02G148100;ExonicFunc.refGene=stoploss;AAChange.refGene=Glyma.02G148100:Glyma.02G148100.1:exon3:c.A1152G:p.X384W,Glyma.02G148100:Glyma.02G148100.2:exon3:c.A1122G:p.X374W,Glyma.02G148100:Glyma.02G148100.3:exon3:c.A1125G:p.X375W,Glyma.02G148100:Glyma.02G148100.4:exon3:c.A1122G:p.X374W	TT	TT	TT	TT	TT	TT	TT	TT	TT	TT	TT	TT	TT	TT	TT	TT	TT	TT	TT	TT	TT	TT	CC	TT	TT	TT	TT	TT	CC	TT	CC	TT	TT	TT	TT	TT	TT	CC	TT	TT
Chr2	15547851	A	T	Gene.refGene=SoyZH13_02G141202;ExonicFunc.refGene=stopgain;AAChange.refGene=SoyZH13_02G141202:SoyZH13_02G141202.m1:exon6:c.T536A:p.L179X	Chr02	15544095	A	T	Gene.refGene=Glyma.02G151000;ExonicFunc.refGene=stopgain;AAChange.refGene=Glyma.02G151000:Glyma.02G151000.1:exon5:c.T482A:p.L161X,Glyma.02G151000:Glyma.02G151000.2:exon5:c.T293A:p.L98X	AA	AA	--	AA	TT	AA	TT	AA	TT	TT	TT	TT	AA	AA	AA	AA	AA	AA	AA	AA	AA	AA	AA	TT	TT	AA	AA	AA	AA	AA	AA	TT	TT	AA	AA	AA	AA	TT	AA	AA
Chr2	15798158	C	T	Gene.refGene=SoyZH13_02G143800;ExonicFunc.refGene=stopgain;AAChange.refGene=SoyZH13_02G143800:SoyZH13_02G143800.m1:exon12:c.C1447T:p.Q483X,SoyZH13_02G143800:SoyZH13_02G143800.m2:exon12:c.C994T:p.Q332X,SoyZH13_02G143800:SoyZH13_02G143800.m3:exon12:c.C994T:p.Q332X,SoyZH13_02G143800:SoyZH13_02G143800.m4:exon12:c.C994T:p.Q332X,SoyZH13_02G143800:SoyZH13_02G143800.m5:exon12:c.C994T:p.Q332X	Chr02	15790704	C	T	Gene.refGene=Glyma.02G153800;ExonicFunc.refGene=stopgain;AAChange.refGene=Glyma.02G153800:Glyma.02G153800.1:exon12:c.C1447T:p.Q483X	CC	CC	CC	TT	TT	CC	CC	TT	TT	TT	TT	CC	CC	CC	CC	CC	TT	CC	CC	CC	TT	CC	TT	CC	CC	CC	TT	TT	TT	CC	TT	CC	CC	CC	CC	TT	CC	CC	TT	CC
Chr2	15798185	T	A	Gene.refGene=SoyZH13_02G143800;ExonicFunc.refGene=stoploss;AAChange.refGene=SoyZH13_02G143800:SoyZH13_02G143800.m1:exon12:c.T1474A:p.X492K,SoyZH13_02G143800:SoyZH13_02G143800.m2:exon12:c.T1021A:p.X341K,SoyZH13_02G143800:SoyZH13_02G143800.m3:exon12:c.T1021A:p.X341K,SoyZH13_02G143800:SoyZH13_02G143800.m4:exon12:c.T1021A:p.X341K,SoyZH13_02G143800:SoyZH13_02G143800.m5:exon12:c.T1021A:p.X341K	Chr02	15790731	T	A	Gene.refGene=Glyma.02G153800;ExonicFunc.refGene=stoploss;AAChange.refGene=Glyma.02G153800:Glyma.02G153800.1:exon12:c.T1474A:p.X492K	TT	TT	TT	TT	TT	TT	TT	TT	TT	TT	TT	TT	TT	TT	TT	TT	TT	TT	TT	TT	TT	TT	AA	TT	TT	TT	TT	TT	TT	TT	AA	TT	TT	TT	TT	AA	TT	TT	AA	TT
Chr2	18038305	G	A	Gene.refGene=SoyZH13_02G148800;ExonicFunc.refGene=stopgain;AAChange.refGene=SoyZH13_02G148800:SoyZH13_02G148800.m1:exon3:c.C334T:p.Q112X	Chr02	18095823	G	A	Gene.refGene=Glyma.02G160200;ExonicFunc.refGene=stopgain;AAChange.refGene=Glyma.02G160200:Glyma.02G160200.1:exon3:c.C334T:p.Q112X	GG	GG	GG	GG	GG	GG	GG	GG	GG	GG	GG	GG	GG	GA	GG	GG	GG	GG	GG	GG	GG	GG	GA	GA	GA	GG	GG	GA	GG	GA	GA	GA	GG	GA	GG	GG	GG	GG	GG	GG
Chr2	18038549	G	A	Gene.refGene=SoyZH13_02G148800;ExonicFunc.refGene=stopgain;AAChange.refGene=SoyZH13_02G148800:SoyZH13_02G148800.m1:exon2:c.C211T:p.R71X	Chr02	18096067	G	A	Gene.refGene=Glyma.02G160200;ExonicFunc.refGene=stopgain;AAChange.refGene=Glyma.02G160200:Glyma.02G160200.1:exon2:c.C211T:p.R71X	GG	GG	GG	GG	GG	GG	GG	GG	GG	GG	GG	GG	GG	GG	GG	GG	GG	GG	GG	GG	GG	GG	GG	GG	GG	AA	GG	GG	AA	GA	GG	GA	GG	GG	GG	GG	GG	GG	GG	GG
Chr2	26771015	C	A	Gene.refGene=SoyZH13_02G153000;ExonicFunc.refGene=stopgain;AAChange.refGene=SoyZH13_02G153000:SoyZH13_02G153000.m1:exon1:c.C36A:p.C12X	Chr02	23438432	C	A	Gene.refGene=Glyma.02G164500;ExonicFunc.refGene=stopgain;AAChange.refGene=Glyma.02G164500:Glyma.02G164500.1:exon2:c.C147A:p.C49X	CC	CC	CC	CC	CC	CC	CC	CC	CC	CC	CC	CC	CC	CC	CC	CC	CC	CC	CC	CC	CC	CC	CC	CC	CC	CC	CC	CC	CC	CC	CC	CC	CC	CC	AA	AA	CC	CC	CC	CC
Chr2	29356384	G	A	Gene.refGene=SoyZH13_02G155900;ExonicFunc.refGene=stopgain;AAChange.refGene=SoyZH13_02G155900:SoyZH13_02G155900.m1:exon2:c.C427T:p.Q143X,SoyZH13_02G155900:SoyZH13_02G155900.m2:exon2:c.C427T:p.Q143X,SoyZH13_02G155900:SoyZH13_02G155900.m3:exon2:c.C427T:p.Q143X,SoyZH13_02G155900:SoyZH13_02G155900.m4:exon2:c.C427T:p.Q143X,SoyZH13_02G155900:SoyZH13_02G155900.m5:exon2:c.C445T:p.Q149X	Chr02	25977457	G	A	Gene.refGene=Glyma.02G168400;ExonicFunc.refGene=stopgain;AAChange.refGene=Glyma.02G168400:Glyma.02G168400.2:exon2:c.C445T:p.Q149X,Glyma.02G168400:Glyma.02G168400.1:exon3:c.C490T:p.Q164X	GG	GG	GG	GG	GG	GG	GG	GG	GG	GG	GG	GG	GG	AA	GG	GG	GG	GG	GG	GG	GG	GG	GG	GG	GG	GG	AA	GG	GG	GG	--	GG	--	AA	GG	GG	GG	AA	GG	GG
Chr2	30428846	C	A	Gene.refGene=SoyZH13_02G158101;ExonicFunc.refGene=stopgain;AAChange.refGene=SoyZH13_02G158101:SoyZH13_02G158101.m1:exon1:c.G16T:p.E6X	Chr02	27041750	C	A	Gene.refGene=Glyma.02G171700;ExonicFunc.refGene=stopgain;AAChange.refGene=Glyma.02G171700:Glyma.02G171700.1:exon7:c.G490T:p.E164X	CC	CC	CC	CC	CC	CC	CC	CC	CC	CC	CC	CC	CC	CC	CC	CC	CC	CC	CC	CC	CC	CC	AA	AA	AA	AA	CC	CC	AA	AA	AA	CC	CC	CC	CC	AA	AA	AA	AA	CC
Chr2	31028763	T	A	Gene.refGene=SoyZH13_02G159800;ExonicFunc.refGene=stopgain;AAChange.refGene=SoyZH13_02G159800:SoyZH13_02G159800.m1:exon3:c.A628T:p.K210X	Chr02	27592584	T	A	Gene.refGene=Glyma.02G173400;ExonicFunc.refGene=stopgain;AAChange.refGene=Glyma.02G173400:Glyma.02G173400.1:exon3:c.A658T:p.K220X	TT	TT	TT	TT	TT	TT	TT	TT	TT	TT	TT	TT	TT	TT	TT	TT	TT	TT	TT	TT	TT	TT	TT	TT	TT	TT	TT	TT	TT	TT	TT	TT	TT	TT	AA	TT	TT	TT	TT	TT
Chr2	32002441	G	A	Gene.refGene=SoyZH13_02G162200;ExonicFunc.refGene=stopgain;AAChange.refGene=SoyZH13_02G162200:SoyZH13_02G162200.m1:exon2:c.C355T:p.Q119X	Chr02	28533906	G	A	Gene.refGene=Glyma.02G175800;ExonicFunc.refGene=stopgain;AAChange.refGene=Glyma.02G175800:Glyma.02G175800.1:exon3:c.C460T:p.Q154X	GG	GG	GG	GG	GG	GG	GG	GG	GG	GG	GG	GG	GG	GG	GG	GG	GG	GG	GG	GG	GG	GG	GG	GG	GG	AA	GG	GG	GG	GG	GG	GG	GG	GG	GG	GG	GG	GG	GG	GG
Chr2	32489542	G	A	Gene.refGene=SoyZH13_02G163100;ExonicFunc.refGene=stopgain;AAChange.refGene=SoyZH13_02G163100:SoyZH13_02G163100.m2:exon11:c.C1450T:p.Q484X,SoyZH13_02G163100:SoyZH13_02G163100.m3:exon11:c.C1435T:p.Q479X,SoyZH13_02G163100:SoyZH13_02G163100.m4:exon11:c.C1444T:p.Q482X,SoyZH13_02G163100:SoyZH13_02G163100.m1:exon12:c.C1138T:p.Q380X	Chr02	29020267	G	A	Gene.refGene=Glyma.02G176800;ExonicFunc.refGene=stopgain;AAChange.refGene=Glyma.02G176800:Glyma.02G176800.5:exon10:c.C1144T:p.Q382X,Glyma.02G176800:Glyma.02G176800.1:exon11:c.C1450T:p.Q484X,Glyma.02G176800:Glyma.02G176800.2:exon11:c.C1444T:p.Q482X,Glyma.02G176800:Glyma.02G176800.3:exon11:c.C1435T:p.Q479X,Glyma.02G176800:Glyma.02G176800.4:exon11:c.C1429T:p.Q477X	GG	GG	--	GG	GG	GG	GG	GG	GG	GG	GG	GG	GG	GG	GG	GG	GG	GG	GG	GG	GG	GG	GG	GG	GG	GG	GG	GG	GG	GG	GG	GG	GG	GG	GG	GG	GG	GG	GG	GG
Chr2	33637182	G	A	Gene.refGene=SoyZH13_02G164500;ExonicFunc.refGene=stopgain;AAChange.refGene=SoyZH13_02G164500:SoyZH13_02G164500.m1:exon4:c.C625T:p.Q209X	Chr02	30225188	G	A	Gene.refGene=Glyma.02G178600;ExonicFunc.refGene=stopgain;AAChange.refGene=Glyma.02G178600:Glyma.02G178600.1:exon4:c.C625T:p.Q209X	GG	GG	GG	GG	GG	GG	GG	GG	GG	GG	GG	GG	GG	--	--	GG	GG	GG	GG	GG	GG	GA	GG	GG	GG	AA	GG	GG	GG	GG	GG	--	GG	GG	GG	GG	GG	GG	--	GG
Chr2	33882850	G	A	Gene.refGene=SoyZH13_02G165000;ExonicFunc.refGene=stopgain;AAChange.refGene=SoyZH13_02G165000:SoyZH13_02G165000.m1:exon7:c.C1135T:p.Q379X	Chr02	30470824	G	A	Gene.refGene=Glyma.02G179500;ExonicFunc.refGene=stopgain;AAChange.refGene=Glyma.02G179500:Glyma.02G179500.1:exon8:c.C1144T:p.Q382X	GG	GG	GG	GG	GG	GG	GG	GG	GG	GG	GG	GG	GG	GG	GG	GG	GG	GG	GG	AA	GG	GG	GG	GG	AA	GG	GG	GG	GG	GG	GG	AA	GG	GG	GG	GG	GG	AA	GG	GG
Chr2	33883243	G	A	Gene.refGene=SoyZH13_02G165000;ExonicFunc.refGene=stopgain;AAChange.refGene=SoyZH13_02G165000:SoyZH13_02G165000.m1:exon7:c.C742T:p.Q248X	Chr02	30471217	G	A	Gene.refGene=Glyma.02G179500;ExonicFunc.refGene=stopgain;AAChange.refGene=Glyma.02G179500:Glyma.02G179500.1:exon8:c.C751T:p.Q251X	GG	GG	GG	GG	GG	AA	GG	GG	GG	GG	GG	GG	AA	GG	AA	AA	GG	AA	GG	GG	GG	GG	GG	GG	GG	GG	GG	GG	GG	GG	GG	GG	GG	GG	GG	GG	GG	GG	GG	GG
Chr2	33887313	G	A	Gene.refGene=SoyZH13_02G165000;ExonicFunc.refGene=stopgain;AAChange.refGene=SoyZH13_02G165000:SoyZH13_02G165000.m1:exon2:c.C304T:p.R102X	Chr02	30475293	G	A	Gene.refGene=Glyma.02G179500;ExonicFunc.refGene=stopgain;AAChange.refGene=Glyma.02G179500:Glyma.02G179500.1:exon2:c.C304T:p.R102X	--	GG	GG	GG	GG	GG	GG	GG	GG	GG	GG	--	--	--	GG	GG	GG	--	GG	GG	GG	--	GG	GG	GG	--	--	GG	GG	GG	GG	GG	AA	GG	GG	AA	AA	--	--	AA
Chr2	34025601	C	T	Gene.refGene=SoyZH13_02G165002;ExonicFunc.refGene=stopgain;AAChange.refGene=SoyZH13_02G165002:SoyZH13_02G165002.m1:exon1:c.C277T:p.Q93X	Chr02	30594827	C	T	Gene.refGene=Glyma.02G179600;ExonicFunc.refGene=stopgain;AAChange.refGene=Glyma.02G179600:Glyma.02G179600.1:exon1:c.C277T:p.Q93X	CC	CC	CC	CC	CC	CC	CC	CC	CC	CC	CC	CC	CC	CC	CC	CC	CC	CC	CC	CC	CC	CC	CC	CC	CC	CC	CC	CC	CC	CC	CC	CC	CC	--	CC	CC	CC	CC	CC	CC
Chr2	34670834	A	T	Gene.refGene=SoyZH13_02G167200;ExonicFunc.refGene=stopgain;AAChange.refGene=SoyZH13_02G167200:SoyZH13_02G167200.m1:exon1:c.A196T:p.R66X	Chr02	31216094	A	T	Gene.refGene=Glyma.02G182300;ExonicFunc.refGene=stopgain;AAChange.refGene=Glyma.02G182300:Glyma.02G182300.1:exon1:c.A196T:p.R66X	AA	AA	AA	AA	AA	AA	AA	AA	AA	AA	AA	AA	AA	AA	AA	AA	AA	AA	AA	AA	AA	AA	AA	AA	AA	AA	AA	AA	AA	AA	AA	AA	AA	AA	AA	AA	AA	AA	AA	AA
Chr2	35467186	T	A	Gene.refGene=SoyZH13_02G168300;ExonicFunc.refGene=stopgain;AAChange.refGene=SoyZH13_02G168300:SoyZH13_02G168300.m1:exon5:c.A841T:p.K281X	Chr02	32000763	T	A	Gene.refGene=Glyma.02G183600;ExonicFunc.refGene=stopgain;AAChange.refGene=Glyma.02G183600:Glyma.02G183600.1:exon1:c.A592T:p.K198X	TT	TT	TT	TT	TT	AA	TT	--	TT	TT	TT	TT	AA	TT	AA	AA	TT	AA	AA	AA	AA	--	AA	AA	AA	AA	AA	TT	--	AA	AA	AA	AA	AA	--	--	AA	AA	AA	AA
Chr2	35605816	T	A	Gene.refGene=SoyZH13_02G168601;ExonicFunc.refGene=stopgain;AAChange.refGene=SoyZH13_02G168601:SoyZH13_02G168601.m1:exon1:c.A148T:p.K50X	Chr02	32138923	T	A	Gene.refGene=Glyma.02G184000;ExonicFunc.refGene=stopgain;AAChange.refGene=Glyma.02G184000:Glyma.02G184000.1:exon1:c.A295T:p.K99X	TT	TT	TT	TT	TT	TT	TT	TT	TT	TT	TT	TT	TT	TT	TT	TT	TT	TT	TT	TT	TT	TT	TT	TT	TT	TT	TT	TT	TT	TT	TT	TT	TT	TT	TT	TT	TT	TT	TT	TT
Chr2	36093120	A	T	Gene.refGene=SoyZH13_02G169700;ExonicFunc.refGene=stopgain;AAChange.refGene=SoyZH13_02G169700:SoyZH13_02G169700.m1:exon8:c.A994T:p.R332X	Chr02	32611842	A	T	Gene.refGene=Glyma.02G185200;ExonicFunc.refGene=stopgain;AAChange.refGene=Glyma.02G185200:Glyma.02G185200.3:exon6:c.A631T:p.R211X,Glyma.02G185200:Glyma.02G185200.4:exon6:c.A538T:p.R180X,Glyma.02G185200:Glyma.02G185200.1:exon8:c.A994T:p.R332X,Glyma.02G185200:Glyma.02G185200.2:exon8:c.A994T:p.R332X	AA	AA	AA	TT	TT	AA	AA	AA	AA	AA	AA	AA	AA	AA	AA	AA	AA	AA	AA	AA	AA	AA	AA	AA	AA	AA	AA	AA	AA	AA	AA	AA	AA	AA	AA	AA	AA	AA	AA	AA
Chr2	38027495	A	G	Gene.refGene=SoyZH13_02G171300;ExonicFunc.refGene=stoploss;AAChange.refGene=SoyZH13_02G171300:SoyZH13_02G171300.m1:exon2:c.T676C:p.X226R	Chr02	34516226	A	G	Gene.refGene=Glyma.02G187200;ExonicFunc.refGene=stoploss;AAChange.refGene=Glyma.02G187200:Glyma.02G187200.1:exon2:c.T676C:p.X226R	AA	AA	AA	AA	AA	AA	AA	AA	AA	AA	AA	AA	AA	AA	AA	AA	AA	AA	AA	AA	AA	AA	AA	AA	AA	AA	AA	AA	AA	AA	AA	AA	AA	AA	AA	AA	AA	AA	AA	AA
Chr2	38230487	T	A	Gene.refGene=SoyZH13_02G171800;ExonicFunc.refGene=stoploss;AAChange.refGene=SoyZH13_02G171800:SoyZH13_02G171800.m1:exon2:c.A314T:p.X105L	Chr02	34721671	T	A	Gene.refGene=Glyma.02G187600;ExonicFunc.refGene=stoploss;AAChange.refGene=Glyma.02G187600:Glyma.02G187600.1:exon2:c.A314T:p.X105L	TT	TT	TT	TT	TT	TT	TT	TT	TT	TT	--	TT	TT	TT	TT	TT	TT	TT	TT	TT	TT	TT	TT	AA	AA	TT	AA	TT	--	AA	TT	AA	AA	TT	AA	AA	AA	AA	TT	TT
Chr2	38232628	G	C	Gene.refGene=SoyZH13_02G171900;ExonicFunc.refGene=stopgain;AAChange.refGene=SoyZH13_02G171900:SoyZH13_02G171900.m1:exon2:c.C191G:p.S64X	Chr02	34723800	G	C	Gene.refGene=Glyma.02G187700;ExonicFunc.refGene=stopgain;AAChange.refGene=Glyma.02G187700:Glyma.02G187700.1:exon2:c.C191G:p.S64X	GG	GG	GG	GG	GG	GG	GG	GG	GG	GG	GG	GG	GG	GG	GG	GG	GG	GG	GG	GG	GG	GG	GG	GG	GG	GG	CC	GG	GG	GC	GG	CC	CC	GG	GG	CC	CC	GG	GG	GG
Chr2	39583839	C	A	Gene.refGene=SoyZH13_02G174601;ExonicFunc.refGene=stopgain;AAChange.refGene=SoyZH13_02G174601:SoyZH13_02G174601.m1:exon1:c.C291A:p.C97X	Chr02	36078127	C	A	Gene.refGene=Glyma.02G191000;ExonicFunc.refGene=stopgain;AAChange.refGene=Glyma.02G191000:Glyma.02G191000.1:exon3:c.C438A:p.C146X	CC	CC	CC	CC	CC	CC	CC	CC	CC	CC	CC	CC	CC	CC	CC	CC	CC	CC	CC	CC	CC	CC	CC	CC	CC	CC	CC	CC	--	CC	CC	CC	CC	CC	CC	CC	CC	CC	--	CC
Chr2	39722054	G	A	Gene.refGene=SoyZH13_02G175301;ExonicFunc.refGene=stopgain;AAChange.refGene=SoyZH13_02G175301:SoyZH13_02G175301.m1:exon1:c.C490T:p.Q164X	Chr02	36208647	G	A	Gene.refGene=Glyma.02G191800;ExonicFunc.refGene=stopgain;AAChange.refGene=Glyma.02G191800:Glyma.02G191800.1:exon1:c.C490T:p.Q164X	GG	GG	GG	GG	GG	GG	GG	GG	GG	GG	GG	GG	GG	GG	GG	GG	GG	GG	GG	GG	GG	GG	GG	GG	GG	GG	GG	GG	GG	GG	GG	GG	GG	GG	GG	GG	GG	GG	GG	GG
Chr2	39722135	C	A	Gene.refGene=SoyZH13_02G175301;ExonicFunc.refGene=stopgain;AAChange.refGene=SoyZH13_02G175301:SoyZH13_02G175301.m1:exon1:c.G409T:p.E137X	Chr02	36208728	C	A	Gene.refGene=Glyma.02G191800;ExonicFunc.refGene=stopgain;AAChange.refGene=Glyma.02G191800:Glyma.02G191800.1:exon1:c.G409T:p.E137X	CC	CC	CC	CC	CC	CC	CC	CC	CC	CC	CC	CC	CC	CC	CC	CC	CC	CC	CC	CC	CC	CC	CC	CC	AA	CC	CC	CC	CC	CC	CC	CC	CC	CC	CC	CC	CC	AA	CC	CC
Chr2	39801655	A	T	Gene.refGene=SoyZH13_02G175500;ExonicFunc.refGene=stopgain;AAChange.refGene=SoyZH13_02G175500:SoyZH13_02G175500.m1:exon1:c.A142T:p.K48X	Chr02	36288224	A	T	Gene.refGene=Glyma.02G192000;ExonicFunc.refGene=stopgain;AAChange.refGene=Glyma.02G192000:Glyma.02G192000.1:exon1:c.A142T:p.K48X	AA	AA	--	AA	AA	AA	AA	AA	AA	AA	AA	AA	AA	AA	AA	AA	AA	AA	AA	AA	AA	AA	AA	AA	AA	AA	AA	AA	AA	AA	AA	AA	AA	AA	AA	AA	AA	AA	AA	AA
Chr2	41809612	G	A	Gene.refGene=SoyZH13_02G181100;ExonicFunc.refGene=stopgain;AAChange.refGene=SoyZH13_02G181100:SoyZH13_02G181100.m1:exon1:c.C322T:p.Q108X	Chr02	38295797	G	A	Gene.refGene=Glyma.02G199600;ExonicFunc.refGene=stopgain;AAChange.refGene=Glyma.02G199600:Glyma.02G199600.1:exon1:c.C322T:p.Q108X	GG	GG	GG	GG	GG	GG	GG	GG	GG	GG	GG	GG	GG	GG	GG	GG	GG	GG	GG	GG	GG	GG	GG	GG	GG	GG	GG	GG	GG	GG	GG	GG	GG	GG	GG	GG	GG	GG	GG	GG
Chr2	41809617	C	T	Gene.refGene=SoyZH13_02G181100;ExonicFunc.refGene=stopgain;AAChange.refGene=SoyZH13_02G181100:SoyZH13_02G181100.m1:exon1:c.G317A:p.W106X	Chr02	38295802	C	T	Gene.refGene=Glyma.02G199600;ExonicFunc.refGene=stopgain;AAChange.refGene=Glyma.02G199600:Glyma.02G199600.1:exon1:c.G317A:p.W106X	CC	CC	CC	CC	CC	CC	CC	CC	CC	CC	CC	CC	CC	CC	CC	CC	CC	CC	CC	CC	CC	CC	TT	TT	TT	TT	CC	TT	CC	TT	TT	TT	CC	TT	CC	CC	TT	TT	CC	CC
Chr2	42114344	C	T	Gene.refGene=SoyZH13_02G182901;ExonicFunc.refGene=stopgain;AAChange.refGene=SoyZH13_02G182901:SoyZH13_02G182901.m1:exon1:c.C94T:p.Q32X	Chr02	38589953	C	T	Gene.refGene=Glyma.02G201700;ExonicFunc.refGene=stopgain;AAChange.refGene=Glyma.02G201700:Glyma.02G201700.1:exon1:c.C94T:p.Q32X	CC	CC	CC	CC	CC	CC	CC	CC	CC	CC	CC	CC	CC	CC	CC	CC	CC	CC	CC	CC	TT	CC	CC	CC	CC	CC	CC	CC	CC	CC	CC	CC	CC	CC	CC	CC	CC	CC	TT	CC
Chr2	42414104	C	T	Gene.refGene=SoyZH13_02G184500;ExonicFunc.refGene=stopgain;AAChange.refGene=SoyZH13_02G184500:SoyZH13_02G184500.m1:exon9:c.G1737A:p.W579X	Chr02	38843388	C	T	Gene.refGene=Glyma.02G203100;ExonicFunc.refGene=stopgain;AAChange.refGene=Glyma.02G203100:Glyma.02G203100.2:exon8:c.G1662A:p.W554X,Glyma.02G203100:Glyma.02G203100.1:exon9:c.G1737A:p.W579X	CC	CC	CC	CC	CC	CC	CC	CC	--	CC	CC	CC	CC	CC	CC	CC	CC	CC	CC	CC	CC	CC	TT	CC	TT	CC	CC	TT	CC	CC	TT	CC	CC	TT	CC	CC	CC	TT	CC	CC
Chr2	42738315	A	T	Gene.refGene=SoyZH13_02G188200;ExonicFunc.refGene=stopgain;AAChange.refGene=SoyZH13_02G188200:SoyZH13_02G188200.m2:exon2:c.T314A:p.L105X,SoyZH13_02G188200:SoyZH13_02G188200.m1:exon3:c.T56A:p.L19X	Chr02	39165770	A	T	Gene.refGene=Glyma.02G206600;ExonicFunc.refGene=stopgain;AAChange.refGene=Glyma.02G206600:Glyma.02G206600.1:exon2:c.T314A:p.L105X,Glyma.02G206600:Glyma.02G206600.2:exon2:c.T314A:p.L105X	AA	AA	AA	AA	AA	AA	AA	AA	AA	AA	AA	AA	AA	AA	AA	AA	AA	AA	AA	AA	AA	AA	AA	AA	AA	AA	AA	AA	AA	AA	AA	AA	AA	AA	AA	AA	AA	AA	AA	AA
Chr2	42768602	T	C	Gene.refGene=SoyZH13_02G188800;ExonicFunc.refGene=stoploss;AAChange.refGene=SoyZH13_02G188800:SoyZH13_02G188800.m2:exon3:c.A333G:p.X111W,SoyZH13_02G188800:SoyZH13_02G188800.m1:exon4:c.A396G:p.X132W	Chr02	39196071	T	C	Gene.refGene=Glyma.02G207200;ExonicFunc.refGene=stoploss;AAChange.refGene=Glyma.02G207200:Glyma.02G207200.6:exon3:c.A333G:p.X111W,Glyma.02G207200:Glyma.02G207200.2:exon4:c.A261G:p.X87W,Glyma.02G207200:Glyma.02G207200.7:exon4:c.A396G:p.X132W,Glyma.02G207200:Glyma.02G207200.3:exon5:c.A324G:p.X108W	TT	TT	TT	TT	TT	TT	TT	TT	TT	TT	TT	TT	TT	TT	TT	TT	CC	TT	TT	CC	TT	TT	CC	TT	CC	TT	TT	CC	TT	TT	CC	CC	TT	TT	TT	TT	--	CC	TT	TT
Chr2	42849929	T	A	Gene.refGene=SoyZH13_02G189700;ExonicFunc.refGene=stopgain;AAChange.refGene=SoyZH13_02G189700:SoyZH13_02G189700.m1:exon1:c.A1282T:p.K428X	Chr02	39277543	T	A	Gene.refGene=Glyma.02G208000;ExonicFunc.refGene=stopgain;AAChange.refGene=Glyma.02G208000:Glyma.02G208000.1:exon1:c.A1282T:p.K428X	TT	TT	TT	--	TT	TT	TT	TT	TT	TT	TT	TT	TT	TT	TT	--	TT	TT	TT	--	TT	--	--	--	TT	TT	TT	--	TT	TT	TT	TT	--	TT	TT	TT	TT	TT	TT	--
Chr2	43110881	G	A	Gene.refGene=SoyZH13_02G191700;ExonicFunc.refGene=stopgain;AAChange.refGene=SoyZH13_02G191700:SoyZH13_02G191700.m1:exon1:c.C175T:p.Q59X	Chr02	39538740	G	A	Gene.refGene=Glyma.02G210200;ExonicFunc.refGene=stopgain;AAChange.refGene=Glyma.02G210200:Glyma.02G210200.1:exon1:c.C175T:p.Q59X	GG	GG	GG	GG	GG	GG	GG	GG	GG	GG	GG	GG	GG	GG	GG	GG	GG	GG	GG	GG	GG	GG	GG	AA	GG	GG	GG	GG	GG	GG	GG	GG	GG	GG	GG	GG	GG	GG	AA	AA
Chr2	43608476	G	A	Gene.refGene=SoyZH13_02G195401;ExonicFunc.refGene=stopgain;AAChange.refGene=SoyZH13_02G195401:SoyZH13_02G195401.m1:exon3:c.C202T:p.Q68X	Chr02	40029356	G	A	Gene.refGene=Glyma.02G214200;ExonicFunc.refGene=stopgain;AAChange.refGene=Glyma.02G214200:Glyma.02G214200.1:exon3:c.C172T:p.Q58X	GG	GG	GG	GG	GG	GG	GG	GG	GG	GG	GG	GG	GG	GG	GG	GG	GG	GG	GG	GG	GG	GG	GG	GG	GG	GG	GG	GG	GG	GG	GG	GG	AA	GG	GG	GG	GG	GG	GG	GG
Chr2	44145387	C	T	Gene.refGene=SoyZH13_02G199400;ExonicFunc.refGene=stopgain;AAChange.refGene=SoyZH13_02G199400:SoyZH13_02G199400.m1:exon2:c.C1783T:p.Q595X	Chr02	40566182	C	T	Gene.refGene=Glyma.02G218200;ExonicFunc.refGene=stopgain;AAChange.refGene=Glyma.02G218200:Glyma.02G218200.1:exon2:c.C1783T:p.Q595X	CC	CC	CC	CC	CC	CC	CC	CC	--	CC	--	CC	CC	CC	CC	CC	CC	CC	CC	CC	CC	CC	CC	--	CC	CC	CC	CC	CC	CC	CC	CC	CC	CC	CC	--	--	CC	CC	CC
Chr2	44462486	A	G	Gene.refGene=SoyZH13_02G201700;ExonicFunc.refGene=stoploss;AAChange.refGene=SoyZH13_02G201700:SoyZH13_02G201700.m1:exon3:c.T823C:p.X275Q,SoyZH13_02G201700:SoyZH13_02G201700.m2:exon3:c.T823C:p.X275Q	Chr02	40882077	G	A	Gene.refGene=Glyma.02G220900;ExonicFunc.refGene=stopgain;AAChange.refGene=Glyma.02G220900:Glyma.02G220900.1:exon3:c.C823T:p.Q275X,Glyma.02G220900:Glyma.02G220900.2:exon3:c.C823T:p.Q275X	GG	AA	AA	GG	GG	GG	GG	GG	GG	GG	GG	GG	GG	GG	AA	GG	AA	GG	GG	GG	--	GG	AA	GG	AA	GG	GG	AA	GG	GG	AA	AA	GG	AA	GG	GG	GG	AA	GG	GG
Chr2	44677235	T	A	Gene.refGene=SoyZH13_02G203900;ExonicFunc.refGene=stopgain;AAChange.refGene=SoyZH13_02G203900:SoyZH13_02G203900.m3:exon3:c.A34T:p.R12X,SoyZH13_02G203900:SoyZH13_02G203900.m4:exon3:c.A34T:p.R12X	Chr02	41110283	T	A	Gene.refGene=Glyma.02G223400;ExonicFunc.refGene=stopgain;AAChange.refGene=Glyma.02G223400:Glyma.02G223400.2:exon3:c.A34T:p.R12X,Glyma.02G223400:Glyma.02G223400.7:exon3:c.A34T:p.R12X	TT	TT	TT	TT	TT	TT	TT	TT	TT	TT	TT	TT	TT	TT	TT	TT	TT	TT	TT	TT	TT	TT	TT	--	TT	TT	TT	TT	TT	TT	TT	TT	AA	TT	TT	TT	TT	TT	TT	AA
Chr2	44797178	C	A	Gene.refGene=SoyZH13_02G205100;ExonicFunc.refGene=stopgain;AAChange.refGene=SoyZH13_02G205100:SoyZH13_02G205100.m1:exon3:c.C263A:p.S88X	Chr02	41217221	C	A	Gene.refGene=Glyma.02G224700;ExonicFunc.refGene=stopgain;AAChange.refGene=Glyma.02G224700:Glyma.02G224700.1:exon3:c.C446A:p.S149X	CC	--	--	CC	--	CC	CC	CC	CC	CC	CC	CC	CC	CC	--	CC	CC	CC	CC	CC	CC	CC	AA	CC	AA	CC	CC	--	CC	CC	CC	AA	CC	AA	CC	CC	CC	AA	--	CC
Chr2	45228944	A	T	Gene.refGene=SoyZH13_02G209201;ExonicFunc.refGene=stopgain;AAChange.refGene=SoyZH13_02G209201:SoyZH13_02G209201.m1:exon1:c.A7T:p.K3X	Chr02	41635115	A	T	Gene.refGene=Glyma.02G228900;ExonicFunc.refGene=stopgain;AAChange.refGene=Glyma.02G228900:Glyma.02G228900.1:exon1:c.A7T:p.K3X	AA	--	AA	AA	AA	AA	AA	AA	AA	AA	AA	AA	AA	AA	AA	AA	AA	AA	AA	AA	AA	AA	AA	AA	AA	AA	AA	AA	--	AA	AA	AA	AA	AA	AA	AA	AA	AA	AA	AA
Chr2	45239355	T	C	Gene.refGene=SoyZH13_02G209400;ExonicFunc.refGene=stoploss;AAChange.refGene=SoyZH13_02G209400:SoyZH13_02G209400.m1:exon1:c.T307C:p.X103R	Chr02	41645783	T	C	Gene.refGene=Glyma.02G229000;ExonicFunc.refGene=stoploss;AAChange.refGene=Glyma.02G229000:Glyma.02G229000.1:exon1:c.T307C:p.X103R	TT	TT	TT	TT	TT	TT	TT	TT	TT	TT	TT	TT	--	TT	TT	TT	TT	TT	TT	TT	TT	TT	CC	TT	--	TT	CC	TT	CC	CC	TT	TT	CC	CC	TT	CC	CC	TT	TT	TT
Chr2	45473470	G	T	Gene.refGene=SoyZH13_02G211700;ExonicFunc.refGene=stopgain;AAChange.refGene=SoyZH13_02G211700:SoyZH13_02G211700.m1:exon1:c.G73T:p.E25X	Chr02	41880345	G	T	Gene.refGene=Glyma.02G231500;ExonicFunc.refGene=stopgain;AAChange.refGene=Glyma.02G231500:Glyma.02G231500.1:exon1:c.G73T:p.E25X	GG	GG	GG	GG	GG	GG	GG	GG	GG	GG	GG	--	GG	GG	GG	GG	GG	GG	TT	TT	GG	GG	TT	GG	TT	TT	TT	GG	GG	GG	GG	TT	GG	TT	GG	TT	TT	TT	TT	TT
Chr2	45691695	A	T	Gene.refGene=SoyZH13_02G213700;ExonicFunc.refGene=stoploss;AAChange.refGene=SoyZH13_02G213700:SoyZH13_02G213700.m6:exon5:c.T1147A:p.X383K,SoyZH13_02G213700:SoyZH13_02G213700.m5:exon6:c.T1180A:p.X394K,SoyZH13_02G213700:SoyZH13_02G213700.m1:exon7:c.T1450A:p.X484K,SoyZH13_02G213700:SoyZH13_02G213700.m2:exon7:c.T1450A:p.X484K,SoyZH13_02G213700:SoyZH13_02G213700.m3:exon7:c.T1450A:p.X484K,SoyZH13_02G21…	Chr02	42111201	T	A	Gene.refGene=Glyma.02G233600;ExonicFunc.refGene=stopgain;AAChange.refGene=Glyma.02G233600:Glyma.02G233600.2:exon6:c.A1042T:p.K348X,Glyma.02G233600:Glyma.02G233600.3:exon6:c.A1042T:p.K348X,Glyma.02G233600:Glyma.02G233600.5:exon6:c.A1180T:p.K394X,Glyma.02G233600:Glyma.02G233600.8:exon6:c.A1180T:p.K394X,Glyma.02G233600:Glyma.02G233600.1:exon7:c.A1450T:p.K484X,Glyma.02G233600:Glyma.02G233600.4:exon7:…	TT	TT	TT	AA	AA	AA	AA	TT	TT	AA	TT	AA	AA	TT	AA	TT	TT	TT	TT	TT	TT	--	TT	TT	TT	TT	TT	TT	TT	TT	TT	TT	TT	TT	TT	TT	TT	TT	TT	TT
Chr2	45772967	G	A	Gene.refGene=SoyZH13_02G214400;ExonicFunc.refGene=stopgain;AAChange.refGene=SoyZH13_02G214400:SoyZH13_02G214400.m5:exon1:c.C571T:p.R191X,SoyZH13_02G214400:SoyZH13_02G214400.m4:exon2:c.C571T:p.R191X,SoyZH13_02G214400:SoyZH13_02G214400.m1:exon3:c.C1108T:p.R370X,SoyZH13_02G214400:SoyZH13_02G214400.m2:exon3:c.C982T:p.R328X,SoyZH13_02G214400:SoyZH13_02G214400.m3:exon3:c.C982T:p.R328X	Chr02	42174740	G	A	Gene.refGene=Glyma.02G234300;ExonicFunc.refGene=stopgain;AAChange.refGene=Glyma.02G234300:Glyma.02G234300.2:exon2:c.C571T:p.R191X,Glyma.02G234300:Glyma.02G234300.3:exon3:c.C982T:p.R328X,Glyma.02G234300:Glyma.02G234300.5:exon3:c.C982T:p.R328X,Glyma.02G234300:Glyma.02G234300.6:exon3:c.C982T:p.R328X,Glyma.02G234300:Glyma.02G234300.8:exon3:c.C982T:p.R328X,Glyma.02G234300:Glyma.02G234300.1:exon4:c.C11…	GG	GG	GG	GG	GG	GG	GG	GG	GG	GG	GG	GG	GG	GG	GG	GG	GG	GG	GG	GG	GG	--	GG	GG	GA	GG	GG	GG	GG	GG	GG	GG	GG	--	GG	GG	GG	GG	GG	GG
Chr2	45786821	G	T	Gene.refGene=SoyZH13_02G214600;ExonicFunc.refGene=stopgain;AAChange.refGene=SoyZH13_02G214600:SoyZH13_02G214600.m2:exon2:c.G1597T:p.E533X	Chr02	42188796	G	T	Gene.refGene=Glyma.02G234500;ExonicFunc.refGene=stopgain;AAChange.refGene=Glyma.02G234500:Glyma.02G234500.1:exon2:c.G1603T:p.E535X	GG	GG	GG	GG	GG	GG	GG	GG	GG	GG	GG	GG	GG	GG	GG	GG	GG	GG	GG	GG	GG	GG	GG	GG	GG	GG	GG	GG	GG	GG	GG	GG	GG	GG	GG	GG	GG	GG	GG	GG
Chr2	45890915	A	C	Gene.refGene=SoyZH13_02G215500;ExonicFunc.refGene=stopgain;AAChange.refGene=SoyZH13_02G215500:SoyZH13_02G215500.m1:exon1:c.T93G:p.Y31X	Chr02	42295281	A	C	Gene.refGene=Glyma.02G235500;ExonicFunc.refGene=stopgain;AAChange.refGene=Glyma.02G235500:Glyma.02G235500.1:exon1:c.T93G:p.Y31X	AA	AA	AA	AA	AA	AA	AA	AA	--	AA	AA	AA	AA	AA	AA	AA	AA	AA	AA	AA	AA	AA	AA	AA	AA	AA	AA	AA	AA	AA	AA	AA	AA	--	AA	--	AA	AA	AA	AA
Chr2	46180480	C	A	Gene.refGene=SoyZH13_02G217402;ExonicFunc.refGene=stopgain;AAChange.refGene=SoyZH13_02G217402:SoyZH13_02G217402.m1:exon3:c.C617A:p.S206X	Chr02	42581583	C	A	Gene.refGene=Glyma.02G237400;ExonicFunc.refGene=stopgain;AAChange.refGene=Glyma.02G237400:Glyma.02G237400.1:exon4:c.C737A:p.S246X	CC	CC	CC	CC	CC	CC	CC	CC	CC	CC	CC	CC	CC	CC	CC	CC	CC	CC	CC	CC	CC	CC	CC	CC	CC	CC	CC	CC	CC	CC	CC	CC	CC	CC	CC	CC	CC	CC	CC	CC
Chr2	46312982	A	T	Gene.refGene=SoyZH13_02G218400;ExonicFunc.refGene=stopgain;AAChange.refGene=SoyZH13_02G218400:SoyZH13_02G218400.m1:exon2:c.T326A:p.L109X,SoyZH13_02G218400:SoyZH13_02G218400.m2:exon2:c.T326A:p.L109X	Chr02	42702457	A	T	Gene.refGene=Glyma.02G238400;ExonicFunc.refGene=stopgain;AAChange.refGene=Glyma.02G238400:Glyma.02G238400.1:exon2:c.T326A:p.L109X,Glyma.02G238400:Glyma.02G238400.2:exon2:c.T326A:p.L109X	AA	AA	AA	AA	AA	AA	AA	AA	AA	AA	AA	AA	AA	AA	AA	AA	AA	AA	AA	AA	AA	AA	AA	AA	AA	AA	AT	AA	AA	--	AA	AA	AT	AA	AT	AA	--	AA	AA	--
Chr2	46368906	C	A	Gene.refGene=SoyZH13_02G219100;ExonicFunc.refGene=stopgain;AAChange.refGene=SoyZH13_02G219100:SoyZH13_02G219100.m1:exon5:c.G703T:p.E235X	Chr02	42759035	C	A	Gene.refGene=Glyma.02G239200;ExonicFunc.refGene=stopgain;AAChange.refGene=Glyma.02G239200:Glyma.02G239200.1:exon8:c.G1024T:p.E342X	CC	CC	CC	CC	CC	CC	CC	CC	CC	CC	CC	CC	CC	CC	CC	CC	CC	CC	CC	CC	CC	CC	AA	CC	CC	CC	CC	CC	CC	CC	AA	AA	CC	AA	CC	CC	CC	CC	CC	CC
Chr2	47044740	C	A	Gene.refGene=SoyZH13_02G225800;ExonicFunc.refGene=stopgain;AAChange.refGene=SoyZH13_02G225800:SoyZH13_02G225800.m1:exon2:c.C126A:p.C42X	Chr02	43435333	C	A	Gene.refGene=Glyma.02G246300;ExonicFunc.refGene=stopgain;AAChange.refGene=Glyma.02G246300:Glyma.02G246300.1:exon1:c.C264A:p.C88X	AA	AA	CA	CC	AA	CC	AA	AA	CC	CC	CC	AA	CC	CC	CC	CC	CC	--	CC	CC	CC	CC	AA	AA	AA	--	AA	CC	--	AA	AA	AA	AA	--	--	CC	CC	AA	AA	AA
Chr2	47125774	A	T	Gene.refGene=SoyZH13_02G226800;ExonicFunc.refGene=stoploss;AAChange.refGene=SoyZH13_02G226800:SoyZH13_02G226800.m2:exon13:c.A1175T:p.X392L	Chr02	43518948	A	T	Gene.refGene=Glyma.02G247400;ExonicFunc.refGene=stoploss;AAChange.refGene=Glyma.02G247400:Glyma.02G247400.1:exon13:c.A1175T:p.X392L	AA	AA	AA	AA	TT	AA	TT	--	AA	AA	AA	TT	AA	AA	AA	AA	AA	AA	AA	AA	AA	AA	AA	AA	AA	AA	AA	AA	AA	AA	AA	AA	AA	AA	AA	AA	AA	AA	AA	AA
Chr2	47368856	G	A	Gene.refGene=SoyZH13_02G229100;ExonicFunc.refGene=stopgain;AAChange.refGene=SoyZH13_02G229100:SoyZH13_02G229100.m1:exon1:c.G138A:p.W46X	Chr02	43762270	G	A	Gene.refGene=Glyma.02G250100;ExonicFunc.refGene=stopgain;AAChange.refGene=Glyma.02G250100:Glyma.02G250100.1:exon1:c.G138A:p.W46X	GG	GG	GG	GG	GG	GG	GG	GG	GG	GG	GG	GG	GG	GG	GG	GG	GG	GG	GG	GG	AA	--	GG	GG	GG	GG	GG	GG	GG	GG	GG	GG	GG	GG	AA	GG	GG	GG	GG	GG
Chr2	47390503	T	A	Gene.refGene=SoyZH13_02G229300;ExonicFunc.refGene=stopgain;AAChange.refGene=SoyZH13_02G229300:SoyZH13_02G229300.m1:exon2:c.A292T:p.K98X,SoyZH13_02G229300:SoyZH13_02G229300.m2:exon2:c.A292T:p.K98X	Chr02	43783915	T	A	Gene.refGene=Glyma.02G250300;ExonicFunc.refGene=stopgain;AAChange.refGene=Glyma.02G250300:Glyma.02G250300.1:exon4:c.A994T:p.K332X	TT	TT	TT	TT	TT	AA	TT	TT	AA	TT	AA	TT	AA	AA	TT	AA	TT	AA	AA	TT	TT	TT	AA	AA	TT	AA	TT	TT	AA	TT	TT	AA	TT	AA	AA	AA	TT	TT	TT	AA
Chr2	47603162	C	A	Gene.refGene=SoyZH13_02G232000;ExonicFunc.refGene=stopgain;AAChange.refGene=SoyZH13_02G232000:SoyZH13_02G232000.m1:exon2:c.C458A:p.S153X	Chr02	43998006	C	A	Gene.refGene=Glyma.02G252700;ExonicFunc.refGene=stopgain;AAChange.refGene=Glyma.02G252700:Glyma.02G252700.1:exon2:c.C458A:p.S153X	CC	CC	CC	CC	CC	CC	CC	CC	CC	CC	CC	CC	CC	CC	CC	CC	CC	CC	CC	CC	CC	CC	--	--	CC	--	AA	CC	--	CC	CC	--	CC	CC	CC	--	CC	CC	CC	CC
Chr2	47962781	G	A	Gene.refGene=SoyZH13_02G236200;ExonicFunc.refGene=stopgain;AAChange.refGene=SoyZH13_02G236200:SoyZH13_02G236200.m1:exon6:c.G1080A:p.W360X,SoyZH13_02G236200:SoyZH13_02G236200.m2:exon6:c.G1080A:p.W360X	Chr02	44357074	G	A	Gene.refGene=Glyma.02G257000;ExonicFunc.refGene=stopgain;AAChange.refGene=Glyma.02G257000:Glyma.02G257000.1:exon5:c.G1080A:p.W360X	GG	GG	GG	GG	GG	GG	GG	GG	GG	GG	GG	GG	GG	GG	GG	GG	GG	GG	GG	GG	GG	GG	GG	GG	GG	GG	GG	GG	GG	GG	GG	GG	GG	GG	GG	GG	GG	GG	GG	GG
Chr2	48287779	G	A	Gene.refGene=SoyZH13_02G239101;ExonicFunc.refGene=stopgain;AAChange.refGene=SoyZH13_02G239101:SoyZH13_02G239101.m1:exon2:c.G236A:p.W79X	Chr02	44683356	G	A	Gene.refGene=Glyma.02G260000;ExonicFunc.refGene=stopgain;AAChange.refGene=Glyma.02G260000:Glyma.02G260000.1:exon2:c.G236A:p.W79X	GG	GG	--	GG	GG	GG	GG	GG	GG	GG	GG	GG	GG	GG	GG	GG	GG	GG	GG	GG	GG	GG	AA	--	GG	GG	GG	GG	GG	GG	AA	GG	GG	GG	GG	GG	GG	GG	GG	GG
Chr2	48553700	G	T	Gene.refGene=SoyZH13_02G242800;ExonicFunc.refGene=stopgain;AAChange.refGene=SoyZH13_02G242800:SoyZH13_02G242800.m1:exon2:c.G334T:p.G112X	Chr02	44953793	G	T	Gene.refGene=Glyma.02G264300;ExonicFunc.refGene=stopgain;AAChange.refGene=Glyma.02G264300:Glyma.02G264300.1:exon2:c.G601T:p.G201X	GG	GG	GG	GG	GG	GG	GG	GG	GG	GG	GG	GG	GG	GG	GG	GG	GG	GG	GG	GG	GG	GG	TT	GG	TT	GG	GG	TT	--	GG	TT	TT	GG	TT	GG	GG	GG	GG	GG	GG
Chr2	48802476	A	T	Gene.refGene=SoyZH13_02G245900;ExonicFunc.refGene=stopgain;AAChange.refGene=SoyZH13_02G245900:SoyZH13_02G245900.m1:exon5:c.T452A:p.L151X	Chr02	45202540	A	T	Gene.refGene=Glyma.02G267600;ExonicFunc.refGene=stopgain;AAChange.refGene=Glyma.02G267600:Glyma.02G267600.2:exon4:c.T452A:p.L151X,Glyma.02G267600:Glyma.02G267600.1:exon5:c.T452A:p.L151X	AA	AA	AA	AA	AA	AA	AA	AA	AA	AA	AA	AA	AA	AA	AA	AA	AA	AA	TT	AA	AA	AA	AA	AA	AA	AA	AA	AA	--	--	AA	AA	AA	AA	--	AA	AA	AA	--	AA
Chr2	49275146	T	C	Gene.refGene=SoyZH13_02G250900;ExonicFunc.refGene=stoploss;AAChange.refGene=SoyZH13_02G250900:SoyZH13_02G250900.m1:exon4:c.T1669C:p.X557Q	Chr02	45673311	T	C	Gene.refGene=Glyma.02G273100;ExonicFunc.refGene=stoploss;AAChange.refGene=Glyma.02G273100:Glyma.02G273100.1:exon4:c.T1669C:p.X557Q	TT	TT	TT	TT	TT	TT	TT	TT	TT	TT	TT	TT	TT	TT	TT	TT	TT	TT	TT	TT	TT	--	TT	--	TT	TT	TT	TT	TT	TT	TT	TT	TT	TT	TT	TT	TT	CC	TT	TT
Chr2	49405111	C	T	Gene.refGene=SoyZH13_02G252900;ExonicFunc.refGene=stopgain;AAChange.refGene=SoyZH13_02G252900:SoyZH13_02G252900.m1:exon2:c.G345A:p.W115X	Chr02	45809971	C	T	Gene.refGene=Glyma.02G275100;ExonicFunc.refGene=stopgain;AAChange.refGene=Glyma.02G275100:Glyma.02G275100.1:exon2:c.G345A:p.W115X	CC	CC	CC	TT	CC	CC	CC	CC	CC	CC	CC	CC	CC	CC	CC	CC	CC	CC	CC	CC	CC	CC	CC	CC	CC	CC	CC	CC	CC	CC	CC	CC	CC	CC	CC	CC	CC	CC	CC	CC
Chr2	50065828	G	T	Gene.refGene=SoyZH13_02G260700;ExonicFunc.refGene=stopgain;AAChange.refGene=SoyZH13_02G260700:SoyZH13_02G260700.m2:exon4:c.G1609T:p.G537X,SoyZH13_02G260700:SoyZH13_02G260700.m1:exon5:c.G1711T:p.G571X	Chr02	46471146	G	T	Gene.refGene=Glyma.02G282600;ExonicFunc.refGene=stopgain;AAChange.refGene=Glyma.02G282600:Glyma.02G282600.1:exon5:c.G1711T:p.G571X	GG	GG	GG	GG	GG	TT	GG	TT	GG	TT	GG	GG	GG	GG	TT	GG	GG	GG	GG	GG	GG	GG	GG	GG	GG	GG	GG	GG	GG	GG	GG	GG	GG	GG	GG	GG	GG	GG	GG	GG
Chr2	50151852	G	T	Gene.refGene=SoyZH13_02G261901;ExonicFunc.refGene=stopgain;AAChange.refGene=SoyZH13_02G261901:SoyZH13_02G261901.m1:exon1:c.G193T:p.E65X	Chr02	46557203	G	T	Gene.refGene=Glyma.02G284000;ExonicFunc.refGene=stopgain;AAChange.refGene=Glyma.02G284000:Glyma.02G284000.1:exon1:c.G193T:p.E65X	GG	GG	GG	--	GG	GG	GG	GG	--	GG	GG	GG	--	GG	GG	GG	GG	GG	GG	GG	GG	--	GG	GG	GG	GG	GG	GG	GG	GG	GG	--	GG	GG	--	GG	GG	GG	GG	--
Chr2	50154736	G	A	Gene.refGene=SoyZH13_02G261902;ExonicFunc.refGene=stopgain;AAChange.refGene=SoyZH13_02G261902:SoyZH13_02G261902.m1:exon2:c.G594A:p.W198X	Chr02	46560115	G	A	Gene.refGene=Glyma.02G284100;ExonicFunc.refGene=stopgain;AAChange.refGene=Glyma.02G284100:Glyma.02G284100.1:exon2:c.G594A:p.W198X	GG	GG	GG	AA	GG	GG	GG	GG	GG	GG	GG	GG	GG	GG	GG	GG	GG	GG	GG	GG	GG	--	GG	GG	GG	GG	GG	GG	GG	GG	GG	AA	GG	GG	--	GG	--	GG	GG	AA
Chr2	50165502	C	T	Gene.refGene=SoyZH13_02G262100;ExonicFunc.refGene=stopgain;AAChange.refGene=SoyZH13_02G262100:SoyZH13_02G262100.m1:exon2:c.C535T:p.Q179X,SoyZH13_02G262100:SoyZH13_02G262100.m2:exon2:c.C535T:p.Q179X	Chr02	46570884	C	T	Gene.refGene=Glyma.02G284200;ExonicFunc.refGene=stopgain;AAChange.refGene=Glyma.02G284200:Glyma.02G284200.1:exon2:c.C412T:p.Q138X	CC	CC	CC	TT	CC	CC	CC	CC	CC	CC	CC	CC	CC	CC	CC	CC	CC	CC	CC	CC	CC	--	CC	CC	CC	CC	CC	CC	CC	CC	CC	TT	CC	CC	TT	CC	TT	CC	CC	TT
Chr2	50191184	T	A	Gene.refGene=SoyZH13_02G262400;ExonicFunc.refGene=stopgain;AAChange.refGene=SoyZH13_02G262400:SoyZH13_02G262400.m1:exon6:c.T663A:p.C221X	Chr02	46601831	A	T	Gene.refGene=Glyma.02G284500;ExonicFunc.refGene=stoploss;AAChange.refGene=Glyma.02G284500:Glyma.02G284500.1:exon8:c.A1011T:p.X337C	AA	AA	AA	AA	AA	AA	AA	TT	AA	AA	AA	AA	AA	--	AA	AA	TT	AA	AA	AA	AA	AA	AA	AA	AA	AA	--	AA	AA	AA	AA	AA	AA	AA	AA	AA	AA	AA	AA	AA
Chr2	50310705	C	A	Gene.refGene=SoyZH13_02G264400;ExonicFunc.refGene=stopgain;AAChange.refGene=SoyZH13_02G264400:SoyZH13_02G264400.m1:exon3:c.C2492A:p.S831X	Chr02	46713766	C	A	Gene.refGene=Glyma.02G286300;ExonicFunc.refGene=stopgain;AAChange.refGene=Glyma.02G286300:Glyma.02G286300.1:exon3:c.C2492A:p.S831X,Glyma.02G286300:Glyma.02G286300.2:exon3:c.C2492A:p.S831X	CC	CC	CC	CC	CC	CC	CC	CC	CC	CC	CC	CC	CC	CC	CC	CC	CC	CC	CC	CC	CC	CC	CC	CC	CC	CC	CC	CC	CC	CC	CC	CC	AA	CC	CC	CC	CC	CC	CC	CC
Chr2	50314957	G	A	Gene.refGene=SoyZH13_02G264500;ExonicFunc.refGene=stopgain;AAChange.refGene=SoyZH13_02G264500:SoyZH13_02G264500.m1:exon2:c.C760T:p.Q254X	Chr02	46717867	G	A	Gene.refGene=Glyma.02G286400;ExonicFunc.refGene=stopgain;AAChange.refGene=Glyma.02G286400:Glyma.02G286400.1:exon2:c.C760T:p.Q254X	GG	GG	GG	GG	GG	GG	GG	GG	--	GG	GG	GG	GG	GG	GG	GG	GG	GG	GG	AA	GG	GG	GG	--	GG	GG	GG	GG	AA	GG	GG	GG	AA	GG	GG	GG	GG	GG	GG	GG
Chr2	50315042	C	T	Gene.refGene=SoyZH13_02G264500;ExonicFunc.refGene=stopgain;AAChange.refGene=SoyZH13_02G264500:SoyZH13_02G264500.m1:exon2:c.G675A:p.W225X	Chr02	46717952	C	T	Gene.refGene=Glyma.02G286400;ExonicFunc.refGene=stopgain;AAChange.refGene=Glyma.02G286400:Glyma.02G286400.1:exon2:c.G675A:p.W225X	CC	CC	CC	CC	CC	CC	CC	CC	CC	CC	CC	CC	CC	CC	CC	CC	CC	CC	CC	TT	CC	CC	CC	CC	CC	CC	CC	CC	TT	CC	CC	CC	TT	CC	CC	CC	CC	CC	CC	CC
Chr2	50389979	G	A	Gene.refGene=SoyZH13_02G265600;ExonicFunc.refGene=stopgain;AAChange.refGene=SoyZH13_02G265600:SoyZH13_02G265600.m4:exon3:c.G218A:p.W73X,SoyZH13_02G265600:SoyZH13_02G265600.m5:exon3:c.G134A:p.W45X,SoyZH13_02G265600:SoyZH13_02G265600.m1:exon4:c.G134A:p.W45X,SoyZH13_02G265600:SoyZH13_02G265600.m2:exon4:c.G443A:p.W148X,SoyZH13_02G265600:SoyZH13_02G265600.m3:exon4:c.G218A:p.W73X	Chr02	46793178	G	A	Gene.refGene=Glyma.02G287600;ExonicFunc.refGene=stopgain;AAChange.refGene=Glyma.02G287600:Glyma.02G287600.3:exon3:c.G134A:p.W45X,Glyma.02G287600:Glyma.02G287600.1:exon4:c.G443A:p.W148X,Glyma.02G287600:Glyma.02G287600.2:exon4:c.G218A:p.W73X	GG	GG	GG	GG	GG	GG	GG	--	GG	GG	GG	GG	GG	GG	GG	GG	GG	GG	GG	GG	GG	GG	GG	GG	GG	GG	GG	GG	GG	GG	GG	GG	GG	GG	GG	GG	GG	GG	GG	GG
Chr2	50678543	T	A	Gene.refGene=SoyZH13_02G269000;ExonicFunc.refGene=stoploss;AAChange.refGene=SoyZH13_02G269000:SoyZH13_02G269000.m1:exon8:c.T1117A:p.X373K,SoyZH13_02G269000:SoyZH13_02G269000.m2:exon8:c.T1585A:p.X529K	Chr02	47079556	T	A	Gene.refGene=Glyma.02G291300;ExonicFunc.refGene=stoploss;AAChange.refGene=Glyma.02G291300:Glyma.02G291300.1:exon8:c.T1585A:p.X529K	TT	TT	TT	TT	TT	TT	TT	TT	TT	TT	TT	TT	TT	TT	TT	TT	TT	TT	TT	TT	TT	TT	AA	TT	AA	TT	TT	AA	TT	AA	AA	AA	TT	AA	TT	TT	TT	TT	TT	TT
Chr2	50771826	A	C	Gene.refGene=SoyZH13_02G270800;ExonicFunc.refGene=stoploss;AAChange.refGene=SoyZH13_02G270800:SoyZH13_02G270800.m2:exon10:c.T949G:p.X317G,SoyZH13_02G270800:SoyZH13_02G270800.m3:exon10:c.T949G:p.X317G,SoyZH13_02G270800:SoyZH13_02G270800.m1:exon11:c.T949G:p.X317G,SoyZH13_02G270800:SoyZH13_02G270800.m4:exon11:c.T931G:p.X311G	Chr02	47183744	A	C	Gene.refGene=Glyma.02G293100;ExonicFunc.refGene=stoploss;AAChange.refGene=Glyma.02G293100:Glyma.02G293100.1:exon9:c.T949G:p.X317G,Glyma.02G293100:Glyma.02G293100.2:exon9:c.T931G:p.X311G	AA	AA	AA	AA	AA	AA	AA	AA	AA	AA	AA	AA	AA	AA	AA	AA	AA	AA	AA	AA	AA	AA	AA	AA	AA	AA	AA	AA	AA	AA	AA	AA	AA	AA	AA	AA	AA	AA	AA	AA
Chr3	206651	A	T	Gene.refGene=SoyZH13_03G001100;ExonicFunc.refGene=stopgain;AAChange.refGene=SoyZH13_03G001100:SoyZH13_03G001100.m1:exon2:c.A193T:p.R65X	Chr03	155201	A	T	Gene.refGene=Glyma.03G001300;ExonicFunc.refGene=stopgain;AAChange.refGene=Glyma.03G001300:Glyma.03G001300.1:exon3:c.A193T:p.R65X	AT	AT	--	AA	AA	AA	AA	AA	AA	AA	AA	AA	AA	AA	AA	AA	AA	AA	AA	AA	AA	--	AA	AT	AA	AA	AA	AA	AA	AA	AA	AA	AA	AA	AA	AA	AA	AA	AA	AA
Chr3	333167	C	A	Gene.refGene=SoyZH13_03G003000;ExonicFunc.refGene=stopgain;AAChange.refGene=SoyZH13_03G003000:SoyZH13_03G003000.m1:exon2:c.C1017A:p.C339X	Chr03	283052	C	A	Gene.refGene=Glyma.03G003000;ExonicFunc.refGene=stopgain;AAChange.refGene=Glyma.03G003000:Glyma.03G003000.1:exon2:c.C1017A:p.C339X	CC	CC	CC	CC	CC	CC	CC	CC	CC	CC	CC	CC	CC	CC	CC	CC	CC	CC	CC	CC	CC	CC	CC	CC	CC	CC	CC	CC	CC	CC	CC	CC	CC	CC	CC	CC	CC	CC	CC	CC
Chr3	941473	C	A	Gene.refGene=SoyZH13_03G008700;ExonicFunc.refGene=stopgain;AAChange.refGene=SoyZH13_03G008700:SoyZH13_03G008700.m1:exon4:c.C1643A:p.S548X,SoyZH13_03G008700:SoyZH13_03G008700.m2:exon4:c.C1643A:p.S548X	Chr03	891046	C	A	Gene.refGene=Glyma.03G009000;ExonicFunc.refGene=stopgain;AAChange.refGene=Glyma.03G009000:Glyma.03G009000.1:exon4:c.C1643A:p.S548X	CC	CC	CC	AA	CC	CC	CC	CC	CC	CC	CC	CC	CC	--	CC	CC	CC	CC	CC	CC	CC	CC	CC	AA	CC	CC	CC	CC	CC	CC	CC	CC	AA	CC	CC	CC	CC	CC	CC	CC
Chr3	1043908	A	T	Gene.refGene=SoyZH13_03G009601;ExonicFunc.refGene=stopgain;AAChange.refGene=SoyZH13_03G009601:SoyZH13_03G009601.m1:exon2:c.T399A:p.Y133X	Chr03	998428	A	T	Gene.refGene=Glyma.03G010000;ExonicFunc.refGene=stopgain;AAChange.refGene=Glyma.03G010000:Glyma.03G010000.1:exon3:c.T624A:p.Y208X	AA	AA	--	AA	AA	AA	AA	AA	AA	AA	AA	AA	AA	AA	AA	AA	AA	AA	AA	AA	AA	AA	AA	AA	AA	AA	AA	AA	AA	AA	AA	AA	AA	AA	AA	AA	AA	AA	AA	AA
Chr3	1058009	T	A	Gene.refGene=SoyZH13_03G009802;ExonicFunc.refGene=stopgain;AAChange.refGene=SoyZH13_03G009802:SoyZH13_03G009802.m1:exon1:c.A154T:p.K52X	Chr03	1012560	T	A	Gene.refGene=Glyma.03G010400;ExonicFunc.refGene=stopgain;AAChange.refGene=Glyma.03G010400:Glyma.03G010400.1:exon1:c.A154T:p.K52X	TT	TT	TT	AA	TT	TT	AA	TT	TT	TT	TT	TT	TT	TT	TT	TT	TT	TT	TT	TT	AA	AA	TT	TT	AA	TT	AA	TT	AA	TT	TT	TT	TT	AA	TT	AA	TT	AA	TT	TT
Chr3	1435471	G	T	Gene.refGene=SoyZH13_03G012801;ExonicFunc.refGene=stopgain;AAChange.refGene=SoyZH13_03G012801:SoyZH13_03G012801.m1:exon2:c.G193T:p.E65X	Chr03	1393631	G	T	Gene.refGene=Glyma.03G013700;ExonicFunc.refGene=stopgain;AAChange.refGene=Glyma.03G013700:Glyma.03G013700.1:exon2:c.G148T:p.E50X	--	--	GG	GG	--	GG	TT	GG	GG	GG	GG	--	GG	GG	GG	--	GG	--	--	GG	GG	GG	GG	GG	GG	GG	GG	GG	GG	GG	GG	TT	GG	TT	GG	GG	GG	TT	GG	GG
Chr3	1903941	T	A	Gene.refGene=SoyZH13_03G017900;ExonicFunc.refGene=stopgain;AAChange.refGene=SoyZH13_03G017900:SoyZH13_03G017900.m1:exon5:c.A721T:p.K241X	Chr03	1890745	T	A	Gene.refGene=Glyma.03G018900;ExonicFunc.refGene=stopgain;AAChange.refGene=Glyma.03G018900:Glyma.03G018900.1:exon6:c.A916T:p.K306X	TT	TT	TT	--	TT	TT	TT	TT	TT	TT	TT	TT	TT	TT	TT	--	TT	TT	TT	TT	TT	TT	TT	TT	TT	TT	TT	TT	TT	TT	TT	TT	TT	TT	TT	TT	TT	TT	TT	TT
Chr3	1904621	A	T	Gene.refGene=SoyZH13_03G017900;ExonicFunc.refGene=stopgain;AAChange.refGene=SoyZH13_03G017900:SoyZH13_03G017900.m1:exon2:c.T308A:p.L103X	Chr03	1891425	A	T	Gene.refGene=Glyma.03G018900;ExonicFunc.refGene=stopgain;AAChange.refGene=Glyma.03G018900:Glyma.03G018900.1:exon2:c.T500A:p.L167X	AA	AA	AA	AA	AA	AA	AA	AA	AA	AA	AA	AA	AA	AA	AA	AA	AA	AA	AA	AA	AA	AA	AA	AA	AA	AA	AA	AA	AA	AA	AA	AA	AA	AA	AA	AA	AA	AA	AA	AA
Chr3	2386635	C	T	Gene.refGene=SoyZH13_03G020700;ExonicFunc.refGene=stopgain;AAChange.refGene=SoyZH13_03G020700:SoyZH13_03G020700.m1:exon3:c.C1135T:p.R379X	Chr03	2298476	C	T	Gene.refGene=Glyma.03G022000;ExonicFunc.refGene=stopgain;AAChange.refGene=Glyma.03G022000:Glyma.03G022000.1:exon3:c.C1453T:p.R485X	CC	CC	CC	CC	CC	CC	CC	CC	CC	CC	CC	CC	CC	CC	CC	CC	CC	CC	CC	CC	CC	CC	CC	CC	CC	CC	CC	CC	CC	CC	CC	CC	CC	CC	CC	CC	CC	CC	CC	CC
Chr3	2964622	C	A	Gene.refGene=SoyZH13_03G025700;ExonicFunc.refGene=stopgain;AAChange.refGene=SoyZH13_03G025700:SoyZH13_03G025700.m1:exon6:c.G1123T:p.E375X	Chr03	3022203	C	A	Gene.refGene=Glyma.03G027500;ExonicFunc.refGene=stopgain;AAChange.refGene=Glyma.03G027500:Glyma.03G027500.1:exon6:c.G1120T:p.E374X	CC	CC	--	CC	CC	CC	CC	CC	CC	CC	CC	CC	CC	CC	CC	CC	CC	CC	CC	CA	CC	CC	CC	CC	CC	CC	CC	CC	CC	CC	CC	CC	CC	CC	CC	CC	--	CC	CC	CC
Chr3	2965243	C	T	Gene.refGene=SoyZH13_03G025700;ExonicFunc.refGene=stopgain;AAChange.refGene=SoyZH13_03G025700:SoyZH13_03G025700.m1:exon4:c.G848A:p.W283X	Chr03	3022824	C	T	Gene.refGene=Glyma.03G027500;ExonicFunc.refGene=stopgain;AAChange.refGene=Glyma.03G027500:Glyma.03G027500.1:exon4:c.G845A:p.W282X	CC	CC	CC	CC	CC	CC	CC	CC	CC	CC	CC	CC	--	CC	CC	CC	CC	CC	CC	CT	CC	CC	CC	CC	CC	CC	CC	CC	CC	CC	CC	--	CC	CC	CC	CC	CC	--	CC	CC
Chr3	3092216	C	G	Gene.refGene=SoyZH13_03G027100;ExonicFunc.refGene=stoploss;AAChange.refGene=SoyZH13_03G027100:SoyZH13_03G027100.m1:exon3:c.G972C:p.X324Y	Chr03	3149405	G	C	Gene.refGene=Glyma.03G028900;ExonicFunc.refGene=stopgain;AAChange.refGene=Glyma.03G028900:Glyma.03G028900.1:exon3:c.C972G:p.Y324X	GG	GG	GG	GG	CC	GG	CC	CC	CC	GG	CC	GG	GG	GG	GG	GG	GG	GG	GG	GG	GG	GG	GG	GG	GG	GG	GG	GG	GG	GG	GG	GG	GG	GG	GG	GG	GG	GG	GG	GG
Chr3	3456151	A	T	Gene.refGene=SoyZH13_03G029500;ExonicFunc.refGene=stoploss;AAChange.refGene=SoyZH13_03G029500:SoyZH13_03G029500.m1:exon2:c.A713T:p.X238L	Chr03	3504880	T	A	Gene.refGene=Glyma.03G031200;ExonicFunc.refGene=stopgain;AAChange.refGene=Glyma.03G031200:Glyma.03G031200.1:exon2:c.T713A:p.L238X	AA	AA	AA	TT	AA	AA	AA	--	AA	AA	AA	AA	AA	AA	AA	TT	TT	AA	TT	AA	AA	AA	TT	AA	TT	--	AA	AA	AA	AA	--	AA	AA	AA	AA	AA	AA	AA	TT	AA
Chr3	3490330	C	A	Gene.refGene=SoyZH13_03G029700;ExonicFunc.refGene=stopgain;AAChange.refGene=SoyZH13_03G029700:SoyZH13_03G029700.m1:exon7:c.G739T:p.E247X	Chr03	3540402	C	A	Gene.refGene=Glyma.03G031500;ExonicFunc.refGene=stopgain;AAChange.refGene=Glyma.03G031500:Glyma.03G031500.1:exon7:c.G697T:p.E233X	CC	CC	CC	CC	CC	CC	CC	CC	CC	CC	CC	CC	CC	CC	CC	CC	CC	CC	CC	CC	CC	CC	AA	CC	AA	CC	CC	CC	CC	CC	AA	CC	CC	CC	CC	CC	CC	CC	CC	CC
Chr3	3493284	G	A	Gene.refGene=SoyZH13_03G029700;ExonicFunc.refGene=stopgain;AAChange.refGene=SoyZH13_03G029700:SoyZH13_03G029700.m1:exon2:c.C340T:p.Q114X	Chr03	3543354	G	A	Gene.refGene=Glyma.03G031500;ExonicFunc.refGene=stopgain;AAChange.refGene=Glyma.03G031500:Glyma.03G031500.1:exon1:c.C226T:p.Q76X	GG	GG	GG	GG	GG	GG	GG	GG	GG	GG	GG	--	GG	GG	GG	GG	GG	GG	GG	--	GG	GG	--	--	GG	--	GG	GG	--	GG	GG	GG	GG	GG	--	--	GG	GG	GG	GG
Chr3	3687749	C	A	Gene.refGene=SoyZH13_03G030900;ExonicFunc.refGene=stopgain;AAChange.refGene=SoyZH13_03G030900:SoyZH13_03G030900.m1:exon2:c.G1159T:p.E387X	Chr03	3740926	C	A	Gene.refGene=Glyma.03G032700;ExonicFunc.refGene=stopgain;AAChange.refGene=Glyma.03G032700:Glyma.03G032700.1:exon2:c.G1168T:p.E390X	CC	CC	CC	CC	CC	CC	CC	CC	CC	CC	CC	CC	CC	CC	CC	CC	CC	CC	CC	CC	CC	CC	CC	CC	CC	CC	CC	CC	CC	CC	CC	--	CC	CC	CC	CC	CC	CC	CC	CC
Chr3	4818434	G	A	Gene.refGene=SoyZH13_03G035400;ExonicFunc.refGene=stopgain;AAChange.refGene=SoyZH13_03G035400:SoyZH13_03G035400.m1:exon3:c.C250T:p.R84X	Chr03	4686140	G	A	Gene.refGene=Glyma.03G038000;ExonicFunc.refGene=stopgain;AAChange.refGene=Glyma.03G038000:Glyma.03G038000.1:exon3:c.C304T:p.R102X	GG	GG	GG	GG	GG	GG	GG	GG	GG	GG	GG	GG	--	GG	AA	GG	GG	--	GG	GG	AA	GG	GG	GG	GG	GG	GG	GG	GG	GG	GG	GG	GG	GG	GG	GG	GG	GG	GG	GG
Chr3	5078143	G	A	Gene.refGene=SoyZH13_03G037100;ExonicFunc.refGene=stopgain;AAChange.refGene=SoyZH13_03G037100:SoyZH13_03G037100.m1:exon8:c.C988T:p.Q330X	Chr03	4988698	G	A	Gene.refGene=Glyma.03G039900;ExonicFunc.refGene=stopgain;AAChange.refGene=Glyma.03G039900:Glyma.03G039900.1:exon7:c.C886T:p.Q296X	--	AA	AA	GG	GG	GG	GG	GG	GG	GG	GG	GG	GG	GG	GG	AA	GG	GG	AA	--	GG	GG	GG	GG	GG	GG	AA	GG	GG	GG	GG	GG	GG	--	GG	GG	GG	GG	GG	AA
Chr3	5080888	G	A	Gene.refGene=SoyZH13_03G037100;ExonicFunc.refGene=stopgain;AAChange.refGene=SoyZH13_03G037100:SoyZH13_03G037100.m1:exon2:c.C199T:p.Q67X	Chr03	4991444	G	A	Gene.refGene=Glyma.03G039900;ExonicFunc.refGene=stopgain;AAChange.refGene=Glyma.03G039900:Glyma.03G039900.1:exon1:c.C28T:p.Q10X	GG	GG	GG	GG	GG	GG	GG	GG	GG	GG	GG	GG	GG	GG	GG	GG	GG	GG	GG	GG	GG	GG	GG	GG	GG	GG	GG	GG	GG	GG	GG	GG	GG	--	AA	GG	GG	GG	GG	GG
Chr3	5473340	G	A	Gene.refGene=SoyZH13_03G039002;ExonicFunc.refGene=stopgain;AAChange.refGene=SoyZH13_03G039002:SoyZH13_03G039002.m1:exon2:c.G194A:p.W65X	Chr03	5368883	G	A	Gene.refGene=Glyma.03G042500;ExonicFunc.refGene=stopgain;AAChange.refGene=Glyma.03G042500:Glyma.03G042500.1:exon3:c.G20A:p.W7X	GG	GG	GG	GG	GG	GG	GG	GG	GG	GG	GG	GG	GG	GG	GG	GG	GG	GG	GG	GG	GG	--	GG	GG	GG	GG	GG	GG	GG	AA	GG	GG	GG	GG	GG	GG	GG	AA	GG	GG
Chr3	5726953	C	A	Gene.refGene=SoyZH13_03G039704;ExonicFunc.refGene=stopgain;AAChange.refGene=SoyZH13_03G039704:SoyZH13_03G039704.m1:exon1:c.G118T:p.G40X,SoyZH13_03G039704:SoyZH13_03G039704.m2:exon1:c.G118T:p.G40X	Chr03	5589340	C	A	Gene.refGene=Glyma.03G044200;ExonicFunc.refGene=stopgain;AAChange.refGene=Glyma.03G044200:Glyma.03G044200.1:exon1:c.G118T:p.G40X	CC	CC	CC	CC	CC	CC	CC	CC	CC	CC	CC	CC	CC	CC	CC	CA	CC	CC	--	CC	CC	CC	CC	CC	CC	CC	CC	CC	CC	CC	CC	--	CC	CC	CC	CC	CC	CC	CC	CC
Chr3	5985281	C	T	Gene.refGene=SoyZH13_03G043601;ExonicFunc.refGene=stopgain;AAChange.refGene=SoyZH13_03G043601:SoyZH13_03G043601.m1:exon3:c.G210A:p.W70X	Chr03	5999292	C	T	Gene.refGene=Glyma.03G047300;ExonicFunc.refGene=stopgain;AAChange.refGene=Glyma.03G047300:Glyma.03G047300.1:exon3:c.G210A:p.W70X	TT	TT	TT	TT	TT	CC	CC	CC	CC	CC	CC	TT	CC	CC	TT	--	CC	CC	CC	CC	TT	CC	--	TT	CC	CC	TT	CC	CC	CC	CC	CC	TT	TT	TT	TT	CC	CC	CC	CC
Chr3	6160894	G	A	Gene.refGene=SoyZH13_03G044701;ExonicFunc.refGene=stopgain;AAChange.refGene=SoyZH13_03G044701:SoyZH13_03G044701.m1:exon1:c.C400T:p.Q134X	Chr03	6310941	G	A	Gene.refGene=Glyma.03G048900;ExonicFunc.refGene=stopgain;AAChange.refGene=Glyma.03G048900:Glyma.03G048900.1:exon2:c.C655T:p.Q219X	GG	GG	GG	AA	GG	GG	GG	GG	AA	AA	AA	GG	GG	GG	GG	GG	GG	GG	GG	GG	AA	GG	GG	GG	GG	GG	GG	GG	GG	GG	GG	GG	GG	GG	AA	GG	--	GG	GG	GG
Chr3	6665721	T	G	Gene.refGene=SoyZH13_03G047300;ExonicFunc.refGene=stoploss;AAChange.refGene=SoyZH13_03G047300:SoyZH13_03G047300.m1:exon1:c.A297C:p.X99Y	Chr03	6835678	T	G	Gene.refGene=Glyma.03G051800;ExonicFunc.refGene=stoploss;AAChange.refGene=Glyma.03G051800:Glyma.03G051800.1:exon3:c.A426C:p.X142Y	GG	GG	GG	TT	TT	TT	TT	TT	TT	TT	TT	TT	--	TT	TT	TT	TT	TT	TT	TT	TT	TT	TT	TT	TT	TT	TT	TT	TT	TT	TT	TT	TT	TT	TT	TT	TT	TT	TT	TT
Chr3	6688653	G	A	Gene.refGene=SoyZH13_03G047302;ExonicFunc.refGene=stopgain;AAChange.refGene=SoyZH13_03G047302:SoyZH13_03G047302.m1:exon3:c.C253T:p.Q85X	Chr03	6854145	G	A	Gene.refGene=Glyma.03G051900;ExonicFunc.refGene=stopgain;AAChange.refGene=Glyma.03G051900:Glyma.03G051900.1:exon3:c.C277T:p.Q93X	--	GG	GG	GG	GG	GG	GG	GG	--	GG	GG	--	GG	GG	GG	GG	GG	GG	GG	GG	GG	--	GG	--	GG	--	--	--	GG	AA	GG	GG	GG	GG	GG	GG	GG	--	--	GG
Chr3	7891291	C	T	Gene.refGene=SoyZH13_03G051700;ExonicFunc.refGene=stopgain;AAChange.refGene=SoyZH13_03G051700:SoyZH13_03G051700.m1:exon1:c.C235T:p.Q79X	Chr03	8043517	C	T	Gene.refGene=Glyma.03G057200;ExonicFunc.refGene=stopgain;AAChange.refGene=Glyma.03G057200:Glyma.03G057200.1:exon1:c.C235T:p.Q79X	CC	CC	CC	CC	TT	CC	TT	CC	TT	TT	TT	CC	CC	CC	CC	TT	CC	CC	TT	CC	CC	--	CC	CC	CC	CC	--	CC	CC	CC	CC	CC	CC	CC	CC	CC	CC	CC	CC	CC
Chr3	8398566	A	T	Gene.refGene=SoyZH13_03G053100;ExonicFunc.refGene=stopgain;AAChange.refGene=SoyZH13_03G053100:SoyZH13_03G053100.m1:exon2:c.T552A:p.Y184X	Chr03	8489737	A	T	Gene.refGene=Glyma.03G058800;ExonicFunc.refGene=stopgain;AAChange.refGene=Glyma.03G058800:Glyma.03G058800.1:exon2:c.T465A:p.Y155X	AA	AA	AA	AA	AA	AA	--	TT	AA	AA	AA	AA	AA	AA	AA	AA	AA	AA	AA	TT	AA	--	AA	AA	AA	AA	AA	AA	AA	AA	AA	AA	--	TT	AA	TT	AA	AA	TT	AA
Chr3	8398610	G	A	Gene.refGene=SoyZH13_03G053100;ExonicFunc.refGene=stopgain;AAChange.refGene=SoyZH13_03G053100:SoyZH13_03G053100.m1:exon2:c.C508T:p.Q170X	Chr03	8489781	G	A	Gene.refGene=Glyma.03G058800;ExonicFunc.refGene=stopgain;AAChange.refGene=Glyma.03G058800:Glyma.03G058800.1:exon2:c.C421T:p.Q141X	GG	GG	GG	GG	GG	GG	GG	AA	GG	GG	GG	GG	GG	GG	GG	GG	GG	GG	GG	AA	GG	--	GG	GG	GG	GG	GG	GG	GG	GG	GG	GG	GG	AA	GG	AA	GG	GG	AA	GG
Chr3	10406536	T	A	Gene.refGene=SoyZH13_03G058200;ExonicFunc.refGene=stopgain;AAChange.refGene=SoyZH13_03G058200:SoyZH13_03G058200.m1:exon3:c.A1246T:p.R416X	Chr03	10343594	T	A	Gene.refGene=Glyma.03G064000;ExonicFunc.refGene=stopgain;AAChange.refGene=Glyma.03G064000:Glyma.03G064000.1:exon1:c.A913T:p.R305X	TT	TT	TT	TT	TT	TT	TT	TT	TT	TT	TT	TT	TT	TT	TT	TT	TT	TT	TT	TT	TT	TT	TT	TT	TT	TT	TT	TT	TT	TT	TT	TT	TT	TT	TT	TT	TT	TT	TT	TT
Chr3	10483212	G	A	Gene.refGene=SoyZH13_03G058203;ExonicFunc.refGene=stopgain;AAChange.refGene=SoyZH13_03G058203:SoyZH13_03G058203.m1:exon1:c.G116A:p.W39X	Chr03	10427533	G	A	Gene.refGene=Glyma.03G064100;ExonicFunc.refGene=stopgain;AAChange.refGene=Glyma.03G064100:Glyma.03G064100.1:exon1:c.G116A:p.W39X	AA	AA	--	AA	GG	GG	GG	GG	GG	GG	GG	GG	GG	GG	GG	GG	GG	GG	GG	GG	GG	GG	GG	GG	GG	GG	GG	GG	GG	GG	GG	GG	AA	GG	GG	GG	GG	AA	AA	GG
Chr3	10753170	T	A	Gene.refGene=SoyZH13_03G058502;ExonicFunc.refGene=stoploss;AAChange.refGene=SoyZH13_03G058502:SoyZH13_03G058502.m1:exon5:c.A750T:p.X250C	Chr03	10644274	A	T	Gene.refGene=Glyma.03G064600;ExonicFunc.refGene=stopgain;AAChange.refGene=Glyma.03G064600:Glyma.03G064600.1:exon9:c.T816A:p.C272X	TT	TT	TT	TT	TT	AA	TT	TT	TT	TT	TT	TT	AA	TT	TT	TT	AA	AA	TT	TT	TT	TT	AA	TT	AA	TT	TT	TT	TT	TT	AA	TT	TT	TT	TT	TT	TT	TT	TT	TT
Chr3	11383452	G	A	Gene.refGene=SoyZH13_03G059000;ExonicFunc.refGene=stopgain;AAChange.refGene=SoyZH13_03G059000:SoyZH13_03G059000.m1:exon3:c.C184T:p.Q62X	Chr03	11448400	G	A	Gene.refGene=Glyma.03G065400;ExonicFunc.refGene=stopgain;AAChange.refGene=Glyma.03G065400:Glyma.03G065400.1:exon3:c.C184T:p.Q62X	GG	GG	GG	GG	GG	GG	GG	GG	--	GG	GG	GG	GG	GG	GG	GG	GG	GG	GG	--	GG	GG	GG	--	GG	GG	GG	GG	GG	GG	GG	GG	GG	GG	GG	GG	GG	GG	GG	GG
Chr3	11633229	G	A	Gene.refGene=SoyZH13_03G059200;ExonicFunc.refGene=stopgain;AAChange.refGene=SoyZH13_03G059200:SoyZH13_03G059200.m1:exon1:c.C148T:p.R50X	Chr03	11688706	G	A	Gene.refGene=Glyma.03G065600;ExonicFunc.refGene=stopgain;AAChange.refGene=Glyma.03G065600:Glyma.03G065600.1:exon1:c.C148T:p.R50X	--	AA	AA	AA	GG	GG	GG	GG	GG	GG	GG	GG	GG	GG	GG	GG	GG	GG	GG	GG	GG	GG	GG	GG	GG	GG	--	GG	GG	--	GG	AA	AA	GG	AA	GG	GG	AA	AA	AA
Chr3	15268628	G	A	Gene.refGene=SoyZH13_03G060400;ExonicFunc.refGene=stopgain;AAChange.refGene=SoyZH13_03G060400:SoyZH13_03G060400.m1:exon12:c.C790T:p.Q264X	Chr03	14474435	C	T	Gene.refGene=Glyma.03G069100;ExonicFunc.refGene=stopgain;AAChange.refGene=Glyma.03G069100:Glyma.03G069100.1:exon10:c.C631T:p.Q211X	CC	CC	CC	CC	CC	CT	CC	CC	CC	CC	CC	CC	CC	CC	CC	CC	CC	CC	CC	CC	CC	CC	CC	CC	CC	CC	CC	--	CC	CC	CC	CC	CC	CC	CC	CC	CC	CC	CC	--
Chr3	17924384	G	T	Gene.refGene=SoyZH13_03G063302;ExonicFunc.refGene=stopgain;AAChange.refGene=SoyZH13_03G063302:SoyZH13_03G063302.m1:exon1:c.G214T:p.E72X	Chr03	17023158	T	G	Gene.refGene=Glyma.03G071300;ExonicFunc.refGene=stoploss;AAChange.refGene=Glyma.03G071300:Glyma.03G071300.1:exon1:c.T214G:p.X72E	TT	TT	TT	TT	GG	GG	GG	GG	GG	GG	GG	GG	TT	GG	GG	GG	TT	TT	GG	TT	TT	TT	TT	TT	TT	TT	TT	GG	TT	TT	TT	TT	TT	TT	TT	TT	TT	TT	TT	TT
Chr3	20321436	G	A	Gene.refGene=SoyZH13_03G069002;ExonicFunc.refGene=stopgain;AAChange.refGene=SoyZH13_03G069002:SoyZH13_03G069002.m1:exon1:c.G119A:p.W40X	Chr03	18087969	G	A	Gene.refGene=Glyma.03G073800;ExonicFunc.refGene=stopgain;AAChange.refGene=Glyma.03G073800:Glyma.03G073800.1:exon1:c.G119A:p.W40X	GG	GG	GG	GG	GG	GG	GG	GG	GG	GG	GG	GG	GG	GG	GG	GG	GG	GG	GG	GG	GG	GG	GG	GG	GG	GG	AA	GG	GG	GG	GG	GG	GG	GG	GG	GG	GG	GG	GG	GG
Chr3	20321443	C	A	Gene.refGene=SoyZH13_03G069002;ExonicFunc.refGene=stopgain;AAChange.refGene=SoyZH13_03G069002:SoyZH13_03G069002.m1:exon1:c.C126A:p.Y42X	Chr03	18087976	C	A	Gene.refGene=Glyma.03G073800;ExonicFunc.refGene=stopgain;AAChange.refGene=Glyma.03G073800:Glyma.03G073800.1:exon1:c.C126A:p.Y42X	AA	AA	AA	CC	CC	CC	CC	CC	CC	CC	CC	CC	CC	CC	CC	CC	CC	CC	CC	CC	CC	AA	AA	AA	CC	AA	CC	CC	AA	CC	AA	CC	CC	CC	CC	CC	CC	CC	CC	CC
Chr3	20901755	C	T	Gene.refGene=SoyZH13_03G070201;ExonicFunc.refGene=stopgain;AAChange.refGene=SoyZH13_03G070201:SoyZH13_03G070201.m1:exon1:c.G1130A:p.W377X	Chr03	18618416	C	T	Gene.refGene=Glyma.03G075200;ExonicFunc.refGene=stopgain;AAChange.refGene=Glyma.03G075200:Glyma.03G075200.1:exon1:c.G1130A:p.W377X	CC	CC	CC	CC	CC	CC	CC	CC	CC	CC	CC	CC	CC	CC	CC	CC	CC	CC	CC	CC	CC	CC	TT	CC	CC	CC	CC	CC	CC	TT	TT	TT	CC	CC	CC	CC	CC	CC	CC	CC
Chr3	21489805	C	T	Gene.refGene=SoyZH13_03G072601;ExonicFunc.refGene=stopgain;AAChange.refGene=SoyZH13_03G072601:SoyZH13_03G072601.m1:exon1:c.G24A:p.W8X	Chr03	19190449	C	T	Gene.refGene=Glyma.03G077500;ExonicFunc.refGene=stopgain;AAChange.refGene=Glyma.03G077500:Glyma.03G077500.1:exon2:c.G267A:p.W89X	CC	CC	CC	CC	CC	CC	CC	CC	CC	CC	CC	CC	CC	CC	CC	CC	CC	CC	CC	CC	CC	CC	CC	CC	CC	CC	CC	CC	CC	CC	CC	CC	CC	CC	--	CC	CC	CC	CC	CC
Chr3	21921503	A	T	Gene.refGene=SoyZH13_03G073300;ExonicFunc.refGene=stopgain;AAChange.refGene=SoyZH13_03G073300:SoyZH13_03G073300.m1:exon1:c.A220T:p.R74X	Chr03	19654410	A	T	Gene.refGene=Glyma.03G078400;ExonicFunc.refGene=stopgain;AAChange.refGene=Glyma.03G078400:Glyma.03G078400.1:exon1:c.A220T:p.R74X	AA	AA	AA	AA	AA	AA	AA	AA	AA	AA	AA	AA	AA	AA	AA	AA	AA	AA	AA	AA	AA	AA	AA	AA	AA	AA	AA	AA	--	TT	AA	AA	AA	AA	AA	AA	AA	AA	AA	AA
Chr3	25455710	C	A	Gene.refGene=SoyZH13_03G077400;ExonicFunc.refGene=stopgain;AAChange.refGene=SoyZH13_03G077400:SoyZH13_03G077400.m1:exon3:c.C233A:p.S78X	Chr03	23231087	C	A	Gene.refGene=Glyma.03G083500;ExonicFunc.refGene=stopgain;AAChange.refGene=Glyma.03G083500:Glyma.03G083500.1:exon3:c.C233A:p.S78X,Glyma.03G083500:Glyma.03G083500.2:exon3:c.C233A:p.S78X	CC	CC	CC	CC	--	CC	CC	CC	--	CC	CC	CC	CC	CC	CC	CC	CC	CC	CC	CC	CC	AA	--	CC	CC	CC	CC	CC	CC	CC	CC	CC	CC	CC	CC	CC	CC	CC	CC	CC
Chr3	25572221	G	A	Gene.refGene=SoyZH13_03G077502;ExonicFunc.refGene=stopgain;AAChange.refGene=SoyZH13_03G077502:SoyZH13_03G077502.m1:exon6:c.C1681T:p.Q561X	Chr03	23354317	G	A	Gene.refGene=Glyma.03G083800;ExonicFunc.refGene=stopgain;AAChange.refGene=Glyma.03G083800:Glyma.03G083800.1:exon6:c.C1735T:p.Q579X	GG	GG	GG	GG	GG	GG	GG	GG	GG	GG	GG	GG	GG	GG	GG	GG	GG	GG	GG	GG	GG	AA	GG	GG	GG	GG	GG	GG	GG	GG	GG	GG	GG	GG	GG	GG	GG	GG	GG	GG
Chr3	25573266	G	T	Gene.refGene=SoyZH13_03G077502;ExonicFunc.refGene=stopgain;AAChange.refGene=SoyZH13_03G077502:SoyZH13_03G077502.m1:exon3:c.C1085A:p.S362X	Chr03	23355363	G	T	Gene.refGene=Glyma.03G083800;ExonicFunc.refGene=stopgain;AAChange.refGene=Glyma.03G083800:Glyma.03G083800.1:exon3:c.C968A:p.S323X	GG	GG	GG	GG	GG	GG	GG	GG	GG	GG	GG	GG	GG	GG	GG	GG	GG	GG	GG	GG	GG	GG	GG	GG	GG	GG	GG	GG	GG	GG	GG	GG	GG	GG	GG	GG	GG	GG	GG	GG
Chr3	28606876	G	T	Gene.refGene=SoyZH13_03G081900;ExonicFunc.refGene=stopgain;AAChange.refGene=SoyZH13_03G081900:SoyZH13_03G081900.m1:exon2:c.G2050T:p.E684X	Chr03	26555645	G	T	Gene.refGene=Glyma.03G089100;ExonicFunc.refGene=stopgain;AAChange.refGene=Glyma.03G089100:Glyma.03G089100.1:exon2:c.G2050T:p.E684X	GG	GG	GG	GG	GG	GG	GG	TT	TT	TT	TT	TT	GG	GG	GG	GG	GG	GG	GG	GG	GG	GG	GG	GG	GG	GG	GG	GG	GG	GG	GG	GG	GG	GG	GG	GG	GG	GG	GG	GG
Chr3	29029386	A	T	Gene.refGene=SoyZH13_03G083400;ExonicFunc.refGene=stopgain;AAChange.refGene=SoyZH13_03G083400:SoyZH13_03G083400.m1:exon3:c.T2576A:p.L859X	Chr03	27028143	A	T	Gene.refGene=Glyma.03G091100;ExonicFunc.refGene=stopgain;AAChange.refGene=Glyma.03G091100:Glyma.03G091100.1:exon3:c.T2576A:p.L859X	AA	AA	AA	AA	AA	AA	AA	AA	AA	AA	AA	AA	AA	AA	AA	AA	AA	AA	AA	AA	AA	AA	AA	AA	AA	AA	AA	AA	AA	AA	AA	AA	AA	AA	AA	AA	AA	AA	AA	AA
Chr3	29510743	G	T	Gene.refGene=SoyZH13_03G084600;ExonicFunc.refGene=stopgain;AAChange.refGene=SoyZH13_03G084600:SoyZH13_03G084600.m1:exon4:c.G292T:p.E98X	Chr03	27568040	G	T	Gene.refGene=Glyma.03G092900;ExonicFunc.refGene=stopgain;AAChange.refGene=Glyma.03G092900:Glyma.03G092900.1:exon2:c.G97T:p.E33X	GG	GG	GG	GG	GG	GG	GG	GG	GG	GG	GG	GG	GG	GG	GG	GG	GG	GG	GG	TT	GG	GG	GG	GG	GG	GG	GG	GG	GG	GG	GG	GG	TT	GG	TT	GG	GG	GG	TT	TT
Chr3	30072534	G	A	Gene.refGene=SoyZH13_03G085503;ExonicFunc.refGene=stopgain;AAChange.refGene=SoyZH13_03G085503:SoyZH13_03G085503.m1:exon4:c.C262T:p.Q88X	Chr03	28185274	G	A	Gene.refGene=Glyma.03G095500;ExonicFunc.refGene=stopgain;AAChange.refGene=Glyma.03G095500:Glyma.03G095500.1:exon4:c.C196T:p.Q66X	GG	GG	GG	GG	GG	GG	GG	--	--	--	--	--	GG	GG	GG	GG	GG	GG	GG	GG	GG	GG	GG	GG	AA	GG	GG	GG	AA	GG	GG	GG	GG	GG	GG	GG	GG	GG	GG	GG
Chr3	31079813	C	A	Gene.refGene=SoyZH13_03G090300;ExonicFunc.refGene=stopgain;AAChange.refGene=SoyZH13_03G090300:SoyZH13_03G090300.m1:exon5:c.G259T:p.E87X	Chr03	29181120	C	A	Gene.refGene=Glyma.03G101400;ExonicFunc.refGene=stopgain;AAChange.refGene=Glyma.03G101400:Glyma.03G101400.1:exon7:c.G385T:p.E129X	CC	CC	CC	CC	CC	CC	--	CC	CC	CC	CC	CC	CC	CC	CC	CC	CC	CC	CC	CC	CC	CC	CC	CC	CC	CC	CC	CC	CC	CC	CC	CC	CC	CC	CC	CC	CC	CC	CC	CC
Chr3	31826568	G	A	Gene.refGene=SoyZH13_03G092900;ExonicFunc.refGene=stopgain;AAChange.refGene=SoyZH13_03G092900:SoyZH13_03G092900.m1:exon3:c.C1783T:p.Q595X	Chr03	29971941	G	A	Gene.refGene=Glyma.03G104900;ExonicFunc.refGene=stopgain;AAChange.refGene=Glyma.03G104900:Glyma.03G104900.1:exon3:c.C646T:p.Q216X	GG	GG	GG	GG	GG	GG	GG	GG	GG	GG	GG	GG	GG	GG	GG	GG	GG	GG	GG	GG	GG	GG	GG	GG	GG	GG	GG	GG	GG	GG	GG	AA	GG	GG	GG	GG	GG	GG	GG	GG
Chr3	32701676	T	A	Gene.refGene=SoyZH13_03G096200;ExonicFunc.refGene=stopgain;AAChange.refGene=SoyZH13_03G096200:SoyZH13_03G096200.m1:exon4:c.T548A:p.L183X	Chr03	30846638	T	A	Gene.refGene=Glyma.03G108000;ExonicFunc.refGene=stopgain;AAChange.refGene=Glyma.03G108000:Glyma.03G108000.1:exon4:c.T548A:p.L183X	--	--	--	TT	TT	TT	TT	TT	TT	TT	TT	TT	TT	TT	TT	TT	TT	TT	TT	TT	TT	TT	--	TT	--	TT	AA	TT	TT	TT	--	--	--	AA	TT	--	--	--	TT	--
Chr3	33511466	G	T	Gene.refGene=SoyZH13_03G099100;ExonicFunc.refGene=stopgain;AAChange.refGene=SoyZH13_03G099100:SoyZH13_03G099100.m1:exon1:c.C944A:p.S315X	Chr03	31606344	G	T	Gene.refGene=Glyma.03G111300;ExonicFunc.refGene=stopgain;AAChange.refGene=Glyma.03G111300:Glyma.03G111300.1:exon1:c.C944A:p.S315X	GG	GG	GG	GG	GG	GG	GG	GG	GG	GG	GG	GG	GG	GG	GG	GG	GG	GG	GG	TT	GG	--	--	TT	TT	TT	GG	GG	--	GG	TT	GG	GG	TT	TT	--	--	GG	GG	GG
Chr3	33674281	T	A	Gene.refGene=SoyZH13_03G099600;ExonicFunc.refGene=stopgain;AAChange.refGene=SoyZH13_03G099600:SoyZH13_03G099600.m1:exon1:c.T579A:p.C193X	Chr03	31769099	T	A	Gene.refGene=Glyma.03G112000;ExonicFunc.refGene=stopgain;AAChange.refGene=Glyma.03G112000:Glyma.03G112000.1:exon1:c.T579A:p.C193X	AA	AA	AA	AA	TT	TT	TT	TT	TT	TT	TT	TT	TT	TT	TT	TT	TT	TT	TT	AA	AA	AA	AA	AA	AA	AA	AA	--	AA	AA	AA	AA	AA	AA	AA	AA	--	AA	AA	AA
Chr3	33759636	C	A	Gene.refGene=SoyZH13_03G099900;ExonicFunc.refGene=stopgain;AAChange.refGene=SoyZH13_03G099900:SoyZH13_03G099900.m1:exon7:c.G358T:p.E120X	Chr03	31853521	C	A	Gene.refGene=Glyma.03G112200;ExonicFunc.refGene=stopgain;AAChange.refGene=Glyma.03G112200:Glyma.03G112200.1:exon8:c.G787T:p.E263X	CC	CC	CC	AA	CC	CC	CC	CC	CC	CC	CC	CC	CC	CC	CC	CC	CC	CC	CC	CC	CC	CC	CC	CC	CC	CC	CC	CC	CC	CC	CC	CC	CC	CC	CC	CC	CC	CC	CC	CC
Chr3	34153065	A	T	Gene.refGene=SoyZH13_03G102300;ExonicFunc.refGene=stopgain;AAChange.refGene=SoyZH13_03G102300:SoyZH13_03G102300.m1:exon2:c.T47A:p.L16X,SoyZH13_03G102300:SoyZH13_03G102300.m2:exon3:c.T47A:p.L16X	Chr03	32246202	A	T	Gene.refGene=Glyma.03G115000;ExonicFunc.refGene=stopgain;AAChange.refGene=Glyma.03G115000:Glyma.03G115000.1:exon2:c.T47A:p.L16X	AA	AA	AA	AA	AA	AA	AA	AA	AA	--	AA	AA	AA	AA	AA	AA	AA	AA	AA	TT	AA	AA	TT	AA	AA	AA	AA	AA	AA	AA	TT	AA	AA	TT	AA	AA	AA	AA	AA	AA
Chr3	34237733	C	A	Gene.refGene=SoyZH13_03G102800;ExonicFunc.refGene=stopgain;AAChange.refGene=SoyZH13_03G102800:SoyZH13_03G102800.m1:exon3:c.G379T:p.E127X	Chr03	32330947	C	A	Gene.refGene=Glyma.03G115500;ExonicFunc.refGene=stopgain;AAChange.refGene=Glyma.03G115500:Glyma.03G115500.1:exon4:c.G400T:p.E134X	AA	AA	AA	AA	--	CC	CC	CC	CC	CC	CC	CC	AA	CC	CC	CC	CC	CC	CC	AA	AA	AA	CC	--	AA	AA	AA	CC	AA	AA	CC	AA	AA	AA	AA	AA	AA	AA	AA	AA
Chr3	34527375	G	A	Gene.refGene=SoyZH13_03G103902;ExonicFunc.refGene=stopgain;AAChange.refGene=SoyZH13_03G103902:SoyZH13_03G103902.m1:exon1:c.C112T:p.Q38X	Chr03	32621200	G	A	Gene.refGene=Glyma.03G117200;ExonicFunc.refGene=stopgain;AAChange.refGene=Glyma.03G117200:Glyma.03G117200.1:exon1:c.C112T:p.Q38X	AA	AA	AA	GG	GG	GG	GG	GG	GG	GG	GG	GG	GG	GG	GG	GG	GG	GG	GG	GG	GG	GG	GG	GG	GG	GG	GG	GG	GG	GG	GG	GG	GG	GG	GG	GG	GG	GG	GG	GG
Chr3	34684654	G	A	Gene.refGene=SoyZH13_03G104400;ExonicFunc.refGene=stopgain;AAChange.refGene=SoyZH13_03G104400:SoyZH13_03G104400.m1:exon1:c.G993A:p.W331X	Chr03	32753327	G	A	Gene.refGene=Glyma.03G117700;ExonicFunc.refGene=stopgain;AAChange.refGene=Glyma.03G117700:Glyma.03G117700.1:exon1:c.G993A:p.W331X	GG	GG	GG	--	GG	--	GG	GG	GG	GG	GG	GG	GG	GG	GG	GG	GG	GG	GG	GG	GG	GG	GG	GG	GG	GG	GG	GG	GG	GG	GG	GG	--	GG	GG	GG	GG	GG	GG	GG
Chr3	34893531	C	A	Gene.refGene=SoyZH13_03G105401;ExonicFunc.refGene=stopgain;AAChange.refGene=SoyZH13_03G105401:SoyZH13_03G105401.m1:exon1:c.C309A:p.Y103X	Chr03	32978176	C	A	Gene.refGene=Glyma.03G119000;ExonicFunc.refGene=stopgain;AAChange.refGene=Glyma.03G119000:Glyma.03G119000.1:exon1:c.C309A:p.Y103X	CC	CC	CC	CC	CC	CC	CC	CC	CC	CC	CC	CC	CC	CC	CC	CC	CC	CC	CC	CC	CC	CC	CC	CC	CC	CC	CC	CC	CC	CC	CC	CC	CC	CC	CC	CC	CC	CC	CC	CC
Chr3	35108875	G	T	Gene.refGene=SoyZH13_03G106900;ExonicFunc.refGene=stopgain;AAChange.refGene=SoyZH13_03G106900:SoyZH13_03G106900.m1:exon1:c.G346T:p.G116X	Chr03	33199005	G	T	Gene.refGene=Glyma.03G120500;ExonicFunc.refGene=stopgain;AAChange.refGene=Glyma.03G120500:Glyma.03G120500.1:exon1:c.G346T:p.G116X	GG	GG	GG	GG	GG	GG	GG	GG	GG	GG	GG	GG	GG	GG	GG	GG	GG	GG	GG	GG	GG	GG	GG	GG	GG	TT	GG	GG	GG	GG	GG	GG	GG	GG	GG	GG	GG	GG	GG	GG
Chr3	35306421	A	G	Gene.refGene=SoyZH13_03G107800;ExonicFunc.refGene=stoploss;AAChange.refGene=SoyZH13_03G107800:SoyZH13_03G107800.m1:exon3:c.T397C:p.X133Q	Chr03	33383860	G	A	Gene.refGene=Glyma.03G121400;ExonicFunc.refGene=stopgain;AAChange.refGene=Glyma.03G121400:Glyma.03G121400.1:exon2:c.C397T:p.Q133X	--	GG	--	GG	GG	GG	GG	GG	GG	GG	GG	GG	GG	AA	GG	GG	AA	GG	GG	--	GG	--	GG	--	GG	--	GG	GG	--	GG	--	GG	GG	GG	GG	GG	GG	GG	GG	GG
Chr3	35573389	T	A	Gene.refGene=SoyZH13_03G109700;ExonicFunc.refGene=stopgain;AAChange.refGene=SoyZH13_03G109700:SoyZH13_03G109700.m2:exon2:c.A28T:p.K10X,SoyZH13_03G109700:SoyZH13_03G109700.m3:exon2:c.A28T:p.K10X	Chr03	33646491	T	A	Gene.refGene=Glyma.03G123500;ExonicFunc.refGene=stopgain;AAChange.refGene=Glyma.03G123500:Glyma.03G123500.3:exon2:c.A28T:p.K10X	TT	TT	TT	TT	TT	TT	TT	TT	TT	TT	TT	TT	TT	TT	TT	TT	TT	TT	TT	--	TT	TT	TT	TT	TT	TT	TT	TT	TT	TT	TT	TT	TT	TT	TT	TT	TT	TT	TT	TT
Chr3	35573390	C	T	Gene.refGene=SoyZH13_03G109700;ExonicFunc.refGene=stopgain;AAChange.refGene=SoyZH13_03G109700:SoyZH13_03G109700.m2:exon2:c.G27A:p.W9X,SoyZH13_03G109700:SoyZH13_03G109700.m3:exon2:c.G27A:p.W9X	Chr03	33646492	C	T	Gene.refGene=Glyma.03G123500;ExonicFunc.refGene=stopgain;AAChange.refGene=Glyma.03G123500:Glyma.03G123500.3:exon2:c.G27A:p.W9X	CC	CC	CC	CC	CC	CC	CC	CC	CC	CC	CC	CC	CC	CC	CC	CC	CC	CC	CC	--	CC	CC	CC	CC	CC	CC	CC	CC	CC	CC	CC	CC	CC	CC	CC	CC	CC	CC	CC	CC
Chr3	36061347	C	T	Gene.refGene=SoyZH13_03G112800;ExonicFunc.refGene=stopgain;AAChange.refGene=SoyZH13_03G112800:SoyZH13_03G112800.m1:exon1:c.C706T:p.R236X	Chr03	34116602	C	T	Gene.refGene=Glyma.03G127100;ExonicFunc.refGene=stopgain;AAChange.refGene=Glyma.03G127100:Glyma.03G127100.1:exon2:c.C856T:p.R286X	CC	CC	CC	CC	CC	CC	CC	CC	CC	CC	CC	CC	CC	CC	CC	CC	CC	CC	CC	--	CC	CC	CC	CC	CC	TT	CC	CC	CC	CC	CC	CC	CC	CC	CC	--	--	CC	CC	CC
Chr3	36675421	C	T	Gene.refGene=SoyZH13_03G117402;ExonicFunc.refGene=stopgain;AAChange.refGene=SoyZH13_03G117402:SoyZH13_03G117402.m1:exon2:c.C208T:p.Q70X	Chr03	34744099	C	T	Gene.refGene=Glyma.03G132500;ExonicFunc.refGene=stopgain;AAChange.refGene=Glyma.03G132500:Glyma.03G132500.1:exon2:c.C208T:p.Q70X	CC	CC	CC	CC	CC	CC	CC	CC	CC	CC	CC	CC	CC	CC	CC	CC	CC	CC	CC	CC	CC	CC	CC	CC	CC	CC	CC	CC	CC	CC	CC	TT	CC	CC	--	CC	CC	CC	CC	CC
Chr3	37033008	A	T	Gene.refGene=SoyZH13_03G120700;ExonicFunc.refGene=stopgain;AAChange.refGene=SoyZH13_03G120700:SoyZH13_03G120700.m1:exon1:c.T93A:p.Y31X	Chr03	35113528	A	T	Gene.refGene=Glyma.03G135700;ExonicFunc.refGene=stopgain;AAChange.refGene=Glyma.03G135700:Glyma.03G135700.1:exon1:c.T93A:p.Y31X	TT	TT	TT	AA	TT	TT	TT	AT	TT	TT	TT	AA	--	AA	AA	AA	TT	AA	AA	TT	TT	TT	AA	TT	AA	AA	AA	TT	TT	AA	TT	AA	AA	TT	AA	AA	AA	TT	TT	AA
Chr3	37259380	C	A	Gene.refGene=SoyZH13_03G122400;ExonicFunc.refGene=stopgain;AAChange.refGene=SoyZH13_03G122400:SoyZH13_03G122400.m1:exon1:c.C2334A:p.Y778X	Chr03	35339532	C	A	Gene.refGene=Glyma.03G137200;ExonicFunc.refGene=stopgain;AAChange.refGene=Glyma.03G137200:Glyma.03G137200.1:exon1:c.C2334A:p.Y778X	CC	CC	CC	CC	CC	CC	CC	CC	CC	CC	CC	CC	CC	CC	CC	CC	CC	CC	CC	AA	AA	--	CC	CC	CC	AA	CC	CC	CC	CA	AA	CC	CC	CC	CC	CC	CC	CC	CC	AA
Chr3	37977875	G	C	Gene.refGene=SoyZH13_03G129500;ExonicFunc.refGene=stoploss;AAChange.refGene=SoyZH13_03G129500:SoyZH13_03G129500.m1:exon1:c.G1140C:p.X380Y	Chr03	36075786	G	C	Gene.refGene=Glyma.03G145400;ExonicFunc.refGene=stoploss;AAChange.refGene=Glyma.03G145400:Glyma.03G145400.1:exon1:c.G1182C:p.X394Y	GG	GG	GG	GG	GG	GG	GG	GG	GG	GG	GG	GG	GG	GG	GG	GG	GG	GG	GG	GG	CC	GG	GG	GG	GG	GG	GG	GG	GG	GG	GG	GG	GG	GG	GG	GG	GG	GG	GG	GG
Chr3	38192059	T	A	Gene.refGene=SoyZH13_03G131600;ExonicFunc.refGene=stopgain;AAChange.refGene=SoyZH13_03G131600:SoyZH13_03G131600.m1:exon2:c.T206A:p.L69X	Chr03	36294207	T	A	Gene.refGene=Glyma.03G147400;ExonicFunc.refGene=stopgain;AAChange.refGene=Glyma.03G147400:Glyma.03G147400.1:exon2:c.T206A:p.L69X	TT	TT	TT	AA	TT	TT	TT	TT	TT	TT	--	TT	TT	TT	TT	TT	TT	TT	TT	--	TT	AA	TT	--	AA	TT	AA	TT	TT	TT	TT	TT	TT	TT	TT	TT	TT	AA	TT	TT
Chr3	38353763	T	A	Gene.refGene=SoyZH13_03G133200;ExonicFunc.refGene=stopgain;AAChange.refGene=SoyZH13_03G133200:SoyZH13_03G133200.m1:exon3:c.T575A:p.L192X	Chr03	36462359	T	A	Gene.refGene=Glyma.03G149100;ExonicFunc.refGene=stopgain;AAChange.refGene=Glyma.03G149100:Glyma.03G149100.1:exon2:c.T701A:p.L234X	AA	AA	AA	TT	TT	TT	TT	TT	TT	TT	TT	TT	TT	TT	TT	TT	TT	TT	TT	TT	TT	TT	TT	AA	TT	TT	TT	TT	TT	TT	TT	TT	TT	TT	TT	TT	TT	TT	TT	TT
Chr3	38391110	A	G	Gene.refGene=SoyZH13_03G134000;ExonicFunc.refGene=stoploss;AAChange.refGene=SoyZH13_03G134000:SoyZH13_03G134000.m2:exon7:c.T1147C:p.X383R	Chr03	36499458	A	G	Gene.refGene=Glyma.03G149900;ExonicFunc.refGene=stoploss;AAChange.refGene=Glyma.03G149900:Glyma.03G149900.3:exon7:c.T1147C:p.X383R,Glyma.03G149900:Glyma.03G149900.4:exon7:c.T1150C:p.X384R	AA	AA	AA	AA	AA	AA	AA	AA	AA	AA	AA	AA	AA	AA	AA	AA	AA	AA	AA	--	AA	GG	--	AA	AA	AA	AA	AA	AA	AA	AA	AA	GG	AA	GG	AA	AA	AA	GG	AA
Chr3	38943558	G	T	Gene.refGene=SoyZH13_03G138900;ExonicFunc.refGene=stopgain;AAChange.refGene=SoyZH13_03G138900:SoyZH13_03G138900.m1:exon1:c.G814T:p.E272X	Chr03	37069726	G	T	Gene.refGene=Glyma.03G155500;ExonicFunc.refGene=stopgain;AAChange.refGene=Glyma.03G155500:Glyma.03G155500.1:exon1:c.G814T:p.E272X	GG	GG	GG	GG	GG	GG	GG	GG	GG	GG	--	GG	GG	GG	GG	GG	GG	GG	GG	GG	GG	GG	GG	GG	GG	GG	GG	GG	GG	GT	GG	GG	GG	GG	GG	GG	GG	GG	GG	GG
Chr3	38943668	T	A	Gene.refGene=SoyZH13_03G138900;ExonicFunc.refGene=stopgain;AAChange.refGene=SoyZH13_03G138900:SoyZH13_03G138900.m1:exon1:c.T924A:p.Y308X	Chr03	37069836	T	A	Gene.refGene=Glyma.03G155500;ExonicFunc.refGene=stopgain;AAChange.refGene=Glyma.03G155500:Glyma.03G155500.1:exon1:c.T924A:p.Y308X	TT	TT	TT	TT	TT	TT	TT	TT	TT	TT	TT	TT	TT	TT	TT	TT	TT	TT	TT	TT	TT	TT	TT	TT	TT	TT	TT	TT	TT	--	TT	TT	TT	TT	TT	TT	TT	TT	TT	TT
Chr3	38945556	G	A	Gene.refGene=SoyZH13_03G138900;ExonicFunc.refGene=stopgain;AAChange.refGene=SoyZH13_03G138900:SoyZH13_03G138900.m1:exon4:c.G1278A:p.W426X	Chr03	37071724	G	A	Gene.refGene=Glyma.03G155500;ExonicFunc.refGene=stopgain;AAChange.refGene=Glyma.03G155500:Glyma.03G155500.1:exon4:c.G1278A:p.W426X	GG	GG	GG	GG	GG	GG	GG	GG	GG	GG	GG	GG	GG	GG	GG	GG	GG	GG	GG	GG	GG	--	GG	GG	GG	GG	GG	GG	GG	--	GG	GG	GG	GG	GG	GG	GG	GG	GG	GG
Chr3	39018902	C	T	Gene.refGene=SoyZH13_03G139600;ExonicFunc.refGene=stopgain;AAChange.refGene=SoyZH13_03G139600:SoyZH13_03G139600.m1:exon2:c.C844T:p.R282X	Chr03	37145588	C	T	Gene.refGene=Glyma.03G156300;ExonicFunc.refGene=stopgain;AAChange.refGene=Glyma.03G156300:Glyma.03G156300.1:exon2:c.C922T:p.R308X	CC	CC	CC	CC	CC	CC	CC	CC	CC	CC	CC	CC	CC	CC	CC	CC	CC	CC	CC	CC	TT	TT	CC	CC	CC	CC	CC	CC	CC	CC	CC	CC	CC	CC	TT	CC	CC	CC	CC	CC
Chr3	40376282	T	G	Gene.refGene=SoyZH13_03G153400;ExonicFunc.refGene=stoploss;AAChange.refGene=SoyZH13_03G153400:SoyZH13_03G153400.m1:exon2:c.T229G:p.X77E	Chr03	38506584	G	T	Gene.refGene=Glyma.03G170200;ExonicFunc.refGene=stopgain;AAChange.refGene=Glyma.03G170200:Glyma.03G170200.1:exon2:c.G229T:p.E77X	GG	GG	GG	GG	GG	GG	GG	GG	GG	GG	GG	GG	GT	GG	GG	GG	GG	GG	GG	GG	GG	--	GG	GG	TT	GG	GG	TT	GG	GG	TT	TT	GG	GG	GG	GG	GG	TT	GG	GG
Chr3	40409680	A	T	Gene.refGene=SoyZH13_03G153700;ExonicFunc.refGene=stopgain;AAChange.refGene=SoyZH13_03G153700:SoyZH13_03G153700.m1:exon3:c.A916T:p.K306X	Chr03	38540770	A	T	Gene.refGene=Glyma.03G170500;ExonicFunc.refGene=stopgain;AAChange.refGene=Glyma.03G170500:Glyma.03G170500.1:exon3:c.A808T:p.K270X	TT	TT	--	TT	TT	AA	TT	AT	AA	AA	AA	--	AA	AA	AA	AA	AA	AA	AA	AA	AA	AA	AA	TT	AA	TT	TT	AA	TT	TT	AA	AA	AA	AA	TT	TT	--	AA	--	TT
Chr3	40604997	T	C	Gene.refGene=SoyZH13_03G156100;ExonicFunc.refGene=stoploss;AAChange.refGene=SoyZH13_03G156100:SoyZH13_03G156100.m1:exon1:c.A486G:p.X162W	Chr03	38741329	T	C	Gene.refGene=Glyma.03G173200;ExonicFunc.refGene=stoploss;AAChange.refGene=Glyma.03G173200:Glyma.03G173200.1:exon1:c.A480G:p.X160W	TT	TT	--	TT	TT	TT	TT	TC	CC	TT	CC	CC	TC	TT	TT	TT	TT	TT	TT	TT	TT	TT	TT	TT	TT	TT	TT	TT	TT	TT	TT	TT	TT	TT	TT	TT	TT	TT	TT	TT
Chr3	40605389	G	A	Gene.refGene=SoyZH13_03G156100;ExonicFunc.refGene=stopgain;AAChange.refGene=SoyZH13_03G156100:SoyZH13_03G156100.m1:exon1:c.C94T:p.Q32X	Chr03	38741715	G	A	Gene.refGene=Glyma.03G173200;ExonicFunc.refGene=stopgain;AAChange.refGene=Glyma.03G173200:Glyma.03G173200.1:exon1:c.C94T:p.Q32X	GG	GG	GG	GG	GG	GG	GG	GG	GG	GG	GG	GG	GG	GG	GG	GG	GG	GG	GG	GG	GG	GG	--	GG	GG	GG	GG	GG	GG	GG	GG	GG	GG	GG	GG	GG	GG	GG	GG	GG
Chr3	40709620	T	A	Gene.refGene=SoyZH13_03G157300;ExonicFunc.refGene=stopgain;AAChange.refGene=SoyZH13_03G157300:SoyZH13_03G157300.m1:exon2:c.A571T:p.K191X	Chr03	38845945	T	A	Gene.refGene=Glyma.03G174800;ExonicFunc.refGene=stopgain;AAChange.refGene=Glyma.03G174800:Glyma.03G174800.1:exon2:c.A571T:p.K191X	TT	TT	TT	TT	TT	TT	TT	TT	TT	TT	TT	TT	TT	TT	TT	TT	TT	TT	TT	TT	TT	TT	TT	TT	TT	TT	TT	TT	TT	TT	TT	TT	TT	TT	TT	TT	TT	TT	--	TT
Chr3	40710197	G	T	Gene.refGene=SoyZH13_03G157300;ExonicFunc.refGene=stopgain;AAChange.refGene=SoyZH13_03G157300:SoyZH13_03G157300.m1:exon1:c.C86A:p.S29X	Chr03	38846522	G	T	Gene.refGene=Glyma.03G174800;ExonicFunc.refGene=stopgain;AAChange.refGene=Glyma.03G174800:Glyma.03G174800.1:exon1:c.C86A:p.S29X	GG	GG	GG	GG	GG	GG	GG	GG	GG	GG	GG	GG	GG	GG	GG	GG	GG	GG	GG	GG	GG	TT	GG	GG	GG	GG	GG	GG	GG	GG	GG	GG	GG	GG	GG	GG	GG	GG	GG	GG
Chr3	40846460	A	C	Gene.refGene=SoyZH13_03G159300;ExonicFunc.refGene=stoploss;AAChange.refGene=SoyZH13_03G159300:SoyZH13_03G159300.m1:exon8:c.A1070C:p.X357S	Chr03	38984352	A	C	Gene.refGene=Glyma.03G177100;ExonicFunc.refGene=stoploss;AAChange.refGene=Glyma.03G177100:Glyma.03G177100.1:exon8:c.A1070C:p.X357S	AA	AA	AA	AA	AA	AA	AA	AA	AA	AA	AA	AA	AA	AA	AA	AA	AA	AA	AA	AA	AA	AA	AA	CC	AA	--	AA	AA	CC	CC	AA	AA	AA	AA	AA	AA	AA	AA	AA	AA
Chr3	41034608	T	A	Gene.refGene=SoyZH13_03G162000;ExonicFunc.refGene=stoploss;AAChange.refGene=SoyZH13_03G162000:SoyZH13_03G162000.m1:exon3:c.A810T:p.X270C	Chr03	39180450	T	A	Gene.refGene=Glyma.03G179600;ExonicFunc.refGene=stoploss;AAChange.refGene=Glyma.03G179600:Glyma.03G179600.1:exon4:c.A864T:p.X288C	TT	TT	TT	TT	TT	TT	TT	TT	TT	TT	TT	TT	TT	TT	TT	TT	TT	TT	TT	TT	TT	TT	TT	TT	TT	TT	TT	TT	TT	TT	TT	TT	TT	TT	TT	TT	TT	TT	TT	TT
Chr3	41106366	A	T	Gene.refGene=SoyZH13_03G162900;ExonicFunc.refGene=stopgain;AAChange.refGene=SoyZH13_03G162900:SoyZH13_03G162900.m4:exon1:c.A235T:p.R79X	Chr03	39250790	A	T	Gene.refGene=Glyma.03G180600;ExonicFunc.refGene=stopgain;AAChange.refGene=Glyma.03G180600:Glyma.03G180600.1:exon1:c.A253T:p.R85X	AA	AA	--	AA	AA	AA	AA	AA	AA	AA	AA	AA	AA	AA	AA	AA	AA	AA	AA	AA	--	AA	AA	AA	AA	TT	AA	AA	AA	AA	AA	TT	AA	AA	AA	AA	AA	AA	AA	AA
Chr3	41671542	G	A	Gene.refGene=SoyZH13_03G168300;ExonicFunc.refGene=stopgain;AAChange.refGene=SoyZH13_03G168300:SoyZH13_03G168300.m1:exon3:c.C505T:p.Q169X	Chr03	39827386	G	A	Gene.refGene=Glyma.03G186600;ExonicFunc.refGene=stopgain;AAChange.refGene=Glyma.03G186600:Glyma.03G186600.1:exon3:c.C451T:p.Q151X	GG	GG	GG	GG	GG	GG	GG	GG	GG	GG	GG	GG	GG	GG	GG	GG	GG	GG	GG	GG	AA	GG	GG	GG	GG	GG	GG	GG	GG	GG	GG	GG	GG	GG	GG	GG	GG	GG	GG	GG
Chr3	41837596	G	A	Gene.refGene=SoyZH13_03G169900;ExonicFunc.refGene=stopgain;AAChange.refGene=SoyZH13_03G169900:SoyZH13_03G169900.m1:exon5:c.C2191T:p.R731X	Chr03	39993426	G	A	Gene.refGene=Glyma.03G188900;ExonicFunc.refGene=stopgain;AAChange.refGene=Glyma.03G188900:Glyma.03G188900.1:exon9:c.C2794T:p.R932X	GG	GG	GG	GG	AA	GG	GG	GG	GG	GG	GG	AA	GG	GG	GG	GG	AA	GG	GG	GG	GG	GG	GG	GG	GG	GG	--	GG	GG	GG	GG	GG	GG	GG	GG	GG	GG	GG	GG	GG
Chr3	42113768	C	A	Gene.refGene=SoyZH13_03G173100;ExonicFunc.refGene=stopgain;AAChange.refGene=SoyZH13_03G173100:SoyZH13_03G173100.m1:exon1:c.G310T:p.E104X	Chr03	40269446	C	A	Gene.refGene=Glyma.03G191900;ExonicFunc.refGene=stopgain;AAChange.refGene=Glyma.03G191900:Glyma.03G191900.1:exon1:c.G310T:p.E104X	AA	AA	AA	AA	CC	CC	CC	CC	CC	CC	CC	CC	CC	CC	CC	CC	CC	CC	CC	CC	CC	AA	AA	CC	AA	AA	CC	CC	CC	CC	AA	AA	CC	AA	CC	CC	AA	AA	CC	CC
Chr3	42113820	C	T	Gene.refGene=SoyZH13_03G173100;ExonicFunc.refGene=stopgain;AAChange.refGene=SoyZH13_03G173100:SoyZH13_03G173100.m1:exon1:c.G258A:p.W86X	Chr03	40269498	C	T	Gene.refGene=Glyma.03G191900;ExonicFunc.refGene=stopgain;AAChange.refGene=Glyma.03G191900:Glyma.03G191900.1:exon1:c.G258A:p.W86X	CC	CC	CC	CC	CC	CC	CC	CC	CC	CC	CC	CC	CC	CC	CC	CC	CC	CC	CC	TT	CC	CC	CC	CC	CC	CC	CC	CC	CC	TT	CC	CC	CC	CC	TT	CC	CC	CC	CC	TT
Chr3	42202161	G	A	Gene.refGene=SoyZH13_03G173700;ExonicFunc.refGene=stopgain;AAChange.refGene=SoyZH13_03G173700:SoyZH13_03G173700.m1:exon14:c.C2626T:p.Q876X	Chr03	40357813	G	A	Gene.refGene=Glyma.03G192700;ExonicFunc.refGene=stopgain;AAChange.refGene=Glyma.03G192700:Glyma.03G192700.1:exon13:c.C2623T:p.Q875X	GG	GG	GG	GA	GG	GG	GG	GG	GG	GG	GG	GG	GG	GG	GG	GG	GG	GG	GA	GG	GG	GG	GG	--	GG	GG	GG	GG	--	GG	GG	GG	GG	GG	GG	GG	GG	GA	GG	GG
Chr3	42594327	A	T	Gene.refGene=SoyZH13_03G178800;ExonicFunc.refGene=stopgain;AAChange.refGene=SoyZH13_03G178800:SoyZH13_03G178800.m1:exon5:c.A760T:p.K254X,SoyZH13_03G178800:SoyZH13_03G178800.m2:exon5:c.A760T:p.K254X,SoyZH13_03G178800:SoyZH13_03G178800.m3:exon5:c.A760T:p.K254X,SoyZH13_03G178800:SoyZH13_03G178800.m4:exon5:c.A154T:p.K52X,SoyZH13_03G178800:SoyZH13_03G178800.m5:exon5:c.A760T:p.K254X	Chr03	40748399	A	T	Gene.refGene=Glyma.03G198100;ExonicFunc.refGene=stopgain;AAChange.refGene=Glyma.03G198100:Glyma.03G198100.1:exon5:c.A760T:p.K254X,Glyma.03G198100:Glyma.03G198100.2:exon5:c.A760T:p.K254X	AA	AA	AA	AA	AA	AA	AA	AA	AA	AA	AA	AA	AA	AA	AA	AA	AA	AA	AA	AA	AA	--	AA	AA	AA	AA	AA	AA	AA	AA	AA	AA	AA	AA	AA	AA	AA	AA	AA	AA
Chr3	42669242	G	T	Gene.refGene=SoyZH13_03G179800;ExonicFunc.refGene=stopgain;AAChange.refGene=SoyZH13_03G179800:SoyZH13_03G179800.m1:exon5:c.C792A:p.Y264X	Chr03	40823309	G	T	Gene.refGene=Glyma.03G199300;ExonicFunc.refGene=stopgain;AAChange.refGene=Glyma.03G199300:Glyma.03G199300.1:exon5:c.C792A:p.Y264X	GG	GG	GG	GG	GG	GG	GG	GG	GG	GG	GG	GG	GG	GG	GG	GG	GG	GG	GG	GG	GG	TT	GG	GG	GG	--	TT	GG	TT	GG	GG	GG	GG	GG	TT	GG	--	GG	TT	TT
Chr3	42936182	T	A	Gene.refGene=SoyZH13_03G183100;ExonicFunc.refGene=stopgain;AAChange.refGene=SoyZH13_03G183100:SoyZH13_03G183100.m1:exon1:c.T278A:p.L93X	Chr03	41089714	T	A	Gene.refGene=Glyma.03G202500;ExonicFunc.refGene=stopgain;AAChange.refGene=Glyma.03G202500:Glyma.03G202500.1:exon1:c.T278A:p.L93X	TT	TT	TT	TT	TT	TT	TT	TT	TT	TT	TT	TT	TT	TT	TT	TT	TT	TT	TT	TT	TT	TT	TT	TT	TT	TT	TT	TT	--	AA	TT	TT	TT	TT	TT	AA	TT	TT	AA	TT
Chr3	43027646	T	A	Gene.refGene=SoyZH13_03G183900;ExonicFunc.refGene=stoploss;AAChange.refGene=SoyZH13_03G183900:SoyZH13_03G183900.m1:exon1:c.T793A:p.X265K	Chr03	41181860	T	A	Gene.refGene=Glyma.03G203500;ExonicFunc.refGene=stoploss;AAChange.refGene=Glyma.03G203500:Glyma.03G203500.1:exon1:c.T793A:p.X265K	TT	TT	TT	TT	TT	TT	TT	TT	TT	TT	TT	TT	TT	TT	AA	TT	TT	TT	TT	TT	TT	TT	TT	TT	TT	TT	TT	TT	TT	TT	TT	TT	TT	TT	TT	TT	TT	TT	TT	TT
Chr3	43133398	G	A	Gene.refGene=SoyZH13_03G185200;ExonicFunc.refGene=stopgain;AAChange.refGene=SoyZH13_03G185200:SoyZH13_03G185200.m2:exon9:c.C1708T:p.R570X,SoyZH13_03G185200:SoyZH13_03G185200.m3:exon9:c.C1381T:p.R461X,SoyZH13_03G185200:SoyZH13_03G185200.m1:exon11:c.C1246T:p.R416X	Chr03	41282755	G	A	Gene.refGene=Glyma.03G204800;ExonicFunc.refGene=stopgain;AAChange.refGene=Glyma.03G204800:Glyma.03G204800.2:exon8:c.C1315T:p.R439X,Glyma.03G204800:Glyma.03G204800.1:exon9:c.C1708T:p.R570X	GG	GG	GG	GG	GG	GG	GG	GG	GG	GG	GG	GG	GG	GG	GG	GG	GG	GG	GG	GG	GG	GG	GG	GG	GG	GG	GG	GG	GG	GG	GG	GG	GG	GG	GG	GG	GG	GG	GG	GG
Chr3	43135006	G	A	Gene.refGene=SoyZH13_03G185200;ExonicFunc.refGene=stopgain;AAChange.refGene=SoyZH13_03G185200:SoyZH13_03G185200.m2:exon6:c.C862T:p.R288X,SoyZH13_03G185200:SoyZH13_03G185200.m3:exon6:c.C535T:p.R179X,SoyZH13_03G185200:SoyZH13_03G185200.m1:exon8:c.C400T:p.R134X	Chr03	41284363	G	A	Gene.refGene=Glyma.03G204800;ExonicFunc.refGene=stopgain;AAChange.refGene=Glyma.03G204800:Glyma.03G204800.2:exon5:c.C469T:p.R157X,Glyma.03G204800:Glyma.03G204800.1:exon6:c.C862T:p.R288X	GG	GG	GG	GG	GG	GG	GG	GG	GG	GG	GG	GG	GG	GG	GG	GG	GG	GG	GA	GG	--	--	GG	GG	GG	GG	GG	GG	GG	GG	GG	GG	GG	GG	GG	GG	--	GG	GG	GG
Chr3	43170330	A	T	Gene.refGene=SoyZH13_03G185401;ExonicFunc.refGene=stopgain;AAChange.refGene=SoyZH13_03G185401:SoyZH13_03G185401.m1:exon2:c.T1637A:p.L546X	Chr03	41319777	A	T	Gene.refGene=Glyma.03G205100;ExonicFunc.refGene=stopgain;AAChange.refGene=Glyma.03G205100:Glyma.03G205100.1:exon2:c.T1658A:p.L553X	AA	AA	AA	AA	AA	AA	AA	AA	AA	AA	AA	AA	AA	AA	AA	AA	AA	AA	AA	AA	AA	AA	AA	AA	AA	AA	--	AA	TT	AA	AA	AA	AA	AA	AA	AA	AA	AA	AA	AA
Chr3	43171018	G	A	Gene.refGene=SoyZH13_03G185401;ExonicFunc.refGene=stopgain;AAChange.refGene=SoyZH13_03G185401:SoyZH13_03G185401.m1:exon2:c.C949T:p.R317X	Chr03	41320465	G	A	Gene.refGene=Glyma.03G205100;ExonicFunc.refGene=stopgain;AAChange.refGene=Glyma.03G205100:Glyma.03G205100.1:exon2:c.C970T:p.R324X	GG	GG	GG	GG	GG	GG	GG	GG	GG	GG	GG	GG	GG	GG	GG	GG	GG	GG	GG	GG	GG	--	GG	GG	GG	GG	--	GG	AA	GG	GG	GG	GG	GG	GG	GG	GG	GG	GG	GG
Chr3	43174870	T	A	Gene.refGene=SoyZH13_03G185402;ExonicFunc.refGene=stopgain;AAChange.refGene=SoyZH13_03G185402:SoyZH13_03G185402.m1:exon5:c.A1144T:p.K382X	Chr03	41324317	T	A	Gene.refGene=Glyma.03G205200;ExonicFunc.refGene=stopgain;AAChange.refGene=Glyma.03G205200:Glyma.03G205200.1:exon4:c.A835T:p.K279X	TT	TT	TT	TT	TT	TT	TT	TT	TT	TT	TT	TT	TT	TT	TT	--	TT	TT	TT	TT	TT	TT	TT	TT	TT	TT	TT	TT	TT	TT	TT	TT	TT	TT	TT	--	TT	TT	TT	TT
Chr3	43255717	G	C	Gene.refGene=SoyZH13_03G186500;ExonicFunc.refGene=stopgain;AAChange.refGene=SoyZH13_03G186500:SoyZH13_03G186500.m1:exon3:c.C1355G:p.S452X,SoyZH13_03G186500:SoyZH13_03G186500.m2:exon3:c.C1571G:p.S524X,SoyZH13_03G186500:SoyZH13_03G186500.m3:exon3:c.C1589G:p.S530X	Chr03	41405291	C	G	Gene.refGene=Glyma.03G206500;ExonicFunc.refGene=stoploss;AAChange.refGene=Glyma.03G206500:Glyma.03G206500.1:exon3:c.G1589C:p.X530S	GG	GG	GG	GG	CC	CC	CC	--	CC	CC	CC	CC	GG	CC	GG	CC	CC	CC	CC	GG	GG	GG	GG	GG	GG	GG	GG	GG	GG	GG	GG	GG	GG	GG	GG	GG	GG	GG	GG	GG
Chr3	43719662	C	T	Gene.refGene=SoyZH13_03G193100;ExonicFunc.refGene=stopgain;AAChange.refGene=SoyZH13_03G193100:SoyZH13_03G193100.m1:exon1:c.C58T:p.Q20X	Chr03	41869750	C	T	Gene.refGene=Glyma.03G213500;ExonicFunc.refGene=stopgain;AAChange.refGene=Glyma.03G213500:Glyma.03G213500.1:exon1:c.C58T:p.Q20X	CC	CC	CC	TT	CC	CC	CC	CC	CC	CC	CC	CC	CC	CC	CC	CC	CC	CC	CC	CC	CC	TT	CC	CC	CC	TT	CC	CC	CC	CC	CC	CC	CC	CC	CC	CC	CC	CC	CC	CC
Chr3	43730299	G	A	Gene.refGene=SoyZH13_03G193200;ExonicFunc.refGene=stopgain;AAChange.refGene=SoyZH13_03G193200:SoyZH13_03G193200.m1:exon3:c.C301T:p.Q101X	Chr03	41880387	G	A	Gene.refGene=Glyma.03G213700;ExonicFunc.refGene=stopgain;AAChange.refGene=Glyma.03G213700:Glyma.03G213700.1:exon2:c.C301T:p.Q101X,Glyma.03G213700:Glyma.03G213700.2:exon2:c.C301T:p.Q101X,Glyma.03G213700:Glyma.03G213700.3:exon2:c.C217T:p.Q73X	GG	GG	GG	AA	GG	GG	GG	GG	GG	GG	GG	GG	GG	GG	GG	GG	GG	GG	GG	GG	GG	AA	GG	GG	GG	--	GG	GG	GG	GG	GG	GG	GG	GG	GG	GG	GG	GG	GG	GG
Chr3	43869155	A	T	Gene.refGene=SoyZH13_03G195400;ExonicFunc.refGene=stopgain;AAChange.refGene=SoyZH13_03G195400:SoyZH13_03G195400.m1:exon2:c.T1664A:p.L555X	Chr03	42019395	A	T	Gene.refGene=Glyma.03G215900;ExonicFunc.refGene=stopgain;AAChange.refGene=Glyma.03G215900:Glyma.03G215900.1:exon2:c.T1664A:p.L555X	AA	AA	AA	AA	AA	AA	AA	AA	AA	AA	AA	AA	AA	AA	AA	AA	AA	AA	AA	AA	AA	AA	AA	TT	AA	TT	AA	AA	AA	AA	AA	AA	AA	AA	AA	TT	AA	AA	TT	AA
Chr3	44125367	A	T	Gene.refGene=SoyZH13_03G198600;ExonicFunc.refGene=stopgain;AAChange.refGene=SoyZH13_03G198600:SoyZH13_03G198600.m1:exon30:c.A3163T:p.K1055X	Chr03	42275385	A	T	Gene.refGene=Glyma.03G219100;ExonicFunc.refGene=stopgain;AAChange.refGene=Glyma.03G219100:Glyma.03G219100.1:exon12:c.A3163T:p.K1055X	TT	TT	TT	TT	AA	TT	AA	AA	--	AA	AA	AA	AA	TT	TT	AA	AA	AA	AA	TT	TT	--	AA	AA	TT	--	TT	AA	TT	TT	AA	TT	AA	AA	AA	AA	TT	TT	AA	TT
Chr3	44492040	G	T	Gene.refGene=SoyZH13_03G203600;ExonicFunc.refGene=stopgain;AAChange.refGene=SoyZH13_03G203600:SoyZH13_03G203600.m1:exon1:c.C318A:p.Y106X	Chr03	42630917	G	T	Gene.refGene=Glyma.03G223900;ExonicFunc.refGene=stopgain;AAChange.refGene=Glyma.03G223900:Glyma.03G223900.1:exon1:c.C318A:p.Y106X	GG	GG	GG	GG	GG	GG	GG	GG	GG	GG	GG	GG	GG	GG	GG	GG	GG	GG	GG	GG	GG	GG	GG	GG	GG	GG	GG	GG	GG	GG	GG	TT	TT	GG	GG	TT	TT	GG	GG	TT
Chr3	44679707	G	C	Gene.refGene=SoyZH13_03G205500;ExonicFunc.refGene=stopgain;AAChange.refGene=SoyZH13_03G205500:SoyZH13_03G205500.m1:exon1:c.C125G:p.S42X	Chr03	42811408	G	C	Gene.refGene=Glyma.03G225900;ExonicFunc.refGene=stopgain;AAChange.refGene=Glyma.03G225900:Glyma.03G225900.1:exon1:c.C125G:p.S42X	GG	GG	GG	GG	GG	GG	GG	GG	GG	GG	GG	GG	GG	GG	GG	GG	GG	GG	GG	GG	GG	GG	GG	GG	GG	GG	GG	GG	GG	GG	GG	GG	GG	GG	GG	GG	GG	GG	GG	GG
Chr3	44845340	G	A	Gene.refGene=SoyZH13_03G207300;ExonicFunc.refGene=stopgain;AAChange.refGene=SoyZH13_03G207300:SoyZH13_03G207300.m1:exon6:c.C1513T:p.Q505X	Chr03	42980880	G	A	Gene.refGene=Glyma.03G227800;ExonicFunc.refGene=stopgain;AAChange.refGene=Glyma.03G227800:Glyma.03G227800.1:exon7:c.C1459T:p.Q487X	GG	GG	GG	GG	GG	GG	GG	GG	GG	GG	GG	GG	GG	GG	GG	GG	GG	GG	GG	AA	GG	GG	AA	GG	AA	GG	AA	GG	GG	GG	GG	AA	GG	AA	GG	AA	AA	GG	AA	GG
Chr3	45353485	G	T	Gene.refGene=SoyZH13_03G213900;ExonicFunc.refGene=stopgain;AAChange.refGene=SoyZH13_03G213900:SoyZH13_03G213900.m3:exon1:c.G151T:p.G51X,SoyZH13_03G213900:SoyZH13_03G213900.m4:exon1:c.G151T:p.G51X,SoyZH13_03G213900:SoyZH13_03G213900.m1:exon2:c.G151T:p.G51X,SoyZH13_03G213900:SoyZH13_03G213900.m2:exon2:c.G151T:p.G51X	Chr03	43492512	G	T	Gene.refGene=Glyma.03G234400;ExonicFunc.refGene=stopgain;AAChange.refGene=Glyma.03G234400:Glyma.03G234400.1:exon2:c.G151T:p.G51X,Glyma.03G234400:Glyma.03G234400.2:exon2:c.G151T:p.G51X,Glyma.03G234400:Glyma.03G234400.3:exon2:c.G151T:p.G51X	GG	GG	GG	GG	GG	GG	GG	GG	GG	GG	GG	GG	GG	GG	GG	GG	GG	GG	GG	GG	GG	--	GG	GG	GG	GG	GG	GG	--	GG	GG	GG	GG	GG	TT	GG	--	GG	GG	GG
Chr3	45616854	A	T	Gene.refGene=SoyZH13_03G217100;ExonicFunc.refGene=stoploss;AAChange.refGene=SoyZH13_03G217100:SoyZH13_03G217100.m1:exon4:c.T1012A:p.X338R	Chr03	43750939	A	T	Gene.refGene=Glyma.03G237700;ExonicFunc.refGene=stoploss;AAChange.refGene=Glyma.03G237700:Glyma.03G237700.1:exon4:c.T1012A:p.X338R	TT	TT	TT	TT	TT	TT	AA	AA	TT	TT	TT	TT	AA	TT	AA	AA	AA	AA	AA	TT	TT	TT	AA	TT	AA	TT	TT	AA	TT	TT	AA	TT	TT	TT	TT	TT	TT	TT	TT	TT
Chr3	46080985	T	A	Gene.refGene=SoyZH13_03G223500;ExonicFunc.refGene=stopgain;AAChange.refGene=SoyZH13_03G223500:SoyZH13_03G223500.m1:exon2:c.T1050A:p.Y350X	Chr03	44209338	T	A	Gene.refGene=Glyma.03G244600;ExonicFunc.refGene=stopgain;AAChange.refGene=Glyma.03G244600:Glyma.03G244600.1:exon2:c.T1050A:p.Y350X	TT	TT	TT	TT	TT	TT	TT	TT	TT	TT	TT	TT	TT	TT	TT	TT	TT	TT	TT	TT	TT	TT	TT	TT	TT	TT	TT	TT	TT	TT	TT	TT	TT	TT	TT	TT	TT	TT	TT	TT
Chr3	46228143	G	T	Gene.refGene=SoyZH13_03G225400;ExonicFunc.refGene=stopgain;AAChange.refGene=SoyZH13_03G225400:SoyZH13_03G225400.m1:exon2:c.G1195T:p.E399X	Chr03	44356794	G	T	Gene.refGene=Glyma.03G246600;ExonicFunc.refGene=stopgain;AAChange.refGene=Glyma.03G246600:Glyma.03G246600.1:exon2:c.G1195T:p.E399X	GG	GG	GG	GG	TT	GG	GG	GG	TT	TT	TT	GG	GG	GG	GG	GG	GG	GG	GG	GG	GG	GG	GG	GG	GG	GG	GG	GG	GG	GG	GG	GG	GG	GG	GG	GG	GG	GG	GG	GG
Chr3	46256771	G	T	Gene.refGene=SoyZH13_03G225800;ExonicFunc.refGene=stopgain;AAChange.refGene=SoyZH13_03G225800:SoyZH13_03G225800.m1:exon7:c.C996A:p.Y332X,SoyZH13_03G225800:SoyZH13_03G225800.m2:exon7:c.C1134A:p.Y378X	Chr03	44384716	G	T	Gene.refGene=Glyma.03G247000;ExonicFunc.refGene=stopgain;AAChange.refGene=Glyma.03G247000:Glyma.03G247000.1:exon6:c.C1005A:p.Y335X,Glyma.03G247000:Glyma.03G247000.2:exon7:c.C996A:p.Y332X	GG	GG	GG	GG	GG	GG	GG	GG	GG	GG	GG	GG	GG	GG	GG	GG	GG	GG	GG	GG	GG	GG	--	GG	GG	GG	GG	GG	GG	GG	GG	GG	GG	TT	GG	GG	GG	GG	GG	GG
Chr3	46325492	C	T	Gene.refGene=SoyZH13_03G226700;ExonicFunc.refGene=stopgain;AAChange.refGene=SoyZH13_03G226700:SoyZH13_03G226700.m1:exon2:c.G197A:p.W66X,SoyZH13_03G226700:SoyZH13_03G226700.m2:exon2:c.G197A:p.W66X	Chr03	44453664	C	T	Gene.refGene=Glyma.03G247900;ExonicFunc.refGene=stopgain;AAChange.refGene=Glyma.03G247900:Glyma.03G247900.1:exon2:c.G197A:p.W66X	CT	CT	--	CC	CC	CC	CC	CC	CC	CC	CC	CC	CC	CC	CC	CC	CC	CC	CC	CC	--	CC	CC	CC	CC	CC	CC	CC	CC	CC	CC	CC	CC	CC	CC	CC	CC	CC	CC	CT
Chr3	46780959	A	T	Gene.refGene=SoyZH13_03G232300;ExonicFunc.refGene=stopgain;AAChange.refGene=SoyZH13_03G232300:SoyZH13_03G232300.m3:exon1:c.A307T:p.K103X,SoyZH13_03G232300:SoyZH13_03G232300.m1:exon2:c.A613T:p.K205X,SoyZH13_03G232300:SoyZH13_03G232300.m2:exon2:c.A613T:p.K205X	Chr03	44910809	A	T	Gene.refGene=Glyma.03G253600;ExonicFunc.refGene=stopgain;AAChange.refGene=Glyma.03G253600:Glyma.03G253600.2:exon1:c.A307T:p.K103X,Glyma.03G253600:Glyma.03G253600.1:exon2:c.A577T:p.K193X	AA	AA	AA	AA	AA	AA	AA	AA	AA	AA	AA	AA	AA	AA	AA	AA	AA	AA	AA	AA	AA	AA	AA	AA	AA	AA	AA	AA	--	AA	AA	AA	AA	AA	AA	AA	AA	AA	AA	TT
Chr3	46820182	C	A	Gene.refGene=SoyZH13_03G233200;ExonicFunc.refGene=stopgain;AAChange.refGene=SoyZH13_03G233200:SoyZH13_03G233200.m1:exon1:c.C74A:p.S25X	Chr03	44950040	C	A	Gene.refGene=Glyma.03G254400;ExonicFunc.refGene=stopgain;AAChange.refGene=Glyma.03G254400:Glyma.03G254400.1:exon1:c.C74A:p.S25X	CC	CC	CC	CC	CC	CC	CC	CC	CC	CC	CC	CC	CC	CC	CC	CC	CC	CC	CC	--	AA	CC	--	--	CC	--	CC	CC	CC	CC	CC	CC	CC	CC	CC	CC	CC	CC	CC	CC
Chr3	47160098	C	T	Gene.refGene=SoyZH13_03G237600;ExonicFunc.refGene=stopgain;AAChange.refGene=SoyZH13_03G237600:SoyZH13_03G237600.m1:exon2:c.G633A:p.W211X	Chr03	45301350	C	T	Gene.refGene=Glyma.03G258700;ExonicFunc.refGene=stopgain;AAChange.refGene=Glyma.03G258700:Glyma.03G258700.1:exon2:c.G531A:p.W177X,Glyma.03G258700:Glyma.03G258700.2:exon2:c.G462A:p.W154X	CC	CC	CC	CC	CC	CC	CC	CC	CC	CC	CC	CC	CC	CC	CC	CC	TT	CC	CC	CC	CC	CC	CC	CC	CC	CC	CC	CC	CC	CC	CC	CC	CC	CC	CC	CC	CC	CC	CC	CC
Chr3	47194173	G	A	Gene.refGene=SoyZH13_03G237900;ExonicFunc.refGene=stopgain;AAChange.refGene=SoyZH13_03G237900:SoyZH13_03G237900.m1:exon4:c.C1387T:p.R463X,SoyZH13_03G237900:SoyZH13_03G237900.m2:exon4:c.C1387T:p.R463X	Chr03	45333287	G	A	Gene.refGene=Glyma.03G259000;ExonicFunc.refGene=stopgain;AAChange.refGene=Glyma.03G259000:Glyma.03G259000.1:exon4:c.C1387T:p.R463X	GG	GG	GG	GG	GG	GG	GG	GG	GG	GG	GG	GG	GG	GG	GG	GG	GG	GG	GG	GG	GG	GG	GG	GG	GG	GG	GG	GG	GG	GG	GG	GG	GG	GG	GG	GG	GG	GG	GG	GG
Chr3	47375051	T	A	Gene.refGene=SoyZH13_03G240800;ExonicFunc.refGene=stopgain;AAChange.refGene=SoyZH13_03G240800:SoyZH13_03G240800.m1:exon1:c.T95A:p.L32X	Chr03	45513988	T	A	Gene.refGene=Glyma.03G261900;ExonicFunc.refGene=stopgain;AAChange.refGene=Glyma.03G261900:Glyma.03G261900.1:exon1:c.T95A:p.L32X,Glyma.03G261900:Glyma.03G261900.3:exon1:c.T95A:p.L32X	TT	TT	TT	TT	TT	TT	TT	TT	TT	TT	TT	TT	AA	TT	TT	AA	AA	AA	TT	TT	TT	TT	TT	TT	TT	TT	TT	AA	AA	TT	TT	TT	TT	TT	TT	TT	TT	TT	TT	TT
Chr3	47622917	A	T	Gene.refGene=SoyZH13_03G243400;ExonicFunc.refGene=stopgain;AAChange.refGene=SoyZH13_03G243400:SoyZH13_03G243400.m1:exon1:c.T467A:p.L156X	Chr03	45762919	A	T	Gene.refGene=Glyma.03G264700;ExonicFunc.refGene=stopgain;AAChange.refGene=Glyma.03G264700:Glyma.03G264700.1:exon1:c.T467A:p.L156X	AA	AA	AA	TT	AA	AA	AA	AA	AA	AA	AA	AA	AA	AA	AA	AA	AA	AA	AA	TT	AA	AA	TT	AA	TT	AA	TT	AA	--	AA	--	TT	AA	TT	TT	TT	TT	AA	AA	AA
Chr4	294311	A	G	Gene.refGene=SoyZH13_04G003600;ExonicFunc.refGene=stoploss;AAChange.refGene=SoyZH13_04G003600:SoyZH13_04G003600.m1:exon1:c.A483G:p.X161W	Chr04	284896	A	G	Gene.refGene=Glyma.04G003400;ExonicFunc.refGene=stoploss;AAChange.refGene=Glyma.04G003400:Glyma.04G003400.1:exon1:c.A483G:p.X161W	AA	AA	AA	AA	AA	AA	AA	AA	--	AA	AA	AA	AA	AA	AA	AA	AA	AA	AA	AA	AA	AA	AA	AA	AA	AA	AA	AA	AA	AA	AA	AA	AA	AA	AA	AA	AA	AA	AA	AA
Chr4	1442358	A	G	Gene.refGene=SoyZH13_04G017500;ExonicFunc.refGene=stoploss;AAChange.refGene=SoyZH13_04G017500:SoyZH13_04G017500.m1:exon11:c.T1348C:p.X450R	Chr04	1436262	A	G	Gene.refGene=Glyma.04G018400;ExonicFunc.refGene=stoploss;AAChange.refGene=Glyma.04G018400:Glyma.04G018400.1:exon9:c.T1114C:p.X372R	AA	AA	AA	AA	AA	AA	AA	AA	AA	AA	AA	AA	AA	AA	AA	AA	AA	AA	AA	AA	AA	AA	AA	AA	AA	AA	AA	AA	AA	AA	AA	AA	AA	AA	AA	AA	AA	AA	AA	AA
Chr4	2813339	C	T	Gene.refGene=SoyZH13_04G033300;ExonicFunc.refGene=stopgain;AAChange.refGene=SoyZH13_04G033300:SoyZH13_04G033300.m1:exon1:c.G117A:p.W39X,SoyZH13_04G033300:SoyZH13_04G033300.m2:exon2:c.G117A:p.W39X,SoyZH13_04G033300:SoyZH13_04G033300.m3:exon2:c.G117A:p.W39X	Chr04	2818543	C	T	Gene.refGene=Glyma.04G035400;ExonicFunc.refGene=stopgain;AAChange.refGene=Glyma.04G035400:Glyma.04G035400.1:exon2:c.G117A:p.W39X	CC	CC	CC	TT	TT	CC	TT	TT	TT	TT	TT	TT	TT	TT	TT	--	TT	CC	CC	CC	TT	CC	CC	TT	--	TT	--	TT	CC	CC	CC	CC	CC	CC	CC	CC	CC	--	CC	CC
Chr4	2813389	T	A	Gene.refGene=SoyZH13_04G033300;ExonicFunc.refGene=stopgain;AAChange.refGene=SoyZH13_04G033300:SoyZH13_04G033300.m1:exon1:c.A67T:p.K23X,SoyZH13_04G033300:SoyZH13_04G033300.m2:exon2:c.A67T:p.K23X,SoyZH13_04G033300:SoyZH13_04G033300.m3:exon2:c.A67T:p.K23X	Chr04	2818593	T	A	Gene.refGene=Glyma.04G035400;ExonicFunc.refGene=stopgain;AAChange.refGene=Glyma.04G035400:Glyma.04G035400.1:exon2:c.A67T:p.K23X	TT	TT	TT	AA	AA	TT	AA	AA	AA	AA	AA	AA	AA	AA	AA	TT	AA	TT	TT	TT	AA	--	TT	AA	TT	AA	TT	AA	TT	TT	TT	TT	TT	TT	TT	TT	TT	TT	TT	TT
Chr4	2813416	C	A	Gene.refGene=SoyZH13_04G033300;ExonicFunc.refGene=stopgain;AAChange.refGene=SoyZH13_04G033300:SoyZH13_04G033300.m1:exon1:c.G40T:p.G14X,SoyZH13_04G033300:SoyZH13_04G033300.m2:exon2:c.G40T:p.G14X,SoyZH13_04G033300:SoyZH13_04G033300.m3:exon2:c.G40T:p.G14X	Chr04	2818620	C	A	Gene.refGene=Glyma.04G035400;ExonicFunc.refGene=stopgain;AAChange.refGene=Glyma.04G035400:Glyma.04G035400.1:exon2:c.G40T:p.G14X	AA	AA	--	CC	CC	CC	CC	CC	--	CC	CC	CC	CC	CC	CC	CC	CC	CC	AA	AA	CC	--	CC	--	CC	CC	CC	CC	CC	AA	CC	CC	AA	CC	CC	AA	--	AA	AA	AA
Chr4	2822315	G	A	Gene.refGene=SoyZH13_04G033600;ExonicFunc.refGene=stopgain;AAChange.refGene=SoyZH13_04G033600:SoyZH13_04G033600.m1:exon6:c.C970T:p.Q324X	Chr04	2827459	G	A	Gene.refGene=Glyma.04G035700;ExonicFunc.refGene=stopgain;AAChange.refGene=Glyma.04G035700:Glyma.04G035700.1:exon6:c.C970T:p.Q324X,Glyma.04G035700:Glyma.04G035700.2:exon7:c.C970T:p.Q324X	GG	GG	GG	GG	GG	GG	GG	GG	GG	GG	GG	GG	GG	GG	GG	GG	GG	GG	GG	GG	GG	GG	GG	GG	GG	GG	GG	GG	GG	GG	GG	GG	AA	GG	GG	GG	GG	AA	AA	AA
Chr4	2976084	C	T	Gene.refGene=SoyZH13_04G035600;ExonicFunc.refGene=stopgain;AAChange.refGene=SoyZH13_04G035600:SoyZH13_04G035600.m1:exon2:c.G474A:p.W158X	Chr04	2978173	C	T	Gene.refGene=Glyma.04G037500;ExonicFunc.refGene=stopgain;AAChange.refGene=Glyma.04G037500:Glyma.04G037500.1:exon2:c.G474A:p.W158X	CC	CC	CC	CC	CC	CC	CC	CC	--	CC	CC	CC	CC	CC	CC	CC	CC	CC	CC	CC	CC	CC	CC	TT	CC	CC	CC	CC	TT	CC	CC	CC	CC	CC	CC	CC	CC	CC	CC	CC
Chr4	3412609	T	G	Gene.refGene=SoyZH13_04G040300;ExonicFunc.refGene=stoploss;AAChange.refGene=SoyZH13_04G040300:SoyZH13_04G040300.m1:exon1:c.T2314G:p.X772E	Chr04	3432034	G	T	Gene.refGene=Glyma.04G042500;ExonicFunc.refGene=stopgain;AAChange.refGene=Glyma.04G042500:Glyma.04G042500.1:exon1:c.G2314T:p.E772X	GG	GG	GG	GG	GG	GG	GG	GG	GG	GG	GG	GG	GG	GG	GG	GG	TT	GG	GG	GG	--	GG	--	GG	GG	GG	GG	TT	GG	GG	GG	GG	GG	GG	TT	GG	GG	GG	GG	GG
Chr4	3417723	C	T	Gene.refGene=SoyZH13_04G040401;ExonicFunc.refGene=stopgain;AAChange.refGene=SoyZH13_04G040401:SoyZH13_04G040401.m1:exon1:c.G333A:p.W111X	Chr04	3437150	C	T	Gene.refGene=Glyma.04G042600;ExonicFunc.refGene=stopgain;AAChange.refGene=Glyma.04G042600:Glyma.04G042600.1:exon1:c.G333A:p.W111X	CC	CC	CC	TT	TT	TT	TT	TT	TT	TT	TT	TT	TT	TT	TT	CC	CC	CC	CC	CC	CC	TT	CC	CC	TT	TT	CC	CC	TT	TT	TT	TT	CC	TT	CC	CC	CC	TT	TT	TT
Chr4	3528934	C	T	Gene.refGene=SoyZH13_04G041900;ExonicFunc.refGene=stopgain;AAChange.refGene=SoyZH13_04G041900:SoyZH13_04G041900.m2:exon1:c.C64T:p.Q22X	Chr04	3547649	C	T	Gene.refGene=Glyma.04G044300;ExonicFunc.refGene=stopgain;AAChange.refGene=Glyma.04G044300:Glyma.04G044300.2:exon1:c.C64T:p.Q22X	CC	CC	CC	CC	CC	CC	CC	CC	CC	CC	CC	CC	CC	CC	CC	CC	CC	CC	CC	CC	CC	CC	CC	CC	CC	CC	CC	CC	CC	CC	CC	CC	CC	CC	CC	CC	CC	CC	CC	CC
Chr4	4182482	G	T	Gene.refGene=SoyZH13_04G049300;ExonicFunc.refGene=stopgain;AAChange.refGene=SoyZH13_04G049300:SoyZH13_04G049300.m1:exon2:c.C56A:p.S19X	Chr04	4185846	G	T	Gene.refGene=Glyma.04G051700;ExonicFunc.refGene=stopgain;AAChange.refGene=Glyma.04G051700:Glyma.04G051700.1:exon4:c.C485A:p.S162X	GG	GG	GG	GG	TT	TT	TT	GT	TT	TT	GG	TT	TT	GG	GG	GG	GG	GG	GG	GG	TT	GG	GG	GG	GG	TT	TT	GG	GG	TT	GG	GG	TT	GG	GG	TT	TT	TT	TT	TT
Chr4	4343757	A	T	Gene.refGene=SoyZH13_04G051100;ExonicFunc.refGene=stopgain;AAChange.refGene=SoyZH13_04G051100:SoyZH13_04G051100.m1:exon1:c.A181T:p.R61X	Chr04	4354546	A	T	Gene.refGene=Glyma.04G053600;ExonicFunc.refGene=stopgain;AAChange.refGene=Glyma.04G053600:Glyma.04G053600.1:exon1:c.A181T:p.R61X	--	--	AA	AA	AA	AA	AA	AA	AA	AA	AA	AA	AA	AA	AA	AA	AA	AA	AA	AA	AA	AA	AA	AA	AA	AA	AA	AA	AA	AA	AA	AA	AA	AA	AA	AA	AA	AA	AA	AA
Chr4	4416421	A	T	Gene.refGene=SoyZH13_04G052300;ExonicFunc.refGene=stopgain;AAChange.refGene=SoyZH13_04G052300:SoyZH13_04G052300.m1:exon4:c.T675A:p.C225X	Chr04	4427321	A	T	Gene.refGene=Glyma.04G054700;ExonicFunc.refGene=stopgain;AAChange.refGene=Glyma.04G054700:Glyma.04G054700.1:exon4:c.T558A:p.C186X	AA	AA	AA	AA	AA	AA	AA	AA	AA	AA	AA	AA	AA	AA	AA	AA	AA	AA	AA	--	AA	AA	AA	AA	AA	AA	AA	AA	AA	AA	AA	AA	AA	AA	AA	AA	AA	AA	AA	TT
Chr4	4448169	T	A	Gene.refGene=SoyZH13_04G052700;ExonicFunc.refGene=stopgain;AAChange.refGene=SoyZH13_04G052700:SoyZH13_04G052700.m1:exon2:c.T875A:p.L292X,SoyZH13_04G052700:SoyZH13_04G052700.m2:exon2:c.T875A:p.L292X	Chr04	4458706	T	A	Gene.refGene=Glyma.04G055200;ExonicFunc.refGene=stopgain;AAChange.refGene=Glyma.04G055200:Glyma.04G055200.1:exon2:c.T875A:p.L292X,Glyma.04G055200:Glyma.04G055200.2:exon2:c.T875A:p.L292X	TT	TT	TT	TT	TT	TT	TT	TT	TT	TT	TT	TT	TT	TT	TT	TT	TT	TT	TT	TT	--	TT	--	TT	TT	TT	TT	TT	TT	TT	TT	TT	TT	TT	TT	TT	TT	TT	TT	TT
Chr4	4959473	T	A	Gene.refGene=SoyZH13_04G058000;ExonicFunc.refGene=stoploss;AAChange.refGene=SoyZH13_04G058000:SoyZH13_04G058000.m1:exon5:c.A608T:p.X203L	Chr04	4982349	A	T	Gene.refGene=Glyma.04G061100;ExonicFunc.refGene=stopgain;AAChange.refGene=Glyma.04G061100:Glyma.04G061100.1:exon5:c.T608A:p.L203X	AA	AA	AA	TT	TT	AA	AA	AA	TT	AA	TT	AA	AA	AA	AA	AA	TT	AA	AA	TT	TT	TT	TT	--	TT	TT	TT	TT	TT	AA	TT	TT	TT	TT	--	TT	TT	TT	TT	TT
Chr4	4969115	G	A	Gene.refGene=SoyZH13_04G058200;ExonicFunc.refGene=stopgain;AAChange.refGene=SoyZH13_04G058200:SoyZH13_04G058200.m1:exon4:c.C658T:p.Q220X	Chr04	4992297	G	A	Gene.refGene=Glyma.04G061300;ExonicFunc.refGene=stopgain;AAChange.refGene=Glyma.04G061300:Glyma.04G061300.1:exon4:c.C697T:p.Q233X	GG	GG	GG	GG	GG	GG	GG	GG	AA	GG	AA	GG	GG	GG	GG	GG	AA	GG	GG	--	GG	GG	AA	--	AA	--	GG	AA	AA	GG	AA	AA	AA	AA	AA	AA	AA	AA	AA	AA
Chr4	5095015	G	T	Gene.refGene=SoyZH13_04G059100;ExonicFunc.refGene=stopgain;AAChange.refGene=SoyZH13_04G059100:SoyZH13_04G059100.m1:exon3:c.C534A:p.Y178X,SoyZH13_04G059100:SoyZH13_04G059100.m2:exon3:c.C543A:p.Y181X	Chr04	5118507	G	T	Gene.refGene=Glyma.04G062200;ExonicFunc.refGene=stopgain;AAChange.refGene=Glyma.04G062200:Glyma.04G062200.1:exon3:c.C543A:p.Y181X	GG	GG	GG	GG	GG	GG	GG	GG	GG	GG	GG	GG	GG	GG	GG	GG	GG	GG	GG	GG	GG	GG	GG	GG	GG	GG	GG	GG	GG	GG	GG	GG	GG	GG	GG	GG	GG	GG	GG	GG
Chr4	5352916	C	G	Gene.refGene=SoyZH13_04G061500;ExonicFunc.refGene=stopgain;AAChange.refGene=SoyZH13_04G061500:SoyZH13_04G061500.m1:exon7:c.C1070G:p.S357X	Chr04	5386424	C	G	Gene.refGene=Glyma.04G064800;ExonicFunc.refGene=stopgain;AAChange.refGene=Glyma.04G064800:Glyma.04G064800.1:exon7:c.C935G:p.S312X	GG	CC	GG	GG	CC	CC	CC	CC	GG	CC	CC	CC	CC	CC	CC	CC	GG	CC	GG	CC	--	CC	CC	--	GG	GG	GG	GG	GG	GG	GG	GG	GG	CC	GG	GG	--	GG	CC	GG
Chr4	5925254	C	T	Gene.refGene=SoyZH13_04G067700;ExonicFunc.refGene=stopgain;AAChange.refGene=SoyZH13_04G067700:SoyZH13_04G067700.m2:exon1:c.C202T:p.Q68X,SoyZH13_04G067700:SoyZH13_04G067700.m3:exon1:c.C202T:p.Q68X,SoyZH13_04G067700:SoyZH13_04G067700.m1:exon2:c.C202T:p.Q68X	Chr04	5959327	C	T	Gene.refGene=Glyma.04G071600;ExonicFunc.refGene=stopgain;AAChange.refGene=Glyma.04G071600:Glyma.04G071600.1:exon1:c.C202T:p.Q68X,Glyma.04G071600:Glyma.04G071600.2:exon1:c.C202T:p.Q68X,Glyma.04G071600:Glyma.04G071600.3:exon2:c.C202T:p.Q68X	CC	CC	CC	CC	CC	CC	CC	CC	CC	CC	CC	CC	CC	CC	CC	CC	CC	CC	CC	CC	CC	CC	CC	CC	CC	CC	CC	CC	CC	CC	CC	CC	CC	CC	CC	CC	CC	CC	CC	CC
Chr4	6285855	T	G	Gene.refGene=SoyZH13_04G071200;ExonicFunc.refGene=stoploss;AAChange.refGene=SoyZH13_04G071200:SoyZH13_04G071200.m1:exon1:c.A311C:p.X104S	Chr04	6330107	T	G	Gene.refGene=Glyma.04G075600;ExonicFunc.refGene=stoploss;AAChange.refGene=Glyma.04G075600:Glyma.04G075600.1:exon1:c.A311C:p.X104S	GG	GG	GG	GG	TT	TT	GG	TT	TT	GG	TT	GG	TT	TT	TT	TT	TT	TT	TT	TT	GG	TT	GG	GG	GG	GG	TT	GG	TT	TT	GG	GG	TT	GG	TT	TT	TT	--	TT	TT
Chr4	6285967	G	A	Gene.refGene=SoyZH13_04G071200;ExonicFunc.refGene=stopgain;AAChange.refGene=SoyZH13_04G071200:SoyZH13_04G071200.m1:exon1:c.C199T:p.Q67X	Chr04	6330219	G	A	Gene.refGene=Glyma.04G075600;ExonicFunc.refGene=stopgain;AAChange.refGene=Glyma.04G075600:Glyma.04G075600.1:exon1:c.C199T:p.Q67X	--	GG	GG	GG	GG	GG	GG	GG	GG	GG	GG	GG	GG	GG	GG	GG	GG	GG	GG	GG	GG	GG	GG	GG	GG	GG	GG	GG	GG	GG	GG	GG	GG	GG	GG	GG	GG	GG	GG	GG
Chr4	6368401	C	T	Gene.refGene=SoyZH13_04G071900;ExonicFunc.refGene=stopgain;AAChange.refGene=SoyZH13_04G071900:SoyZH13_04G071900.m1:exon2:c.C82T:p.Q28X	Chr04	6412165	C	T	Gene.refGene=Glyma.04G076400;ExonicFunc.refGene=stopgain;AAChange.refGene=Glyma.04G076400:Glyma.04G076400.1:exon2:c.C109T:p.Q37X	CC	CC	CC	CC	CC	CC	CC	CC	CC	CC	CC	CC	TT	CC	CC	CC	TT	TT	TT	CC	CC	CC	CC	CC	CC	CC	CC	CC	CC	TT	CC	CC	CC	CC	CC	CC	CC	CC	CC	CC
Chr4	6369611	C	A	Gene.refGene=SoyZH13_04G071900;ExonicFunc.refGene=stopgain;AAChange.refGene=SoyZH13_04G071900:SoyZH13_04G071900.m1:exon5:c.C714A:p.C238X	Chr04	6413375	C	A	Gene.refGene=Glyma.04G076400;ExonicFunc.refGene=stopgain;AAChange.refGene=Glyma.04G076400:Glyma.04G076400.1:exon5:c.C819A:p.C273X	CC	CC	CC	AA	AA	CC	CC	AA	CC	CC	CC	CC	AA	CC	CC	CC	AA	AA	AA	AA	AA	CC	AA	--	AA	AA	CC	AA	CC	AA	AA	AA	AA	AA	AA	AA	CC	AA	CC	AA
Chr4	6443220	T	A	Gene.refGene=SoyZH13_04G072600;ExonicFunc.refGene=stopgain;AAChange.refGene=SoyZH13_04G072600:SoyZH13_04G072600.m1:exon1:c.T272A:p.L91X	Chr04	6486955	T	A	Gene.refGene=Glyma.04G077200;ExonicFunc.refGene=stopgain;AAChange.refGene=Glyma.04G077200:Glyma.04G077200.1:exon2:c.T731A:p.L244X	TT	TT	TT	TT	AA	TT	TT	TT	TT	TT	TT	TT	TT	TT	TT	TT	TT	TT	TT	AA	AA	TT	TT	AA	TT	TT	AA	TT	TT	AA	TT	TT	TT	TT	AA	AA	AA	TT	TT	AA
Chr4	6535122	G	A	Gene.refGene=SoyZH13_04G073701;ExonicFunc.refGene=stopgain;AAChange.refGene=SoyZH13_04G073701:SoyZH13_04G073701.m1:exon8:c.G677A:p.W226X	Chr04	6578644	G	A	Gene.refGene=Glyma.04G078500;ExonicFunc.refGene=stopgain;AAChange.refGene=Glyma.04G078500:Glyma.04G078500.1:exon8:c.G677A:p.W226X	GG	GG	GG	GG	AA	GG	GG	GG	GG	GG	GG	GG	GG	GG	GG	GG	GG	GG	GG	GG	GG	GG	GG	GG	GG	GG	GG	GG	GG	GG	GG	GG	GG	GG	GG	GG	GG	GG	GG	GG
Chr4	6982344	C	T	Gene.refGene=SoyZH13_04G078300;ExonicFunc.refGene=stopgain;AAChange.refGene=SoyZH13_04G078300:SoyZH13_04G078300.m1:exon1:c.G783A:p.W261X	Chr04	7030738	C	T	Gene.refGene=Glyma.04G083300;ExonicFunc.refGene=stopgain;AAChange.refGene=Glyma.04G083300:Glyma.04G083300.1:exon1:c.G783A:p.W261X	CC	CC	CC	CC	CC	CC	CC	CC	CC	CC	CC	CC	CC	CC	CC	CC	CC	CC	CC	CC	CC	CC	CC	TT	CC	CC	CC	CC	CC	CC	CC	CC	CC	CC	CC	CC	CC	CC	CC	CC
Chr4	7880797	G	A	Gene.refGene=SoyZH13_04G084900;ExonicFunc.refGene=stopgain;AAChange.refGene=SoyZH13_04G084900:SoyZH13_04G084900.m1:exon2:c.C346T:p.Q116X	Chr04	7926580	G	A	Gene.refGene=Glyma.04G090100;ExonicFunc.refGene=stopgain;AAChange.refGene=Glyma.04G090100:Glyma.04G090100.1:exon1:c.C346T:p.Q116X	GG	GG	GG	GG	GG	GG	GG	GG	GG	GG	GG	GG	GG	GG	GG	GG	GG	GG	GG	GA	GG	GG	--	GG	GG	GG	GG	GG	GA	GG	GG	GG	GG	GG	GG	GG	GG	GG	GG	GG
Chr4	8391408	G	T	Gene.refGene=SoyZH13_04G088900;ExonicFunc.refGene=stopgain;AAChange.refGene=SoyZH13_04G088900:SoyZH13_04G088900.m1:exon3:c.C231A:p.C77X,SoyZH13_04G088900:SoyZH13_04G088900.m2:exon3:c.C231A:p.C77X	Chr04	8448817	G	T	Gene.refGene=Glyma.04G094700;ExonicFunc.refGene=stopgain;AAChange.refGene=Glyma.04G094700:Glyma.04G094700.1:exon1:c.C231A:p.C77X	GG	GG	GG	GG	GG	GG	GG	GG	GG	GG	GG	GG	GG	GG	GG	GG	GG	GG	GG	GG	GG	GG	TT	GG	GG	GG	GG	GG	GG	GG	TT	GG	GG	TT	GG	GG	GG	GG	GG	GG
Chr4	8847563	G	A	Gene.refGene=SoyZH13_04G091602;ExonicFunc.refGene=stopgain;AAChange.refGene=SoyZH13_04G091602:SoyZH13_04G091602.m1:exon1:c.C67T:p.R23X	Chr04	8912192	G	A	Gene.refGene=Glyma.04G098300;ExonicFunc.refGene=stopgain;AAChange.refGene=Glyma.04G098300:Glyma.04G098300.1:exon1:c.C67T:p.R23X,Glyma.04G098300:Glyma.04G098300.2:exon1:c.C67T:p.R23X	GG	GG	GG	GG	GG	GG	GG	GG	GG	GG	GG	GG	AA	GG	AA	AA	AA	AA	GG	GG	GG	--	AA	GG	GG	GG	GG	AA	GG	GG	AA	AA	GG	AA	GG	GG	GG	AA	GG	GG
Chr4	9215331	C	T	Gene.refGene=SoyZH13_04G094000;ExonicFunc.refGene=stopgain;AAChange.refGene=SoyZH13_04G094000:SoyZH13_04G094000.m1:exon1:c.C121T:p.Q41X	Chr04	9231978	C	T	Gene.refGene=Glyma.04G100500;ExonicFunc.refGene=stopgain;AAChange.refGene=Glyma.04G100500:Glyma.04G100500.1:exon1:c.C145T:p.Q49X	--	CC	CC	CC	CC	CC	CC	--	--	--	CC	CC	CC	TT	TT	TT	CC	TT	--	TT	CC	CC	TT	CC	TT	TT	--	CC	TT	TT	TT	CC	--	TT	TT	CC	CC	TT	--	--
Chr4	9217191	C	A	Gene.refGene=SoyZH13_04G094000;ExonicFunc.refGene=stopgain;AAChange.refGene=SoyZH13_04G094000:SoyZH13_04G094000.m1:exon4:c.C603A:p.C201X	Chr04	9233838	C	A	Gene.refGene=Glyma.04G100500;ExonicFunc.refGene=stopgain;AAChange.refGene=Glyma.04G100500:Glyma.04G100500.1:exon7:c.C942A:p.C314X	AA	AA	AA	CC	CC	CC	CC	AA	AA	AA	CC	CC	CC	AA	AA	AA	CC	AA	AA	AA	AA	CC	AA	--	AA	AA	AA	CC	AA	AA	AA	AA	AA	AA	AA	CC	CC	AA	AA	AA
Chr4	9557105	T	G	Gene.refGene=SoyZH13_04G096400;ExonicFunc.refGene=stoploss;AAChange.refGene=SoyZH13_04G096400:SoyZH13_04G096400.m1:exon1:c.A942C:p.X314C	Chr04	9570059	T	G	Gene.refGene=Glyma.04G103300;ExonicFunc.refGene=stoploss;AAChange.refGene=Glyma.04G103300:Glyma.04G103300.1:exon1:c.A942C:p.X314C	TT	TT	TT	GG	TT	TT	TT	TT	TT	TT	TT	TT	GG	TT	GG	GG	GG	GG	--	--	GG	GG	--	--	GG	--	TT	GG	GG	GG	GG	TT	GG	GG	TT	GG	GG	GG	GG	GG
Chr4	9879069	C	G	Gene.refGene=SoyZH13_04G097500;ExonicFunc.refGene=stopgain;AAChange.refGene=SoyZH13_04G097500:SoyZH13_04G097500.m1:exon4:c.C476G:p.S159X,SoyZH13_04G097500:SoyZH13_04G097500.m2:exon5:c.C476G:p.S159X	Chr04	9879010	C	G	Gene.refGene=Glyma.04G104300;ExonicFunc.refGene=stopgain;AAChange.refGene=Glyma.04G104300:Glyma.04G104300.3:exon3:c.C425G:p.S142X,Glyma.04G104300:Glyma.04G104300.1:exon4:c.C476G:p.S159X,Glyma.04G104300:Glyma.04G104300.4:exon4:c.C194G:p.S65X,Glyma.04G104300:Glyma.04G104300.2:exon5:c.C476G:p.S159X	CC	CC	CC	CC	CC	CC	CC	CC	CC	CC	CC	CC	CC	CC	CC	CC	CC	CC	CC	CC	CC	CC	GG	CC	GG	CC	CC	CC	CC	CC	GG	CC	CC	CC	CC	CC	CC	GG	CC	CC
Chr4	9886154	C	A	Gene.refGene=SoyZH13_04G097600;ExonicFunc.refGene=stopgain;AAChange.refGene=SoyZH13_04G097600:SoyZH13_04G097600.m2:exon1:c.C92A:p.S31X,SoyZH13_04G097600:SoyZH13_04G097600.m5:exon1:c.C92A:p.S31X	Chr04	9886081	C	A	Gene.refGene=Glyma.04G104400;ExonicFunc.refGene=stopgain;AAChange.refGene=Glyma.04G104400:Glyma.04G104400.1:exon1:c.C92A:p.S31X	CC	CC	CC	CC	CC	CC	CC	CC	CC	CC	CC	CC	CC	CC	CC	CC	CC	CC	CC	CC	CC	CC	CC	CC	CC	CC	CC	CC	CC	CC	CC	CC	CC	CC	CC	CC	CC	CC	CC	AA
Chr4	10106913	T	A	Gene.refGene=SoyZH13_04G098400;ExonicFunc.refGene=stopgain;AAChange.refGene=SoyZH13_04G098400:SoyZH13_04G098400.m1:exon13:c.A1162T:p.R388X	Chr04	10101454	T	A	Gene.refGene=Glyma.04G105200;ExonicFunc.refGene=stopgain;AAChange.refGene=Glyma.04G105200:Glyma.04G105200.1:exon12:c.A1699T:p.R567X	TT	TT	TT	TT	TT	TT	TT	TT	TT	TT	TT	TT	TT	TT	TT	TT	TT	TT	TT	TT	TT	TT	TT	TT	TT	TT	TT	TT	AA	TT	TT	TT	TT	AA	TT	TT	TT	TT	TT	TT
Chr4	10132381	G	A	Gene.refGene=SoyZH13_04G098401;ExonicFunc.refGene=stopgain;AAChange.refGene=SoyZH13_04G098401:SoyZH13_04G098401.m1:exon3:c.C208T:p.Q70X	Chr04	10126905	G	A	Gene.refGene=Glyma.04G105300;ExonicFunc.refGene=stopgain;AAChange.refGene=Glyma.04G105300:Glyma.04G105300.1:exon1:c.C40T:p.Q14X	GG	GG	GG	GG	GG	--	GG	GG	GG	GG	GG	GG	GG	AA	GG	GG	GG	GG	GG	AA	GG	--	GG	GG	GG	GG	GG	GG	--	--	GG	--	GG	GG	AA	--	GG	GG	GG	GG
Chr4	10542885	C	T	Gene.refGene=SoyZH13_04G098600;ExonicFunc.refGene=stopgain;AAChange.refGene=SoyZH13_04G098600:SoyZH13_04G098600.m1:exon2:c.C148T:p.R50X	Chr04	10444528	C	T	Gene.refGene=Glyma.04G105500;ExonicFunc.refGene=stopgain;AAChange.refGene=Glyma.04G105500:Glyma.04G105500.1:exon2:c.C58T:p.R20X	CC	CC	CC	CC	CC	CC	CC	CC	CC	CC	CC	CC	CC	CC	CC	CC	--	CC	CC	CC	CC	CC	TT	CC	TT	CC	CC	CC	CC	CC	TT	CC	CC	CC	CC	CC	CC	TT	CC	CC
Chr4	10913417	G	A	Gene.refGene=SoyZH13_04G099000;ExonicFunc.refGene=stopgain;AAChange.refGene=SoyZH13_04G099000:SoyZH13_04G099000.m1:exon2:c.G209A:p.W70X	Chr04	10791311	G	A	Gene.refGene=Glyma.04G105900;ExonicFunc.refGene=stopgain;AAChange.refGene=Glyma.04G105900:Glyma.04G105900.1:exon2:c.G158A:p.W53X	GG	GG	GG	GG	GG	AA	GG	GG	GG	GG	GG	GG	GG	AA	GG	GG	GG	GG	GG	GA	GG	GG	GG	GG	GG	GG	GG	GG	GG	GG	GG	GG	GG	GG	AA	GG	GG	GG	GG	GG
Chr4	10913455	G	T	Gene.refGene=SoyZH13_04G099000;ExonicFunc.refGene=stopgain;AAChange.refGene=SoyZH13_04G099000:SoyZH13_04G099000.m1:exon2:c.G247T:p.E83X	Chr04	10791349	G	T	Gene.refGene=Glyma.04G105900;ExonicFunc.refGene=stopgain;AAChange.refGene=Glyma.04G105900:Glyma.04G105900.1:exon2:c.G196T:p.E66X	GG	GG	GG	GG	GG	GG	GG	GG	GG	GG	GG	GG	GG	GG	GG	GG	GG	GG	GG	GG	GG	GG	GG	GG	GG	GG	GG	GG	GT	GG	GG	GG	GG	TT	GG	GG	GG	GG	GG	GG
Chr4	10913842	C	T	Gene.refGene=SoyZH13_04G099000;ExonicFunc.refGene=stopgain;AAChange.refGene=SoyZH13_04G099000:SoyZH13_04G099000.m1:exon2:c.C634T:p.Q212X	Chr04	10791736	C	T	Gene.refGene=Glyma.04G105900;ExonicFunc.refGene=stopgain;AAChange.refGene=Glyma.04G105900:Glyma.04G105900.1:exon2:c.C583T:p.Q195X	CC	CC	CC	CC	CC	CC	CC	CC	CC	CC	CC	CC	CC	CC	CC	CC	CC	CC	CC	CC	CC	CC	CC	--	CC	CC	CC	CC	CC	CC	CC	CC	CC	--	CC	CC	CC	CC	CC	CC
Chr4	10913864	G	A	Gene.refGene=SoyZH13_04G099000;ExonicFunc.refGene=stopgain;AAChange.refGene=SoyZH13_04G099000:SoyZH13_04G099000.m1:exon2:c.G656A:p.W219X	Chr04	10791758	G	A	Gene.refGene=Glyma.04G105900;ExonicFunc.refGene=stopgain;AAChange.refGene=Glyma.04G105900:Glyma.04G105900.1:exon2:c.G605A:p.W202X	GG	GG	GG	GG	GG	AA	GG	GG	GG	GG	GG	GG	GG	AA	GG	GG	GG	GG	GG	AA	GG	AA	GG	GG	GG	GG	GG	GG	GG	GG	GG	GG	GG	GG	AA	GG	GG	GG	GG	GG
Chr4	11368652	C	T	Gene.refGene=SoyZH13_04G100000;ExonicFunc.refGene=stopgain;AAChange.refGene=SoyZH13_04G100000:SoyZH13_04G100000.m1:exon1:c.C751T:p.Q251X	Chr04	11236117	C	T	Gene.refGene=Glyma.04G107000;ExonicFunc.refGene=stopgain;AAChange.refGene=Glyma.04G107000:Glyma.04G107000.1:exon2:c.C1264T:p.Q422X	CC	CC	CC	CC	CC	CC	CC	CC	CC	CC	CC	CC	CC	CC	CC	CC	CC	CC	CC	CC	CC	CC	TT	--	TT	CC	CC	CC	CC	CC	TT	CC	TT	CC	CC	CC	CC	TT	CC	CC
Chr4	11377534	C	A	Gene.refGene=SoyZH13_04G100100;ExonicFunc.refGene=stopgain;AAChange.refGene=SoyZH13_04G100100:SoyZH13_04G100100.m5:exon6:c.G1261T:p.E421X,SoyZH13_04G100100:SoyZH13_04G100100.m2:exon7:c.G1630T:p.E544X,SoyZH13_04G100100:SoyZH13_04G100100.m3:exon7:c.G1630T:p.E544X,SoyZH13_04G100100:SoyZH13_04G100100.m4:exon7:c.G1630T:p.E544X,SoyZH13_04G100100:SoyZH13_04G100100.m1:exon8:c.G367T:p.E123X	Chr04	11244999	C	A	Gene.refGene=Glyma.04G107100;ExonicFunc.refGene=stopgain;AAChange.refGene=Glyma.04G107100:Glyma.04G107100.1:exon7:c.G1630T:p.E544X,Glyma.04G107100:Glyma.04G107100.2:exon7:c.G1630T:p.E544X	CC	CC	CC	CC	AA	CC	CC	AA	CC	CC	AA	AA	CC	CC	CC	CC	CC	CC	CC	CC	CC	--	CC	CC	CC	CC	CC	CC	CC	CC	CC	CC	CC	CC	CC	CC	CC	CC	CC	CC
Chr4	11525310	G	A	Gene.refGene=SoyZH13_04G100802;ExonicFunc.refGene=stopgain;AAChange.refGene=SoyZH13_04G100802:SoyZH13_04G100802.m1:exon8:c.C1291T:p.Q431X	Chr04	12147218	C	T	Gene.refGene=Glyma.04G110200;ExonicFunc.refGene=stopgain;AAChange.refGene=Glyma.04G110200:Glyma.04G110200.1:exon14:c.C1585T:p.Q529X	CC	CC	CC	CC	CC	TT	CC	CC	CC	CC	CC	CC	CC	CC	CC	CC	CC	CC	CC	CC	CC	CC	CC	CC	CC	CC	CC	CC	CC	CC	CC	CC	CC	CC	CC	CC	CC	CC	CC	CC
Chr4	11441673	C	T	Gene.refGene=SoyZH13_04G100301;ExonicFunc.refGene=stopgain;AAChange.refGene=SoyZH13_04G100301:SoyZH13_04G100301.m2:exon4:c.C460T:p.Q154X,SoyZH13_04G100301:SoyZH13_04G100301.m1:exon5:c.C373T:p.Q125X	Chr04	12225297	G	A	Gene.refGene=Glyma.04G110800;ExonicFunc.refGene=stopgain;AAChange.refGene=Glyma.04G110800:Glyma.04G110800.1:exon8:c.C373T:p.Q125X	--	GG	GG	GG	GG	GG	GG	GG	GG	GG	GG	GG	GG	GG	AA	AA	AA	AA	GG	GG	GG	GG	--	GG	GG	GG	GG	AA	GG	GG	GG	GG	GG	AA	GG	GG	GG	GG	GG	GG
Chr4	11620102	C	T	Gene.refGene=SoyZH13_04G101401;ExonicFunc.refGene=stopgain;AAChange.refGene=SoyZH13_04G101401:SoyZH13_04G101401.m1:exon2:c.G35A:p.W12X,SoyZH13_04G101401:SoyZH13_04G101401.m2:exon3:c.G35A:p.W12X,SoyZH13_04G101401:SoyZH13_04G101401.m3:exon3:c.G35A:p.W12X	Chr04	12312473	C	T	Gene.refGene=Glyma.04G111400;ExonicFunc.refGene=stopgain;AAChange.refGene=Glyma.04G111400:Glyma.04G111400.2:exon2:c.G35A:p.W12X,Glyma.04G111400:Glyma.04G111400.3:exon2:c.G35A:p.W12X,Glyma.04G111400:Glyma.04G111400.4:exon2:c.G35A:p.W12X,Glyma.04G111400:Glyma.04G111400.5:exon2:c.G35A:p.W12X,Glyma.04G111400:Glyma.04G111400.1:exon3:c.G35A:p.W12X	CC	CC	CC	CC	CC	TT	CC	CC	CC	CC	CC	CC	CC	CC	CC	CC	CC	--	CC	CC	CC	CC	CC	CC	CC	CC	CC	CC	CC	CC	CC	CC	CC	CC	CC	CC	CC	CC	CC	CC
Chr4	11880633	T	C	Gene.refGene=SoyZH13_04G102100;ExonicFunc.refGene=stoploss;AAChange.refGene=SoyZH13_04G102100:SoyZH13_04G102100.m1:exon2:c.T1618C:p.X540Q	Chr04	12564571	C	T	Gene.refGene=Glyma.04G112200;ExonicFunc.refGene=stopgain;AAChange.refGene=Glyma.04G112200:Glyma.04G112200.1:exon1:c.C1690T:p.Q564X	CC	CC	CC	CC	CC	CC	TT	CC	CC	CC	CC	CC	CC	CC	CC	CC	CC	CC	CC	CC	CC	CC	CC	CC	CC	--	TT	CC	CC	--	CC	CC	CC	CC	CC	TT	TT	CC	CC	CC
Chr4	11952851	C	T	Gene.refGene=SoyZH13_04G102600;ExonicFunc.refGene=stopgain;AAChange.refGene=SoyZH13_04G102600:SoyZH13_04G102600.m3:exon9:c.C1327T:p.R443X,SoyZH13_04G102600:SoyZH13_04G102600.m1:exon10:c.C1306T:p.R436X,SoyZH13_04G102600:SoyZH13_04G102600.m2:exon10:c.C1306T:p.R436X	Chr04	12646929	C	T	Gene.refGene=Glyma.04G112700;ExonicFunc.refGene=stopgain;AAChange.refGene=Glyma.04G112700:Glyma.04G112700.1:exon9:c.C1306T:p.R436X,Glyma.04G112700:Glyma.04G112700.2:exon10:c.C1306T:p.R436X,Glyma.04G112700:Glyma.04G112700.3:exon10:c.C1306T:p.R436X,Glyma.04G112700:Glyma.04G112700.4:exon10:c.C1306T:p.R436X,Glyma.04G112700:Glyma.04G112700.5:exon10:c.C1306T:p.R436X	CC	CC	CC	CC	CC	CC	CC	CC	CC	CC	CC	CC	CC	CC	CC	CC	CC	CC	CC	CC	CC	CC	CC	CC	CC	CC	CC	CC	CC	CC	CC	CC	CC	TT	CC	CC	CC	CC	CC	CC
Chr4	11952868	C	G	Gene.refGene=SoyZH13_04G102600;ExonicFunc.refGene=stopgain;AAChange.refGene=SoyZH13_04G102600:SoyZH13_04G102600.m3:exon9:c.C1344G:p.Y448X,SoyZH13_04G102600:SoyZH13_04G102600.m1:exon10:c.C1323G:p.Y441X,SoyZH13_04G102600:SoyZH13_04G102600.m2:exon10:c.C1323G:p.Y441X	Chr04	12646946	C	G	Gene.refGene=Glyma.04G112700;ExonicFunc.refGene=stopgain;AAChange.refGene=Glyma.04G112700:Glyma.04G112700.1:exon9:c.C1323G:p.Y441X,Glyma.04G112700:Glyma.04G112700.2:exon10:c.C1323G:p.Y441X,Glyma.04G112700:Glyma.04G112700.3:exon10:c.C1323G:p.Y441X,Glyma.04G112700:Glyma.04G112700.4:exon10:c.C1323G:p.Y441X,Glyma.04G112700:Glyma.04G112700.5:exon10:c.C1323G:p.Y441X	CC	CC	CC	CC	CC	CC	CC	CC	CC	CC	CC	CC	CC	CC	CC	CC	CC	CC	CC	CC	CC	CC	CC	CC	CC	CC	CC	CC	CC	CC	CC	CC	CC	CC	CC	CC	CC	CC	CC	CC
Chr4	12229367	C	T	Gene.refGene=SoyZH13_04G103501;ExonicFunc.refGene=stopgain;AAChange.refGene=SoyZH13_04G103501:SoyZH13_04G103501.m1:exon2:c.G839A:p.W280X	Chr04	12902186	C	T	Gene.refGene=Glyma.04G113600;ExonicFunc.refGene=stopgain;AAChange.refGene=Glyma.04G113600:Glyma.04G113600.1:exon2:c.G785A:p.W262X	CC	CC	CC	CC	CC	CC	CC	--	CC	CC	CC	CC	CC	CC	CC	CC	CC	CC	CC	CC	CC	CC	TT	CC	TT	CC	CC	CC	CC	CC	TT	TT	CC	CC	CC	CC	CC	TT	CC	CC
Chr4	13687012	C	T	Gene.refGene=SoyZH13_04G107100;ExonicFunc.refGene=stopgain;AAChange.refGene=SoyZH13_04G107100:SoyZH13_04G107100.m1:exon2:c.C439T:p.Q147X	Chr04	14318037	C	T	Gene.refGene=Glyma.04G119200;ExonicFunc.refGene=stopgain;AAChange.refGene=Glyma.04G119200:Glyma.04G119200.1:exon2:c.C439T:p.Q147X	CC	CC	CC	CC	CC	CC	CC	CC	CC	CC	--	CC	CC	CC	CC	CC	CC	CC	CC	CC	CC	CC	--	CC	CC	CC	CC	CC	CC	CC	CC	CC	CC	CC	CC	CC	CC	CC	CC	CC
Chr4	14132178	C	A	Gene.refGene=SoyZH13_04G108000;ExonicFunc.refGene=stopgain;AAChange.refGene=SoyZH13_04G108000:SoyZH13_04G108000.m1:exon7:c.G547T:p.E183X	Chr04	14780266	C	A	Gene.refGene=Glyma.04G120200;ExonicFunc.refGene=stopgain;AAChange.refGene=Glyma.04G120200:Glyma.04G120200.1:exon4:c.G400T:p.E134X	CC	CC	CC	CC	CC	CC	CC	CC	CC	CC	CC	CC	CC	CC	CC	CC	CC	CC	CC	CC	CC	CC	CC	CC	CC	CC	CC	CC	CC	CC	CC	CC	CC	CC	CC	CC	CC	CC	CC	CC
Chr4	14468216	G	A	Gene.refGene=SoyZH13_04G108403;ExonicFunc.refGene=stopgain;AAChange.refGene=SoyZH13_04G108403:SoyZH13_04G108403.m1:exon3:c.G194A:p.W65X	Chr04	15115604	G	A	Gene.refGene=Glyma.04G120800;ExonicFunc.refGene=stopgain;AAChange.refGene=Glyma.04G120800:Glyma.04G120800.1:exon2:c.G134A:p.W45X	GG	GG	GG	GG	GG	GG	GG	GG	GG	GG	GG	GG	GG	GG	GG	GG	GG	GG	GG	GG	GG	GG	GG	GG	GG	GG	GG	GG	GG	GG	GG	GG	GG	GG	GG	GG	GG	GG	GG	GG
Chr4	15643443	G	A	Gene.refGene=SoyZH13_04G111402;ExonicFunc.refGene=stopgain;AAChange.refGene=SoyZH13_04G111402:SoyZH13_04G111402.m1:exon6:c.C1594T:p.R532X	Chr04	16330831	G	A	Gene.refGene=Glyma.04G124600;ExonicFunc.refGene=stopgain;AAChange.refGene=Glyma.04G124600:Glyma.04G124600.1:exon4:c.C1534T:p.R512X	GG	GG	GG	GG	GG	GG	GG	GG	GG	GG	GG	GG	GG	GG	GG	GG	GG	GG	GG	GG	GG	GG	GG	--	GG	AA	GG	GG	GG	GG	AA	AA	GG	GG	GG	GG	GG	AA	GG	GG
Chr4	15686734	T	G	Gene.refGene=SoyZH13_04G111500;ExonicFunc.refGene=stopgain;AAChange.refGene=SoyZH13_04G111500:SoyZH13_04G111500.m1:exon7:c.T564G:p.Y188X,SoyZH13_04G111500:SoyZH13_04G111500.m2:exon7:c.T564G:p.Y188X	Chr04	16374159	T	G	Gene.refGene=Glyma.04G124800;ExonicFunc.refGene=stopgain;AAChange.refGene=Glyma.04G124800:Glyma.04G124800.1:exon7:c.T564G:p.Y188X,Glyma.04G124800:Glyma.04G124800.2:exon7:c.T564G:p.Y188X	TT	TT	TT	--	TT	--	TT	TT	TT	TT	TT	TT	TT	GG	TT	TT	TT	TT	TT	TT	TT	TT	TT	TT	TT	TT	--	TT	TT	TT	TT	TT	TT	--	TT	TT	TT	TT	TT	TT
Chr4	16440565	C	A	Gene.refGene=SoyZH13_04G113700;ExonicFunc.refGene=stopgain;AAChange.refGene=SoyZH13_04G113700:SoyZH13_04G113700.m1:exon1:c.G781T:p.G261X,SoyZH13_04G113700:SoyZH13_04G113700.m2:exon1:c.G781T:p.G261X,SoyZH13_04G113700:SoyZH13_04G113700.m3:exon1:c.G781T:p.G261X	Chr04	17129654	C	A	Gene.refGene=Glyma.04G127100;ExonicFunc.refGene=stopgain;AAChange.refGene=Glyma.04G127100:Glyma.04G127100.1:exon1:c.G781T:p.G261X,Glyma.04G127100:Glyma.04G127100.2:exon1:c.G781T:p.G261X,Glyma.04G127100:Glyma.04G127100.3:exon1:c.G781T:p.G261X	CC	CC	CC	CC	CC	CC	CC	CC	CC	CC	CC	CC	CC	CC	CC	CC	CC	CC	CC	CC	--	CC	CC	CC	CC	CC	CC	CC	CC	CC	CC	CC	CC	CC	--	CC	--	CC	CC	CC
Chr4	17205933	C	T	Gene.refGene=SoyZH13_04G114801;ExonicFunc.refGene=stopgain;AAChange.refGene=SoyZH13_04G114801:SoyZH13_04G114801.m1:exon1:c.C319T:p.Q107X	Chr04	17866733	C	T	Gene.refGene=Glyma.04G128600;ExonicFunc.refGene=stopgain;AAChange.refGene=Glyma.04G128600:Glyma.04G128600.1:exon1:c.C319T:p.Q107X	CC	CC	CC	TT	CC	CC	CC	CC	TT	TT	CC	CC	--	CC	TT	TT	TT	TT	TT	--	CC	CC	--	TT	TT	TT	CC	TT	TT	TT	TT	TT	TT	TT	TT	TT	TT	TT	TT	TT
Chr4	17451054	C	T	Gene.refGene=SoyZH13_04G115900;ExonicFunc.refGene=stopgain;AAChange.refGene=SoyZH13_04G115900:SoyZH13_04G115900.m1:exon2:c.C304T:p.Q102X	Chr04	18112127	C	T	Gene.refGene=Glyma.04G129600;ExonicFunc.refGene=stopgain;AAChange.refGene=Glyma.04G129600:Glyma.04G129600.1:exon3:c.C1420T:p.Q474X	CC	CC	CC	CC	CC	CC	CC	CC	CC	CC	CC	CC	CC	CC	CC	CC	CC	CC	CC	CC	CC	CC	CC	CC	CC	--	CC	CC	CC	CC	CC	CC	TT	CC	CC	CC	CC	CC	CC	CC
Chr4	17451510	C	T	Gene.refGene=SoyZH13_04G115900;ExonicFunc.refGene=stopgain;AAChange.refGene=SoyZH13_04G115900:SoyZH13_04G115900.m1:exon2:c.C760T:p.Q254X	Chr04	18112583	C	T	Gene.refGene=Glyma.04G129600;ExonicFunc.refGene=stopgain;AAChange.refGene=Glyma.04G129600:Glyma.04G129600.1:exon3:c.C1876T:p.Q626X	CC	CC	CC	TT	CC	CC	CC	CC	CC	CC	CC	CC	CC	CC	CC	CC	CC	CC	CC	CC	CC	--	--	CC	CC	CC	CC	CC	CC	CC	CC	CC	CC	CC	CC	CC	CC	CC	CC	CC
Chr4	17786635	C	T	Gene.refGene=SoyZH13_04G117602;ExonicFunc.refGene=stopgain;AAChange.refGene=SoyZH13_04G117602:SoyZH13_04G117602.m1:exon1:c.C13T:p.Q5X	Chr04	18568245	C	T	Gene.refGene=Glyma.04G131600;ExonicFunc.refGene=stopgain;AAChange.refGene=Glyma.04G131600:Glyma.04G131600.1:exon1:c.C13T:p.Q5X	--	CT	CC	CC	CC	CC	CC	CC	CC	CC	CT	CC	CC	CC	CC	CC	CT	--	CC	CC	CC	CC	--	CC	--	CC	CC	CC	CC	CC	--	CC	CC	CC	CC	CC	CC	CC	CC	CT
Chr4	17786647	C	T	Gene.refGene=SoyZH13_04G117602;ExonicFunc.refGene=stopgain;AAChange.refGene=SoyZH13_04G117602:SoyZH13_04G117602.m1:exon1:c.C25T:p.Q9X	Chr04	18568257	C	T	Gene.refGene=Glyma.04G131600;ExonicFunc.refGene=stopgain;AAChange.refGene=Glyma.04G131600:Glyma.04G131600.1:exon1:c.C25T:p.Q9X	CC	CC	CC	CC	CC	CC	--	--	CC	CC	CC	CC	CC	CC	CC	CC	CC	CC	CC	CC	CC	CC	--	CC	--	CC	CC	CC	CC	CC	CC	CC	TT	CC	CC	CC	CC	CC	CC	CC
Chr4	17786926	G	T	Gene.refGene=SoyZH13_04G117602;ExonicFunc.refGene=stopgain;AAChange.refGene=SoyZH13_04G117602:SoyZH13_04G117602.m1:exon2:c.G208T:p.E70X	Chr04	18568536	G	T	Gene.refGene=Glyma.04G131600;ExonicFunc.refGene=stopgain;AAChange.refGene=Glyma.04G131600:Glyma.04G131600.1:exon2:c.G205T:p.E69X	GG	GG	GG	GG	GG	GG	GG	GG	GG	GG	GG	GG	GG	GG	GG	GG	GG	GG	GG	GG	GG	GG	--	GG	--	GG	TT	GG	GT	TT	--	GG	GG	GG	GG	GG	GG	GG	GG	--
Chr4	17908736	G	A	Gene.refGene=SoyZH13_04G118200;ExonicFunc.refGene=stopgain;AAChange.refGene=SoyZH13_04G118200:SoyZH13_04G118200.m1:exon4:c.C454T:p.Q152X	Chr04	18690661	G	A	Gene.refGene=Glyma.04G132300;ExonicFunc.refGene=stopgain;AAChange.refGene=Glyma.04G132300:Glyma.04G132300.1:exon2:c.C277T:p.Q93X	AA	AA	AA	GG	GG	GG	GG	GG	GG	GG	GG	GG	GG	GG	GG	GG	GG	GG	GG	GG	GG	GG	GG	AA	--	GG	GG	GG	GG	GG	GG	GG	GG	GG	GG	GG	GG	GG	GG	GG
Chr4	18420429	A	T	Gene.refGene=SoyZH13_04G119600;ExonicFunc.refGene=stopgain;AAChange.refGene=SoyZH13_04G119600:SoyZH13_04G119600.m1:exon1:c.A16T:p.K6X,SoyZH13_04G119600:SoyZH13_04G119600.m2:exon1:c.A16T:p.K6X,SoyZH13_04G119600:SoyZH13_04G119600.m3:exon1:c.A16T:p.K6X,SoyZH13_04G119600:SoyZH13_04G119600.m4:exon1:c.A16T:p.K6X,SoyZH13_04G119600:SoyZH13_04G119600.m5:exon1:c.A16T:p.K6X	Chr04	19204549	A	T	Gene.refGene=Glyma.04G134100;ExonicFunc.refGene=stopgain;AAChange.refGene=Glyma.04G134100:Glyma.04G134100.1:exon1:c.A16T:p.K6X	AA	AA	AA	AA	AA	AA	AA	AA	AA	AA	AA	AA	--	AA	AA	AA	AA	AA	AA	AA	AA	TT	AA	AA	AA	AA	AA	AA	AA	AA	AA	AA	AA	AA	AA	AA	AA	AA	AA	AA
Chr4	18537020	G	A	Gene.refGene=SoyZH13_04G119604;ExonicFunc.refGene=stopgain;AAChange.refGene=SoyZH13_04G119604:SoyZH13_04G119604.m1:exon1:c.C4T:p.Q2X	Chr04	19321125	G	A	Gene.refGene=Glyma.04G134400;ExonicFunc.refGene=stopgain;AAChange.refGene=Glyma.04G134400:Glyma.04G134400.1:exon5:c.C1051T:p.Q351X	GG	GG	GG	GG	GG	GG	GG	GG	GG	GG	GG	GG	GG	GG	GG	GG	GG	GG	GG	GG	GG	--	GG	GG	GG	GG	GG	GG	GG	GG	GG	GG	GG	GG	GG	GG	GG	GG	GG	GG
Chr4	20658408	C	T	Gene.refGene=SoyZH13_04G122100;ExonicFunc.refGene=stopgain;AAChange.refGene=SoyZH13_04G122100:SoyZH13_04G122100.m1:exon2:c.C232T:p.R78X	Chr04	21394754	C	T	Gene.refGene=Glyma.04G138200;ExonicFunc.refGene=stopgain;AAChange.refGene=Glyma.04G138200:Glyma.04G138200.1:exon2:c.C112T:p.R38X	CC	CC	CC	CC	CC	CC	CC	CC	CC	CC	CC	CC	CC	CC	CC	CC	CC	CC	CC	CC	--	TT	CC	--	CC	TT	CC	CC	TT	TT	CC	CC	TT	CC	CC	CC	CC	CC	CC	CC
Chr4	37053662	G	A	Gene.refGene=SoyZH13_04G136100;ExonicFunc.refGene=stopgain;AAChange.refGene=SoyZH13_04G136100:SoyZH13_04G136100.m1:exon8:c.C781T:p.R261X	Chr04	36079114	G	A	Gene.refGene=Glyma.04G155100;ExonicFunc.refGene=stopgain;AAChange.refGene=Glyma.04G155100:Glyma.04G155100.1:exon12:c.C1396T:p.R466X	GG	GG	GG	GG	GG	GG	GG	GG	GG	GG	GG	GG	GG	GG	GG	GG	GG	GG	GG	GG	GG	GG	GG	GG	GG	GG	GG	GG	GG	GG	GG	GG	GG	GG	GG	GG	GG	GG	GG	--
Chr4	37490125	A	T	Gene.refGene=SoyZH13_04G136800;ExonicFunc.refGene=stopgain;AAChange.refGene=SoyZH13_04G136800:SoyZH13_04G136800.m1:exon1:c.T15A:p.Y5X	Chr04	36492363	A	T	Gene.refGene=Glyma.04G155900;ExonicFunc.refGene=stopgain;AAChange.refGene=Glyma.04G155900:Glyma.04G155900.1:exon1:c.T15A:p.Y5X	AA	AA	AA	AA	AA	AA	AA	AA	AA	AA	AA	AA	AA	AA	AA	AA	AA	AA	AA	AA	AA	--	AA	AA	TT	AA	TT	AA	AA	AA	AA	TT	AA	AA	AA	AA	AA	AA	AA	AA
Chr4	37981596	T	A	Gene.refGene=SoyZH13_04G137500;ExonicFunc.refGene=stopgain;AAChange.refGene=SoyZH13_04G137500:SoyZH13_04G137500.m1:exon1:c.T351A:p.C117X	Chr04	36980860	T	A	Gene.refGene=Glyma.04G156600;ExonicFunc.refGene=stopgain;AAChange.refGene=Glyma.04G156600:Glyma.04G156600.1:exon1:c.T351A:p.C117X	TT	TT	TT	TT	TT	TT	TT	TT	TT	TT	TT	TT	TT	TT	TT	TT	TT	TT	AA	TT	AA	TT	TT	AA	TT	AA	TT	AA	TT	TT	TT	TT	AA	AA	AA	--	AA	AA	AA	TT
Chr4	38073920	C	T	Gene.refGene=SoyZH13_04G137802;ExonicFunc.refGene=stopgain;AAChange.refGene=SoyZH13_04G137802:SoyZH13_04G137802.m1:exon1:c.G525A:p.W175X	Chr04	37068326	C	T	Gene.refGene=Glyma.04G157100;ExonicFunc.refGene=stopgain;AAChange.refGene=Glyma.04G157100:Glyma.04G157100.1:exon2:c.G729A:p.W243X	CC	CC	CC	CC	CC	CC	CC	--	CC	CC	CC	CC	CC	CC	CC	CC	CC	CC	TT	CC	CC	CC	CC	CC	CC	CC	CC	CC	CC	CC	CC	CC	CC	CC	CC	CC	CC	CC	CC	CC
Chr4	39257159	C	A	Gene.refGene=SoyZH13_04G138400;ExonicFunc.refGene=stopgain;AAChange.refGene=SoyZH13_04G138400:SoyZH13_04G138400.m1:exon3:c.G796T:p.G266X	Chr04	38183566	C	A	Gene.refGene=Glyma.04G157600;ExonicFunc.refGene=stopgain;AAChange.refGene=Glyma.04G157600:Glyma.04G157600.1:exon3:c.G796T:p.G266X	CC	CC	CC	CC	CC	CC	CC	CC	CC	CC	CC	CC	CC	CC	CC	CC	CC	CC	AA	CC	CC	CC	--	--	CC	--	CC	CC	CC	CC	CC	CC	CC	CC	CC	CC	CC	CC	CC	CC
Chr4	40182497	G	T	Gene.refGene=SoyZH13_04G139902;ExonicFunc.refGene=stopgain;AAChange.refGene=SoyZH13_04G139902:SoyZH13_04G139902.m1:exon1:c.G10T:p.G4X	Chr04	39104802	G	T	Gene.refGene=Glyma.04G159000;ExonicFunc.refGene=stopgain;AAChange.refGene=Glyma.04G159000:Glyma.04G159000.1:exon1:c.G10T:p.G4X	GG	GG	GG	GG	GG	GG	GG	GG	GG	GG	GG	GG	TT	GG	TT	TT	TT	TT	GG	GG	GG	GG	--	GG	GG	GG	GG	GG	GG	--	GG	GG	GG	GG	GG	GG	GG	GG	GG	GG
Chr4	40712624	G	A	Gene.refGene=SoyZH13_04G140700;ExonicFunc.refGene=stopgain;AAChange.refGene=SoyZH13_04G140700:SoyZH13_04G140700.m1:exon1:c.C730T:p.Q244X	Chr04	39633998	G	A	Gene.refGene=Glyma.04G159900;ExonicFunc.refGene=stopgain;AAChange.refGene=Glyma.04G159900:Glyma.04G159900.1:exon1:c.C730T:p.Q244X	GG	GG	GG	GG	GG	GG	GG	GG	GG	--	GG	GG	GG	GG	GG	GG	GG	GG	AA	GG	--	--	GG	GG	GG	GG	GG	AA	GG	GG	GG	GG	AA	GG	GG	AA	AA	GG	AA	AA
Chr4	40829854	T	A	Gene.refGene=SoyZH13_04G141101;ExonicFunc.refGene=stopgain;AAChange.refGene=SoyZH13_04G141101:SoyZH13_04G141101.m2:exon2:c.T50A:p.L17X	Chr04	39751112	T	A	Gene.refGene=Glyma.04G160500;ExonicFunc.refGene=stopgain;AAChange.refGene=Glyma.04G160500:Glyma.04G160500.1:exon2:c.T50A:p.L17X	TT	TT	TT	TT	TT	TT	TT	TT	TT	TT	TT	TT	TT	AA	TT	TT	TT	TT	TT	TT	TT	TT	TT	TT	TT	TT	TT	TT	TT	TT	TT	TT	TT	TT	TT	TT	TT	TT	TT	TT
Chr4	40958864	C	G	Gene.refGene=SoyZH13_04G141500;ExonicFunc.refGene=stopgain;AAChange.refGene=SoyZH13_04G141500:SoyZH13_04G141500.m1:exon6:c.C1421G:p.S474X	Chr04	39880233	C	G	Gene.refGene=Glyma.04G160900;ExonicFunc.refGene=stopgain;AAChange.refGene=Glyma.04G160900:Glyma.04G160900.3:exon4:c.C893G:p.S298X,Glyma.04G160900:Glyma.04G160900.1:exon5:c.C1391G:p.S464X	GG	GG	GG	CC	--	GG	CC	CC	CC	--	CC	CC	CC	CC	CC	CC	CC	CC	GG	CC	CC	CC	CC	GG	CC	GG	--	CC	CC	GG	CC	CC	--	CC	GG	--	CC	CC	CC	CC
Chr4	41023141	G	T	Gene.refGene=SoyZH13_04G141601;ExonicFunc.refGene=stopgain;AAChange.refGene=SoyZH13_04G141601:SoyZH13_04G141601.m1:exon2:c.C323A:p.S108X,SoyZH13_04G141601:SoyZH13_04G141601.m2:exon2:c.C323A:p.S108X	Chr04	39945920	G	T	Gene.refGene=Glyma.04G161200;ExonicFunc.refGene=stopgain;AAChange.refGene=Glyma.04G161200:Glyma.04G161200.1:exon2:c.C323A:p.S108X,Glyma.04G161200:Glyma.04G161200.2:exon2:c.C320A:p.S107X,Glyma.04G161200:Glyma.04G161200.3:exon2:c.C320A:p.S107X,Glyma.04G161200:Glyma.04G161200.4:exon2:c.C320A:p.S107X,Glyma.04G161200:Glyma.04G161200.5:exon2:c.C323A:p.S108X,Glyma.04G161200:Glyma.04G161200.6:exon2:c.C32…	GG	GG	GG	GG	GG	TT	GG	GG	GG	GG	GG	GG	GG	GG	GG	GG	GG	GG	GG	GG	GG	GG	--	GG	GG	GG	GG	GG	GG	GG	GG	GG	GG	GG	GG	GG	GG	GG	GG	--
Chr4	41057588	T	C	Gene.refGene=SoyZH13_04G141602;ExonicFunc.refGene=stoploss;AAChange.refGene=SoyZH13_04G141602:SoyZH13_04G141602.m1:exon2:c.T163C:p.X55Q,SoyZH13_04G141602:SoyZH13_04G141602.m2:exon3:c.T163C:p.X55Q	Chr04	39979540	C	T	Gene.refGene=Glyma.04G161300;ExonicFunc.refGene=stopgain;AAChange.refGene=Glyma.04G161300:Glyma.04G161300.3:exon1:c.C163T:p.Q55X,Glyma.04G161300:Glyma.04G161300.1:exon2:c.C187T:p.Q63X,Glyma.04G161300:Glyma.04G161300.2:exon2:c.C163T:p.Q55X	TT	TT	TT	TT	TT	TT	CC	CC	TT	TT	TT	TT	CC	TT	CC	CC	CC	CC	CC	CC	TT	TT	--	TT	TT	TT	TT	TT	TT	TT	TT	TT	TT	TT	TT	TT	TT	TT	CC	TT
Chr4	41779008	G	A	Gene.refGene=SoyZH13_04G143400;ExonicFunc.refGene=stopgain;AAChange.refGene=SoyZH13_04G143400:SoyZH13_04G143400.m1:exon2:c.G1799A:p.W600X	Chr04	40708155	G	A	Gene.refGene=Glyma.04G163700;ExonicFunc.refGene=stopgain;AAChange.refGene=Glyma.04G163700:Glyma.04G163700.1:exon2:c.G1799A:p.W600X	GG	GG	GG	GG	GG	GG	GG	GG	GG	GG	GG	GG	AA	GG	AA	AA	AA	AA	GG	GG	GG	GG	GG	GG	GG	GG	GG	AA	GG	GG	GG	GG	GG	GG	GG	GG	GG	GG	--	GG
Chr4	43141387	G	A	Gene.refGene=SoyZH13_04G146401;ExonicFunc.refGene=stopgain;AAChange.refGene=SoyZH13_04G146401:SoyZH13_04G146401.m1:exon4:c.C553T:p.R185X	Chr04	42066930	G	A	Gene.refGene=Glyma.04G167600;ExonicFunc.refGene=stopgain;AAChange.refGene=Glyma.04G167600:Glyma.04G167600.1:exon1:c.C91T:p.R31X	GG	GG	GG	AA	GG	AA	GG	GG	GG	GG	GG	GG	GG	GG	GG	GG	GG	GG	--	GG	GG	GG	GG	AA	GG	AA	GG	GG	AA	GG	GG	GG	GG	GG	AA	AA	--	GG	GG	AA
Chr4	43489248	A	T	Gene.refGene=SoyZH13_04G148200;ExonicFunc.refGene=stopgain;AAChange.refGene=SoyZH13_04G148200:SoyZH13_04G148200.m1:exon4:c.T168A:p.C56X	Chr04	42390502	A	T	Gene.refGene=Glyma.04G169600;ExonicFunc.refGene=stopgain;AAChange.refGene=Glyma.04G169600:Glyma.04G169600.1:exon4:c.T168A:p.C56X	AA	AA	--	AA	AA	AA	AA	AA	AA	AA	AA	AA	AA	AA	AA	AA	AA	AA	AA	AA	AA	AA	TT	AA	TT	AA	TT	TT	AA	AA	TT	AA	AA	AA	AA	TT	TT	AA	TT	AA
Chr4	43947343	A	T	Gene.refGene=SoyZH13_04G149900;ExonicFunc.refGene=stopgain;AAChange.refGene=SoyZH13_04G149900:SoyZH13_04G149900.m1:exon2:c.A511T:p.K171X	Chr04	42849149	A	T	Gene.refGene=Glyma.04G171500;ExonicFunc.refGene=stopgain;AAChange.refGene=Glyma.04G171500:Glyma.04G171500.1:exon2:c.A556T:p.K186X	AA	AA	AA	AA	AA	AA	AA	AA	AA	AA	AA	AA	AA	AA	AA	AA	AA	AA	AA	AA	AA	AA	--	AA	AA	AA	AA	AA	AA	TT	AA	AA	AA	AA	AA	AA	AA	AA	AA	AA
Chr4	44133964	C	T	Gene.refGene=SoyZH13_04G150600;ExonicFunc.refGene=stopgain;AAChange.refGene=SoyZH13_04G150600:SoyZH13_04G150600.m1:exon4:c.C193T:p.Q65X	Chr04	43035213	C	T	Gene.refGene=Glyma.04G172400;ExonicFunc.refGene=stopgain;AAChange.refGene=Glyma.04G172400:Glyma.04G172400.1:exon5:c.C397T:p.Q133X	CC	CC	CC	TT	CC	TT	CC	CC	CC	CC	CC	CC	CC	CC	CC	CC	CC	CC	CC	CC	CC	--	TT	CC	CC	CC	CC	TT	TT	CC	TT	TT	CC	TT	CC	CC	CC	CC	CC	CC
Chr4	44612403	G	A	Gene.refGene=SoyZH13_04G151703;ExonicFunc.refGene=stopgain;AAChange.refGene=SoyZH13_04G151703:SoyZH13_04G151703.m1:exon8:c.C1135T:p.Q379X	Chr04	43512442	G	A	Gene.refGene=Glyma.04G173700;ExonicFunc.refGene=stopgain;AAChange.refGene=Glyma.04G173700:Glyma.04G173700.1:exon2:c.C151T:p.Q51X	GG	GG	GG	GG	GG	GG	GG	GG	GG	GG	GG	GG	GG	GG	GG	GG	GG	GG	GG	GG	GG	GG	AA	GG	GG	GG	GG	AA	--	GG	AA	GG	GG	GG	GG	AA	--	GG	GG	AA
Chr4	44799513	G	A	Gene.refGene=SoyZH13_04G152900;ExonicFunc.refGene=stopgain;AAChange.refGene=SoyZH13_04G152900:SoyZH13_04G152900.m1:exon1:c.C166T:p.Q56X	Chr04	43699735	G	A	Gene.refGene=Glyma.04G174900;ExonicFunc.refGene=stopgain;AAChange.refGene=Glyma.04G174900:Glyma.04G174900.1:exon2:c.C286T:p.Q96X	GG	GG	GG	--	GG	GG	GG	GG	GG	GG	GG	GG	GG	GG	GG	GG	GG	GG	GG	--	GG	GG	GG	GG	GG	GG	--	GG	--	--	GG	GG	GG	--	GG	GG	GG	GG	GG	GG
Chr4	45019803	T	C	Gene.refGene=SoyZH13_04G154100;ExonicFunc.refGene=stoploss;AAChange.refGene=SoyZH13_04G154100:SoyZH13_04G154100.m1:exon8:c.A731G:p.X244W	Chr04	43920147	T	C	Gene.refGene=Glyma.04G176300;ExonicFunc.refGene=stoploss;AAChange.refGene=Glyma.04G176300:Glyma.04G176300.1:exon8:c.A731G:p.X244W	TT	TT	--	TT	TT	TT	TT	TT	TT	TT	TT	TT	TT	TT	TT	TT	TT	TT	TT	TT	TT	TT	TT	TT	TT	TT	TT	TT	TT	TT	TT	TT	TT	TT	TT	TT	TT	TT	TT	TT
Chr4	45019804	A	T	Gene.refGene=SoyZH13_04G154100;ExonicFunc.refGene=stoploss;AAChange.refGene=SoyZH13_04G154100:SoyZH13_04G154100.m1:exon8:c.T730A:p.X244K	Chr04	43920148	A	T	Gene.refGene=Glyma.04G176300;ExonicFunc.refGene=stoploss;AAChange.refGene=Glyma.04G176300:Glyma.04G176300.1:exon8:c.T730A:p.X244K	AA	AA	AA	AA	AA	AA	AA	AA	AA	AA	AA	AA	AA	AA	AA	AA	AA	AA	AA	AA	AA	AA	AA	AA	TT	AA	AA	AA	AA	AA	TT	AA	AA	AA	TT	TT	TT	AA	AA	AA
Chr4	45207895	C	A	Gene.refGene=SoyZH13_04G155202;ExonicFunc.refGene=stopgain;AAChange.refGene=SoyZH13_04G155202:SoyZH13_04G155202.m1:exon2:c.G262T:p.G88X	Chr04	44128428	C	A	Gene.refGene=Glyma.04G177500;ExonicFunc.refGene=stopgain;AAChange.refGene=Glyma.04G177500:Glyma.04G177500.1:exon2:c.G130T:p.G44X	CC	CC	CC	CC	CC	CC	CC	CC	CC	CC	CC	CC	CC	CC	CC	CC	CC	CC	CC	CC	CC	CC	CC	AA	CC	CC	CC	CC	CC	CC	CC	CC	CC	CC	CC	CC	CC	CC	CC	CC
Chr4	45515294	C	A	Gene.refGene=SoyZH13_04G156901;ExonicFunc.refGene=stopgain;AAChange.refGene=SoyZH13_04G156901:SoyZH13_04G156901.m1:exon5:c.C504A:p.Y168X	Chr04	44426317	C	A	Gene.refGene=Glyma.04G179200;ExonicFunc.refGene=stopgain;AAChange.refGene=Glyma.04G179200:Glyma.04G179200.1:exon3:c.C1440A:p.Y480X	CC	CC	CC	CC	CC	CC	CC	CC	CC	CC	CC	CC	CC	CC	CC	CC	CC	CC	CC	CC	CC	--	--	CC	CC	CC	CC	CC	CC	CC	CC	CC	CC	CC	CC	CC	CC	CC	CC	CC
Chr4	45713549	C	A	Gene.refGene=SoyZH13_04G158100;ExonicFunc.refGene=stopgain;AAChange.refGene=SoyZH13_04G158100:SoyZH13_04G158100.m1:exon3:c.G1345T:p.E449X	Chr04	44624098	C	A	Gene.refGene=Glyma.04G180400;ExonicFunc.refGene=stopgain;AAChange.refGene=Glyma.04G180400:Glyma.04G180400.1:exon3:c.G1345T:p.E449X	CC	CC	CC	CC	CC	CC	CC	CC	CC	CC	CC	CC	CC	CC	CC	CC	CC	CC	CC	CC	CC	CC	CC	CC	--	CA	--	--	CC	CC	CC	CC	--	CA	CA	CA	--	--	CA	CA
Chr4	45794314	A	T	Gene.refGene=SoyZH13_04G158800;ExonicFunc.refGene=stopgain;AAChange.refGene=SoyZH13_04G158800:SoyZH13_04G158800.m1:exon1:c.A37T:p.R13X	Chr04	44704447	A	T	Gene.refGene=Glyma.04G181100;ExonicFunc.refGene=stopgain;AAChange.refGene=Glyma.04G181100:Glyma.04G181100.1:exon1:c.A37T:p.R13X	AA	AA	AA	AA	AA	AA	AA	AA	AA	AA	AA	AA	AA	AA	AA	--	AA	AA	AA	--	AA	AA	AA	AA	--	AA	--	AA	AA	AA	AA	AA	--	AA	--	AA	AA	TT	AA	AA
Chr4	46327354	G	A	Gene.refGene=SoyZH13_04G162200;ExonicFunc.refGene=stopgain;AAChange.refGene=SoyZH13_04G162200:SoyZH13_04G162200.m1:exon1:c.C169T:p.Q57X	Chr04	45234411	G	A	Gene.refGene=Glyma.04G183900;ExonicFunc.refGene=stopgain;AAChange.refGene=Glyma.04G183900:Glyma.04G183900.1:exon1:c.C169T:p.Q57X	GG	GG	GG	GG	GG	GG	GG	GG	GG	GG	GG	GG	GG	GG	GG	GG	GG	GG	GG	GG	GG	GG	GG	GG	GG	GG	GG	GG	GG	GG	GG	GG	GG	GG	GG	AA	AA	GG	GG	GG
Chr4	46327363	G	A	Gene.refGene=SoyZH13_04G162200;ExonicFunc.refGene=stopgain;AAChange.refGene=SoyZH13_04G162200:SoyZH13_04G162200.m1:exon1:c.C160T:p.Q54X	Chr04	45234420	G	A	Gene.refGene=Glyma.04G183900;ExonicFunc.refGene=stopgain;AAChange.refGene=Glyma.04G183900:Glyma.04G183900.1:exon1:c.C160T:p.Q54X	GG	GG	GG	GG	GG	GG	GG	GG	GG	GG	GG	GG	GG	GG	GG	GG	GG	GG	GG	GG	GG	GG	GG	GG	AA	GG	GG	GG	GG	GG	GG	GG	GG	GG	GG	GG	--	GG	GG	GG
Chr4	46932689	G	A	Gene.refGene=SoyZH13_04G165800;ExonicFunc.refGene=stopgain;AAChange.refGene=SoyZH13_04G165800:SoyZH13_04G165800.m2:exon3:c.C1639T:p.R547X,SoyZH13_04G165800:SoyZH13_04G165800.m1:exon4:c.C1639T:p.R547X	Chr04	45839866	G	A	Gene.refGene=Glyma.04G187600;ExonicFunc.refGene=stopgain;AAChange.refGene=Glyma.04G187600:Glyma.04G187600.3:exon3:c.C1639T:p.R547X,Glyma.04G187600:Glyma.04G187600.1:exon4:c.C1639T:p.R547X,Glyma.04G187600:Glyma.04G187600.2:exon4:c.C1639T:p.R547X	GG	GG	GG	GG	GG	GG	GG	GG	GG	GG	GG	GG	GG	GG	GG	GG	GG	GG	GG	GG	GG	GG	GG	GG	GG	GG	GG	GG	GG	GG	GG	GG	GG	GG	GG	GG	GG	GG	GG	GG
Chr4	46969891	C	A	Gene.refGene=SoyZH13_04G166300;ExonicFunc.refGene=stopgain;AAChange.refGene=SoyZH13_04G166300:SoyZH13_04G166300.m1:exon2:c.G586T:p.E196X	Chr04	45877175	C	A	Gene.refGene=Glyma.04G188100;ExonicFunc.refGene=stopgain;AAChange.refGene=Glyma.04G188100:Glyma.04G188100.1:exon2:c.G586T:p.E196X	AA	AA	AA	AA	CC	CC	CC	CC	CC	CC	CC	AA	CC	CC	AA	CC	CC	CC	CC	CC	AA	AA	AA	CC	AA	AA	AA	CC	--	AA	AA	AA	AA	AA	AA	AA	AA	AA	AA	AA
Chr4	47434775	C	A	Gene.refGene=SoyZH13_04G170100;ExonicFunc.refGene=stopgain;AAChange.refGene=SoyZH13_04G170100:SoyZH13_04G170100.m6:exon18:c.C2924A:p.S975X,SoyZH13_04G170100:SoyZH13_04G170100.m1:exon19:c.C3008A:p.S1003X,SoyZH13_04G170100:SoyZH13_04G170100.m2:exon19:c.C3005A:p.S1002X,SoyZH13_04G170100:SoyZH13_04G170100.m3:exon19:c.C3005A:p.S1002X,SoyZH13_04G170100:SoyZH13_04G170100.m4:exon19:c.C3005A:p.S1002X,SoyZ…	Chr04	46332691	C	A	Gene.refGene=Glyma.04G192200;ExonicFunc.refGene=stopgain;AAChange.refGene=Glyma.04G192200:Glyma.04G192200.2:exon18:c.C2819A:p.S940X,Glyma.04G192200:Glyma.04G192200.5:exon18:c.C2924A:p.S975X,Glyma.04G192200:Glyma.04G192200.6:exon18:c.C2819A:p.S940X,Glyma.04G192200:Glyma.04G192200.1:exon19:c.C3005A:p.S1002X,Glyma.04G192200:Glyma.04G192200.3:exon19:c.C3005A:p.S1002X,Glyma.04G192200:Glyma.04G192200.4…	CC	CC	CC	CC	CC	CC	CC	CC	CC	CC	CC	CC	CC	CC	CC	CC	CC	CC	CC	CC	CC	CC	CC	CC	CC	CC	CC	CC	CC	CC	CC	CC	CC	CC	CC	CC	CC	CC	CC	CC
Chr4	47665105	C	A	Gene.refGene=SoyZH13_04G171700;ExonicFunc.refGene=stopgain;AAChange.refGene=SoyZH13_04G171700:SoyZH13_04G171700.m1:exon1:c.G532T:p.E178X	Chr04	46559993	C	A	Gene.refGene=Glyma.04G193900;ExonicFunc.refGene=stopgain;AAChange.refGene=Glyma.04G193900:Glyma.04G193900.1:exon1:c.G532T:p.E178X	CC	CC	CC	CC	CC	CC	CC	CC	CC	CC	CC	CC	CC	CC	CC	CC	CC	CC	CC	CC	--	CC	CC	CC	CC	CC	CC	AA	--	--	CC	--	CC	AA	CC	AA	--	CC	CC	--
Chr4	47891297	A	T	Gene.refGene=SoyZH13_04G173600;ExonicFunc.refGene=stopgain;AAChange.refGene=SoyZH13_04G173600:SoyZH13_04G173600.m1:exon2:c.T731A:p.L244X	Chr04	46782893	A	T	Gene.refGene=Glyma.04G195900;ExonicFunc.refGene=stopgain;AAChange.refGene=Glyma.04G195900:Glyma.04G195900.1:exon2:c.T806A:p.L269X	AA	AA	--	AA	AA	AA	AA	AA	AA	AA	AA	AA	AA	AA	AA	AA	AA	AA	AA	AA	AA	AA	AA	AA	AA	AA	AA	AA	AA	AA	AA	AA	AA	AA	AA	AA	AA	AA	--	AA
Chr4	48534423	C	A	Gene.refGene=SoyZH13_04G178900;ExonicFunc.refGene=stopgain;AAChange.refGene=SoyZH13_04G178900:SoyZH13_04G178900.m2:exon3:c.C500A:p.S167X,SoyZH13_04G178900:SoyZH13_04G178900.m5:exon3:c.C500A:p.S167X,SoyZH13_04G178900:SoyZH13_04G178900.m6:exon3:c.C500A:p.S167X,SoyZH13_04G178900:SoyZH13_04G178900.m1:exon4:c.C500A:p.S167X,SoyZH13_04G178900:SoyZH13_04G178900.m3:exon4:c.C500A:p.S167X,SoyZH13_04G178900:…	Chr04	47432422	C	A	Gene.refGene=Glyma.04G201400;ExonicFunc.refGene=stopgain;AAChange.refGene=Glyma.04G201400:Glyma.04G201400.3:exon3:c.C500A:p.S167X,Glyma.04G201400:Glyma.04G201400.1:exon4:c.C551A:p.S184X,Glyma.04G201400:Glyma.04G201400.2:exon4:c.C500A:p.S167X,Glyma.04G201400:Glyma.04G201400.4:exon4:c.C500A:p.S167X	CC	CC	CC	CC	AA	CC	CC	CC	CC	CC	CC	CC	CC	CC	CC	CC	CC	CC	CC	CC	CC	--	CC	CC	CC	CC	CC	CC	CC	CC	CC	CC	CC	CC	CC	CC	CC	CC	CC	CC
Chr4	48636764	G	A	Gene.refGene=SoyZH13_04G180100;ExonicFunc.refGene=stopgain;AAChange.refGene=SoyZH13_04G180100:SoyZH13_04G180100.m1:exon1:c.C49T:p.Q17X	Chr04	47532495	G	A	Gene.refGene=Glyma.04G202700;ExonicFunc.refGene=stopgain;AAChange.refGene=Glyma.04G202700:Glyma.04G202700.1:exon1:c.C49T:p.Q17X	GG	GG	GG	GG	GG	GG	GG	GG	GG	GG	GG	GG	GG	GG	GG	GG	GG	GG	GG	GG	GG	GG	GG	GG	GG	GG	GG	GG	GG	GG	GG	AA	GG	AA	AA	GG	GG	GG	GG	GG
Chr4	48928636	G	A	Gene.refGene=SoyZH13_04G183200;ExonicFunc.refGene=stopgain;AAChange.refGene=SoyZH13_04G183200:SoyZH13_04G183200.m1:exon2:c.G635A:p.W212X	Chr04	47832546	G	A	Gene.refGene=Glyma.04G205700;ExonicFunc.refGene=stopgain;AAChange.refGene=Glyma.04G205700:Glyma.04G205700.1:exon2:c.G635A:p.W212X	GG	GG	GG	GG	GG	GG	GG	GG	GG	GG	GG	GG	GG	GG	GG	GG	GG	GG	GG	GG	GG	GG	AA	GG	AA	AA	GG	GG	GG	GG	GG	GG	GG	GG	--	GG	GG	GG	GG	GG
Chr4	49205633	G	T	Gene.refGene=SoyZH13_04G186200;ExonicFunc.refGene=stopgain;AAChange.refGene=SoyZH13_04G186200:SoyZH13_04G186200.m1:exon2:c.C92A:p.S31X	Chr04	48114291	G	T	Gene.refGene=Glyma.04G208900;ExonicFunc.refGene=stopgain;AAChange.refGene=Glyma.04G208900:Glyma.04G208900.1:exon2:c.C92A:p.S31X	GG	GG	--	GG	GG	GG	GG	GG	GG	GG	GG	GG	GG	GG	GG	GG	TT	GG	GG	TT	GG	GG	GG	--	TT	GG	GG	GG	--	GG	TT	GG	TT	GG	GG	--	TT	GG	GG	GG
Chr4	49245379	G	A	Gene.refGene=SoyZH13_04G186600;ExonicFunc.refGene=stopgain;AAChange.refGene=SoyZH13_04G186600:SoyZH13_04G186600.m3:exon1:c.C364T:p.R122X,SoyZH13_04G186600:SoyZH13_04G186600.m2:exon2:c.C358T:p.R120X	Chr04	48154117	G	A	Gene.refGene=Glyma.04G209400;ExonicFunc.refGene=stopgain;AAChange.refGene=Glyma.04G209400:Glyma.04G209400.2:exon2:c.C358T:p.R120X	GG	GG	GG	GG	GG	GG	GG	GG	GG	GG	GG	GG	GG	GG	GG	GG	GG	GG	GG	AA	GG	GG	GG	GG	GG	GG	GG	GG	GG	GG	GG	GG	GG	GG	GG	GG	GG	GG	GG	GG
Chr4	49780514	G	C	Gene.refGene=SoyZH13_04G191900;ExonicFunc.refGene=stopgain;AAChange.refGene=SoyZH13_04G191900:SoyZH13_04G191900.m1:exon8:c.C1139G:p.S380X	Chr04	48682491	G	C	Gene.refGene=Glyma.04G215200;ExonicFunc.refGene=stopgain;AAChange.refGene=Glyma.04G215200:Glyma.04G215200.1:exon10:c.C1322G:p.S441X	GG	GG	GG	GG	GG	GG	GG	GG	GG	GG	GG	GG	GG	GG	GG	GG	GG	GG	GG	GG	GG	--	GG	GG	GG	GG	GG	GG	GG	GG	GG	GG	GG	GG	GG	GG	GG	GG	GG	GG
Chr4	49937001	T	A	Gene.refGene=SoyZH13_04G193900;ExonicFunc.refGene=stopgain;AAChange.refGene=SoyZH13_04G193900:SoyZH13_04G193900.m1:exon2:c.T789A:p.Y263X	Chr04	48839423	T	A	Gene.refGene=Glyma.04G217400;ExonicFunc.refGene=stopgain;AAChange.refGene=Glyma.04G217400:Glyma.04G217400.1:exon2:c.T789A:p.Y263X,Glyma.04G217400:Glyma.04G217400.2:exon3:c.T789A:p.Y263X	TT	TT	TT	TT	TT	TT	TT	TT	TT	TT	TT	TT	--	TT	TT	TT	TT	TT	TT	TT	TT	TT	--	AA	TT	TT	TT	--	TT	TT	--	TT	TT	TT	TT	AA	TT	TT	AA	TT
Chr4	50042378	T	C	Gene.refGene=SoyZH13_04G194900;ExonicFunc.refGene=stoploss;AAChange.refGene=SoyZH13_04G194900:SoyZH13_04G194900.m1:exon3:c.A567G:p.X189W	Chr04	48944855	T	C	Gene.refGene=Glyma.04G218400;ExonicFunc.refGene=stoploss;AAChange.refGene=Glyma.04G218400:Glyma.04G218400.3:exon3:c.A567G:p.X189W,Glyma.04G218400:Glyma.04G218400.4:exon3:c.A582G:p.X194W,Glyma.04G218400:Glyma.04G218400.5:exon3:c.A567G:p.X189W	TT	TT	TT	TT	TT	TT	TT	TT	TT	TT	TT	TT	TT	TT	TT	TT	TT	TT	TT	TT	CC	CC	TT	CC	CC	CC	CC	CC	CC	CC	TT	TT	TT	TT	CC	TT	TT	TT	TT	CC
Chr4	50064284	G	A	Gene.refGene=SoyZH13_04G195100;ExonicFunc.refGene=stopgain;AAChange.refGene=SoyZH13_04G195100:SoyZH13_04G195100.m1:exon2:c.G461A:p.W154X	Chr04	48966575	G	A	Gene.refGene=Glyma.04G218600;ExonicFunc.refGene=stopgain;AAChange.refGene=Glyma.04G218600:Glyma.04G218600.1:exon3:c.G575A:p.W192X	GG	GG	GG	GG	GG	GG	GG	GG	GG	GG	GG	GG	GG	GG	GG	GG	GG	GG	GG	GG	GG	--	GG	GG	GG	GG	GG	GG	--	--	GG	GG	GG	GG	GG	GG	GG	GG	GG	GG
Chr4	50064447	C	A	Gene.refGene=SoyZH13_04G195100;ExonicFunc.refGene=stopgain;AAChange.refGene=SoyZH13_04G195100:SoyZH13_04G195100.m1:exon3:c.C542A:p.S181X	Chr04	48966738	C	A	Gene.refGene=Glyma.04G218600;ExonicFunc.refGene=stopgain;AAChange.refGene=Glyma.04G218600:Glyma.04G218600.1:exon4:c.C656A:p.S219X	CC	CC	CC	CC	CC	CC	CC	CC	CC	CC	CC	CC	CC	CC	CC	CC	CC	CC	CC	CC	CC	CC	CC	CC	CC	CC	CC	CC	CC	CC	CC	CC	CC	CC	AA	CC	CC	CC	CC	CC
Chr4	50341517	G	A	Gene.refGene=SoyZH13_04G198500;ExonicFunc.refGene=stopgain;AAChange.refGene=SoyZH13_04G198500:SoyZH13_04G198500.m1:exon1:c.C232T:p.Q78X	Chr04	49248397	G	A	Gene.refGene=Glyma.04G221800;ExonicFunc.refGene=stopgain;AAChange.refGene=Glyma.04G221800:Glyma.04G221800.1:exon1:c.C232T:p.Q78X	GG	GG	GG	GG	GG	GG	GG	GG	GG	GG	GG	GG	GG	GG	GG	GG	GG	GG	GG	AA	GG	GG	GG	GG	GG	GG	GG	GG	GG	AA	GG	GG	AA	GG	GG	GG	GG	GG	GG	AA
Chr4	50681564	T	A	Gene.refGene=SoyZH13_04G202201;ExonicFunc.refGene=stopgain;AAChange.refGene=SoyZH13_04G202201:SoyZH13_04G202201.m1:exon3:c.A511T:p.K171X	Chr04	49579178	T	A	Gene.refGene=Glyma.04G225800;ExonicFunc.refGene=stopgain;AAChange.refGene=Glyma.04G225800:Glyma.04G225800.1:exon4:c.A508T:p.K170X	TT	TT	TT	TT	TT	TT	TT	TT	TT	TT	TT	TT	TT	TT	TT	TT	AA	TT	TT	TT	TT	TT	--	TT	TT	TT	TT	TT	TT	TT	TT	TT	TT	TT	AA	TT	TT	TT	TT	TT
Chr4	51171972	T	A	Gene.refGene=SoyZH13_04G208500;ExonicFunc.refGene=stopgain;AAChange.refGene=SoyZH13_04G208500:SoyZH13_04G208500.m1:exon2:c.T906A:p.Y302X	Chr04	50063952	T	A	Gene.refGene=Glyma.04G232200;ExonicFunc.refGene=stopgain;AAChange.refGene=Glyma.04G232200:Glyma.04G232200.1:exon1:c.T1437A:p.Y479X	TT	TT	TT	TT	TT	TT	TT	TT	TT	TT	TT	TT	--	TT	TT	TT	TT	TT	TT	AA	TT	--	TT	TT	TT	TT	AA	--	AA	AA	TT	TT	AA	TT	AA	TT	TT	TT	TT	TT
Chr4	51729139	T	A	Gene.refGene=SoyZH13_04G213800;ExonicFunc.refGene=stopgain;AAChange.refGene=SoyZH13_04G213800:SoyZH13_04G213800.m5:exon2:c.T2069A:p.L690X,SoyZH13_04G213800:SoyZH13_04G213800.m1:exon3:c.T2069A:p.L690X,SoyZH13_04G213800:SoyZH13_04G213800.m2:exon3:c.T2069A:p.L690X,SoyZH13_04G213800:SoyZH13_04G213800.m3:exon3:c.T2069A:p.L690X,SoyZH13_04G213800:SoyZH13_04G213800.m4:exon3:c.T2069A:p.L690X	Chr04	50618684	T	A	Gene.refGene=Glyma.04G237600;ExonicFunc.refGene=stopgain;AAChange.refGene=Glyma.04G237600:Glyma.04G237600.1:exon3:c.T2069A:p.L690X	TT	TT	TT	TT	TT	TT	TT	TT	TT	AA	TT	TT	TT	TT	AA	TT	TT	TT	TT	TT	TT	TT	TT	TT	AA	TT	TT	TT	TT	TT	AA	TT	TT	TT	TT	TT	TT	AA	TT	TT
Chr4	52010056	T	G	Gene.refGene=SoyZH13_04G216800;ExonicFunc.refGene=stoploss;AAChange.refGene=SoyZH13_04G216800:SoyZH13_04G216800.m2:exon3:c.T1378G:p.X460E	Chr04	50905485	T	G	Gene.refGene=Glyma.04G240700;ExonicFunc.refGene=stoploss;AAChange.refGene=Glyma.04G240700:Glyma.04G240700.1:exon3:c.T1378G:p.X460E	TT	TT	TT	GG	GG	GG	GG	GG	GG	TT	GG	GG	GG	TT	TT	GG	TT	GG	GG	GG	GG	GG	GG	GG	GG	TT	TT	GG	GG	TT	GG	GG	TT	GG	GG	TT	GG	GG	GG	GG
Chr4	52434800	C	A	Gene.refGene=SoyZH13_04G221100;ExonicFunc.refGene=stopgain;AAChange.refGene=SoyZH13_04G221100:SoyZH13_04G221100.m1:exon3:c.G298T:p.E100X	Chr04	51326499	C	A	Gene.refGene=Glyma.04G245600;ExonicFunc.refGene=stopgain;AAChange.refGene=Glyma.04G245600:Glyma.04G245600.1:exon4:c.G253T:p.E85X	CC	CC	CC	CC	CC	CC	CC	CC	CC	CC	CC	CC	CC	CC	AA	CC	AA	CC	CC	CC	CC	CC	CC	CC	CC	CC	CC	CC	CC	CC	CC	CC	CC	CC	CC	CC	CC	CC	CC	CC
Chr4	52436211	T	A	Gene.refGene=SoyZH13_04G221100;ExonicFunc.refGene=stopgain;AAChange.refGene=SoyZH13_04G221100:SoyZH13_04G221100.m1:exon1:c.A46T:p.K16X	Chr04	51327909	T	A	Gene.refGene=Glyma.04G245600;ExonicFunc.refGene=stopgain;AAChange.refGene=Glyma.04G245600:Glyma.04G245600.1:exon2:c.A16T:p.K6X	TT	TT	TT	TT	TT	TT	TT	TT	TT	TT	TT	TT	TT	TT	TT	TT	TT	TT	TT	TT	TT	TT	TT	TT	TT	TT	TT	TT	TT	AA	TT	TT	TT	TT	TT	TT	TT	TT	TT	TT
Chr4	52509410	C	A	Gene.refGene=SoyZH13_04G221801;ExonicFunc.refGene=stopgain;AAChange.refGene=SoyZH13_04G221801:SoyZH13_04G221801.m1:exon1:c.C83A:p.S28X	Chr04	51401075	C	A	Gene.refGene=Glyma.04G246500;ExonicFunc.refGene=stopgain;AAChange.refGene=Glyma.04G246500:Glyma.04G246500.1:exon1:c.C83A:p.S28X	CC	CC	CC	CC	CC	CC	CC	CC	CC	CC	AA	CC	CC	CC	CC	CC	CC	CC	CC	CC	AA	--	CC	--	CC	CC	CC	CC	CC	CC	CC	CC	CC	CC	--	CC	CC	CC	CC	CC
Chr4	52933049	G	T	Gene.refGene=SoyZH13_04G226500;ExonicFunc.refGene=stopgain;AAChange.refGene=SoyZH13_04G226500:SoyZH13_04G226500.m1:exon7:c.G487T:p.E163X	Chr04	51832566	G	T	Gene.refGene=Glyma.04G251500;ExonicFunc.refGene=stopgain;AAChange.refGene=Glyma.04G251500:Glyma.04G251500.1:exon9:c.G598T:p.E200X	GG	GG	--	GG	GG	TT	GG	GG	GG	TT	GG	GG	GG	GG	GG	GG	GG	GG	GG	GG	GG	TT	GG	TT	GG	TT	GG	GG	GG	GG	GG	GG	GG	GG	TT	GG	GG	GG	GG	GG
Chr4	52933079	G	T	Gene.refGene=SoyZH13_04G226500;ExonicFunc.refGene=stopgain;AAChange.refGene=SoyZH13_04G226500:SoyZH13_04G226500.m1:exon7:c.G517T:p.G173X	Chr04	51832596	G	T	Gene.refGene=Glyma.04G251500;ExonicFunc.refGene=stopgain;AAChange.refGene=Glyma.04G251500:Glyma.04G251500.1:exon9:c.G628T:p.G210X	GG	GG	GG	GG	GG	GG	GG	GG	--	GG	GG	GG	GG	GG	GG	GG	GG	GG	GG	GG	GG	TT	GG	GG	GG	GG	GG	GG	GG	GG	GG	GG	GG	GG	GG	GG	GG	GG	GG	GG
Chr4	53350244	A	C	Gene.refGene=SoyZH13_04G231600;ExonicFunc.refGene=stopgain;AAChange.refGene=SoyZH13_04G231600:SoyZH13_04G231600.m1:exon1:c.T134G:p.L45X	Chr04	52251312	A	C	Gene.refGene=Glyma.04G256500;ExonicFunc.refGene=stopgain;AAChange.refGene=Glyma.04G256500:Glyma.04G256500.1:exon1:c.T119G:p.L40X	AA	AA	AA	AA	AA	AA	AA	AA	AA	AA	AA	AA	AA	AA	CC	AA	AA	AA	AA	AA	AA	AA	AA	AA	AA	AA	AA	AA	AA	CC	AA	AA	AA	AA	AA	AA	AA	AA	AA	AA
Chr5	1313336	G	A	Gene.refGene=SoyZH13_05G013300;ExonicFunc.refGene=stopgain;AAChange.refGene=SoyZH13_05G013300:SoyZH13_05G013300.m1:exon4:c.C397T:p.R133X	Chr05	1315963	G	A	Gene.refGene=Glyma.05G013900;ExonicFunc.refGene=stopgain;AAChange.refGene=Glyma.05G013900:Glyma.05G013900.1:exon4:c.C397T:p.R133X,Glyma.05G013900:Glyma.05G013900.2:exon4:c.C346T:p.R116X	AA	AA	AA	GG	GG	GG	GG	GG	GG	GG	GG	GG	GG	GG	GG	GG	GG	GG	GG	GG	GG	GG	GG	--	GG	GG	GG	GG	GG	GG	GG	GG	GG	GG	GG	GG	GG	GG	GG	GG
Chr5	1395196	A	T	Gene.refGene=SoyZH13_05G014500;ExonicFunc.refGene=stopgain;AAChange.refGene=SoyZH13_05G014500:SoyZH13_05G014500.m2:exon16:c.A2770T:p.K924X	Chr05	1397807	A	T	Gene.refGene=Glyma.05G015200;ExonicFunc.refGene=stopgain;AAChange.refGene=Glyma.05G015200:Glyma.05G015200.1:exon16:c.A2770T:p.K924X	TT	TT	TT	AA	AA	AA	AA	AA	AA	AA	AA	AA	AA	AA	AA	AA	AA	AA	TT	TT	TT	TT	TT	TT	AA	TT	--	AA	TT	TT	AA	AA	TT	AA	AA	AA	--	TT	--	AA
Chr5	1877574	G	T	Gene.refGene=SoyZH13_05G020100;ExonicFunc.refGene=stopgain;AAChange.refGene=SoyZH13_05G020100:SoyZH13_05G020100.m1:exon1:c.C15A:p.Y5X,SoyZH13_05G020100:SoyZH13_05G020100.m2:exon1:c.C15A:p.Y5X,SoyZH13_05G020100:SoyZH13_05G020100.m3:exon1:c.C15A:p.Y5X	Chr05	1880301	G	T	Gene.refGene=Glyma.05G021200;ExonicFunc.refGene=stopgain;AAChange.refGene=Glyma.05G021200:Glyma.05G021200.1:exon1:c.C15A:p.Y5X	--	TT	--	GG	GG	GG	GG	GG	GG	GG	GG	GG	GG	GG	GG	GG	GG	GG	GG	TT	GG	TT	GG	GG	GG	--	GG	GG	--	--	GG	GG	GG	GG	GG	--	--	GG	--	--
Chr5	2050463	G	A	Gene.refGene=SoyZH13_05G022600;ExonicFunc.refGene=stopgain;AAChange.refGene=SoyZH13_05G022600:SoyZH13_05G022600.m1:exon7:c.G414A:p.W138X	Chr05	2053148	G	A	Gene.refGene=Glyma.05G023600;ExonicFunc.refGene=stopgain;AAChange.refGene=Glyma.05G023600:Glyma.05G023600.1:exon9:c.G948A:p.W316X	GG	GG	GG	GG	GG	GG	GG	GG	--	GG	GG	GG	GG	GG	GG	GG	GG	GG	GG	GG	GG	GG	GG	GG	GG	AA	AA	GG	--	GG	GG	GG	GG	GG	GG	AA	AA	GG	AA	GG
Chr5	2050474	T	A	Gene.refGene=SoyZH13_05G022600;ExonicFunc.refGene=stopgain;AAChange.refGene=SoyZH13_05G022600:SoyZH13_05G022600.m1:exon7:c.T425A:p.L142X	Chr05	2053159	T	A	Gene.refGene=Glyma.05G023600;ExonicFunc.refGene=stopgain;AAChange.refGene=Glyma.05G023600:Glyma.05G023600.1:exon9:c.T959A:p.L320X	TT	TT	TT	TT	TT	TT	TT	TT	--	TT	TT	TT	TT	TT	TT	TT	TT	TT	TT	TT	TT	--	TT	TT	TT	AA	AA	TT	--	TT	TT	TT	TT	TT	TT	AA	AA	TT	AA	TT
Chr5	2050614	C	T	Gene.refGene=SoyZH13_05G022600;ExonicFunc.refGene=stopgain;AAChange.refGene=SoyZH13_05G022600:SoyZH13_05G022600.m1:exon7:c.C565T:p.Q189X	Chr05	2053299	C	T	Gene.refGene=Glyma.05G023600;ExonicFunc.refGene=stopgain;AAChange.refGene=Glyma.05G023600:Glyma.05G023600.1:exon9:c.C1099T:p.Q367X	CC	CC	--	CC	CC	CC	CC	CC	CC	CC	CC	CC	CC	CC	CC	CC	CC	CC	CC	CC	CC	CC	CC	TT	CC	TT	TT	CC	--	TT	CC	CC	TT	CC	CC	TT	TT	CC	TT	TT
Chr5	3278836	T	A	Gene.refGene=SoyZH13_05G036100;ExonicFunc.refGene=stopgain;AAChange.refGene=SoyZH13_05G036100:SoyZH13_05G036100.m1:exon1:c.A433T:p.K145X	Chr05	3327142	T	A	Gene.refGene=Glyma.05G037600;ExonicFunc.refGene=stopgain;AAChange.refGene=Glyma.05G037600:Glyma.05G037600.1:exon1:c.A433T:p.K145X	TT	TT	TT	TT	TT	TT	TT	TT	TT	TT	TT	TT	--	TT	TT	TT	TT	TT	TT	TT	TT	AA	TT	TT	TT	TT	TT	TT	TT	TT	TT	TT	TT	TT	TT	TT	--	TT	--	TT
Chr5	3999416	C	A	Gene.refGene=SoyZH13_05G044200;ExonicFunc.refGene=stopgain;AAChange.refGene=SoyZH13_05G044200:SoyZH13_05G044200.m1:exon3:c.C602A:p.S201X	Chr05	4056777	C	A	Gene.refGene=Glyma.05G045600;ExonicFunc.refGene=stopgain;AAChange.refGene=Glyma.05G045600:Glyma.05G045600.1:exon3:c.C602A:p.S201X	--	CC	CC	CC	CC	CC	CC	CC	CC	CC	CC	CC	CC	CC	CC	CC	CC	CC	CC	CC	AA	--	CC	CC	CC	CC	CC	CC	CC	CC	CC	CC	CC	CC	CC	CC	CC	CC	CC	CC
Chr5	4050655	G	T	Gene.refGene=SoyZH13_05G044500;ExonicFunc.refGene=stopgain;AAChange.refGene=SoyZH13_05G044500:SoyZH13_05G044500.m1:exon4:c.G1645T:p.E549X	Chr05	4107405	G	T	Gene.refGene=Glyma.05G045900;ExonicFunc.refGene=stopgain;AAChange.refGene=Glyma.05G045900:Glyma.05G045900.1:exon4:c.G1645T:p.E549X	GG	GG	GG	GG	GG	GG	GG	GG	GG	GG	GG	GG	GG	GG	GG	GG	GG	GG	TT	GG	GG	TT	GG	GG	GG	GG	GG	GG	GG	TT	GG	GG	GG	GG	GG	GG	GG	GG	GG	GG
Chr5	4401314	A	T	Gene.refGene=SoyZH13_05G048400;ExonicFunc.refGene=stopgain;AAChange.refGene=SoyZH13_05G048400:SoyZH13_05G048400.m1:exon1:c.A184T:p.K62X	Chr05	4458187	A	T	Gene.refGene=Glyma.05G049800;ExonicFunc.refGene=stopgain;AAChange.refGene=Glyma.05G049800:Glyma.05G049800.1:exon1:c.A184T:p.K62X	--	AA	AA	AA	AA	AA	AA	AA	AA	AA	AA	AA	AA	AA	AA	AA	AA	AA	AA	--	AA	--	AA	--	AA	--	AA	AA	AA	AA	AA	AA	AA	AA	AA	AA	AA	AA	AA	AA
Chr5	4526971	G	A	Gene.refGene=SoyZH13_05G049701;ExonicFunc.refGene=stopgain;AAChange.refGene=SoyZH13_05G049701:SoyZH13_05G049701.m1:exon2:c.C280T:p.Q94X	Chr05	4583858	G	A	Gene.refGene=Glyma.05G051200;ExonicFunc.refGene=stopgain;AAChange.refGene=Glyma.05G051200:Glyma.05G051200.1:exon2:c.C280T:p.Q94X,Glyma.05G051200:Glyma.05G051200.2:exon2:c.C280T:p.Q94X	AA	AA	AA	GG	GG	GG	GG	GG	GG	GG	GG	GG	GG	GG	GG	GG	GG	GG	AA	--	GG	GG	GG	GG	GG	GG	GG	GG	GG	GG	GG	GG	GG	GG	GG	GG	GG	GG	GG	GG
Chr5	4527068	G	C	Gene.refGene=SoyZH13_05G049701;ExonicFunc.refGene=stopgain;AAChange.refGene=SoyZH13_05G049701:SoyZH13_05G049701.m1:exon2:c.C183G:p.Y61X	Chr05	4583955	G	C	Gene.refGene=Glyma.05G051200;ExonicFunc.refGene=stopgain;AAChange.refGene=Glyma.05G051200:Glyma.05G051200.1:exon2:c.C183G:p.Y61X,Glyma.05G051200:Glyma.05G051200.2:exon2:c.C183G:p.Y61X	GG	GG	GG	GG	GG	GG	GG	GG	GG	GG	GG	GG	GG	GG	GG	GG	GG	GG	GG	GG	GG	GG	GG	GG	GG	GG	GG	GG	GG	GG	GG	GG	GG	GG	GG	GG	GG	GG	GG	GG
Chr5	4701655	C	T	Gene.refGene=SoyZH13_05G051700;ExonicFunc.refGene=stopgain;AAChange.refGene=SoyZH13_05G051700:SoyZH13_05G051700.m3:exon6:c.G546A:p.W182X,SoyZH13_05G051700:SoyZH13_05G051700.m5:exon6:c.G546A:p.W182X	Chr05	4739676	C	T	Gene.refGene=Glyma.05G052900;ExonicFunc.refGene=stopgain;AAChange.refGene=Glyma.05G052900:Glyma.05G052900.3:exon6:c.G546A:p.W182X	CC	CC	CC	CC	CC	CC	CC	CC	CC	CC	CC	CC	CC	CC	CC	CC	CC	CC	CC	CC	CC	CC	CC	CC	CC	CC	CC	CC	CC	CC	CC	CC	CC	CC	CC	CC	CC	CC	CC	CC
Chr5	4985118	C	T	Gene.refGene=SoyZH13_05G054300;ExonicFunc.refGene=stopgain;AAChange.refGene=SoyZH13_05G054300:SoyZH13_05G054300.m1:exon1:c.G522A:p.W174X	Chr05	5023297	C	T	Gene.refGene=Glyma.05G055300;ExonicFunc.refGene=stopgain;AAChange.refGene=Glyma.05G055300:Glyma.05G055300.1:exon1:c.G552A:p.W184X	--	TT	TT	CC	CC	CC	CC	CC	CC	CC	CC	CC	CC	CC	CC	CC	CC	CC	CC	TT	CC	TT	CC	--	TT	CC	CC	CC	TT	CC	CC	CC	CC	CC	CC	TT	TT	CC	CC	TT
Chr5	5023283	A	T	Gene.refGene=SoyZH13_05G054700;ExonicFunc.refGene=stopgain;AAChange.refGene=SoyZH13_05G054700:SoyZH13_05G054700.m1:exon1:c.T351A:p.C117X	Chr05	5056614	A	T	Gene.refGene=Glyma.05G055800;ExonicFunc.refGene=stopgain;AAChange.refGene=Glyma.05G055800:Glyma.05G055800.1:exon1:c.T351A:p.C117X	AA	AA	AA	AA	AA	AA	AA	AA	AA	AA	AA	AA	AA	AA	AA	AA	AA	AA	AA	--	TT	TT	AA	AA	AA	AA	AA	TT	AA	AA	AA	AA	AA	AA	AA	AA	AA	AA	AA	AA
Chr5	5589608	C	T	Gene.refGene=SoyZH13_05G058700;ExonicFunc.refGene=stopgain;AAChange.refGene=SoyZH13_05G058700:SoyZH13_05G058700.m1:exon9:c.C1609T:p.R537X,SoyZH13_05G058700:SoyZH13_05G058700.m2:exon10:c.C1609T:p.R537X,SoyZH13_05G058700:SoyZH13_05G058700.m3:exon10:c.C1609T:p.R537X	Chr05	5619696	C	T	Gene.refGene=Glyma.05G060200;ExonicFunc.refGene=stopgain;AAChange.refGene=Glyma.05G060200:Glyma.05G060200.1:exon11:c.C1813T:p.R605X,Glyma.05G060200:Glyma.05G060200.2:exon11:c.C1765T:p.R589X	CC	CC	CC	CC	CC	CC	CC	CC	--	CC	CC	CC	CC	CC	CC	CC	CC	CC	CC	CC	CC	CC	CC	CC	--	CC	CC	CC	CC	CC	CC	CC	CC	CC	CC	CC	CC	CC	CC	CC
Chr5	7226643	G	A	Gene.refGene=SoyZH13_05G068002;ExonicFunc.refGene=stopgain;AAChange.refGene=SoyZH13_05G068002:SoyZH13_05G068002.m1:exon1:c.C70T:p.Q24X	Chr05	7266889	G	A	Gene.refGene=Glyma.05G069800;ExonicFunc.refGene=stopgain;AAChange.refGene=Glyma.05G069800:Glyma.05G069800.1:exon1:c.C70T:p.Q24X	GG	GG	GG	GG	GG	GG	GG	GG	GG	GG	GG	GG	GG	GG	GG	GG	GG	GG	AA	AA	AA	GG	GG	GG	GG	AA	AA	GG	AA	GG	GG	GG	GG	AA	GG	GG	--	GG	GG	GG
Chr5	7227550	T	A	Gene.refGene=SoyZH13_05G068200;ExonicFunc.refGene=stopgain;AAChange.refGene=SoyZH13_05G068200:SoyZH13_05G068200.m1:exon1:c.T15A:p.C5X	Chr05	7267796	T	A	Gene.refGene=Glyma.05G069900;ExonicFunc.refGene=stopgain;AAChange.refGene=Glyma.05G069900:Glyma.05G069900.1:exon1:c.T15A:p.C5X	AA	AA	--	TT	TT	TT	TT	TT	TT	TT	TT	TT	TT	TT	TT	TT	TT	TT	TT	TT	TT	TT	TT	TT	TT	TT	TT	TT	TT	TT	TT	TT	TT	TT	TT	TT	TT	TT	TT	AA
Chr5	7851597	T	A	Gene.refGene=SoyZH13_05G069803;ExonicFunc.refGene=stopgain;AAChange.refGene=SoyZH13_05G069803:SoyZH13_05G069803.m1:exon1:c.T278A:p.L93X	Chr05	7861575	T	A	Gene.refGene=Glyma.05G071700;ExonicFunc.refGene=stopgain;AAChange.refGene=Glyma.05G071700:Glyma.05G071700.1:exon3:c.T875A:p.L292X	TT	TT	TT	TT	TT	TT	--	TT	TT	TT	TT	TT	TT	TT	TT	TT	TT	TT	TT	--	TT	TT	TT	TT	TT	TT	TT	TT	TT	TT	TT	TT	TT	TT	TT	TT	--	TT	TT	--
Chr5	7875183	C	T	Gene.refGene=SoyZH13_05G069804;ExonicFunc.refGene=stopgain;AAChange.refGene=SoyZH13_05G069804:SoyZH13_05G069804.m1:exon2:c.C76T:p.Q26X	Chr05	7885161	C	T	Gene.refGene=Glyma.05G071900;ExonicFunc.refGene=stopgain;AAChange.refGene=Glyma.05G071900:Glyma.05G071900.1:exon2:c.C76T:p.Q26X	CC	CC	CC	CC	CC	CC	CC	CC	CC	CC	CC	CC	CC	CC	CC	CC	CC	CC	CC	CC	CC	--	TT	CC	TT	TT	CC	CC	TT	TT	TT	TT	CC	TT	CC	CC	CC	CC	CC	CC
Chr5	8059543	G	T	Gene.refGene=SoyZH13_05G070800;ExonicFunc.refGene=stopgain;AAChange.refGene=SoyZH13_05G070800:SoyZH13_05G070800.m1:exon1:c.G958T:p.E320X	Chr05	8070216	G	T	Gene.refGene=Glyma.05G072500;ExonicFunc.refGene=stopgain;AAChange.refGene=Glyma.05G072500:Glyma.05G072500.1:exon1:c.G760T:p.E254X	GG	GG	GG	GG	GG	GG	GG	GG	GG	GG	GG	GG	GG	GG	GG	GG	GG	GG	GG	GG	GG	GG	GG	GG	GG	GG	GG	GG	GG	GG	GG	GG	GG	GG	GG	GG	GG	GG	GG	GG
Chr5	8553428	C	T	Gene.refGene=SoyZH13_05G072200;ExonicFunc.refGene=stopgain;AAChange.refGene=SoyZH13_05G072200:SoyZH13_05G072200.m1:exon2:c.C172T:p.Q58X	Chr05	8564646	C	T	Gene.refGene=Glyma.05G074000;ExonicFunc.refGene=stopgain;AAChange.refGene=Glyma.05G074000:Glyma.05G074000.1:exon2:c.C172T:p.Q58X	CC	CC	CC	CC	CC	CC	CC	CC	CC	CC	CC	CC	CC	CC	CC	CC	CC	CC	CC	CC	CC	CC	CC	--	CC	CC	CC	CC	CC	CC	CC	CC	CC	CC	CC	CC	CC	CC	CC	CC
Chr5	9636294	C	T	Gene.refGene=SoyZH13_05G073502;ExonicFunc.refGene=stopgain;AAChange.refGene=SoyZH13_05G073502:SoyZH13_05G073502.m1:exon2:c.G464A:p.W155X	Chr05	9635497	C	T	Gene.refGene=Glyma.05G076000;ExonicFunc.refGene=stopgain;AAChange.refGene=Glyma.05G076000:Glyma.05G076000.1:exon2:c.G458A:p.W153X	TT	TT	TT	CC	CC	CC	CC	CC	CC	CC	CC	CC	CC	CC	CC	CC	CC	CC	CC	TT	CC	CC	TT	TT	TT	TT	TT	CC	TT	CC	TT	CC	CC	CC	CC	CC	TT	TT	CC	TT
Chr5	9763530	T	A	Gene.refGene=SoyZH13_05G073800;ExonicFunc.refGene=stopgain;AAChange.refGene=SoyZH13_05G073800:SoyZH13_05G073800.m1:exon2:c.T690A:p.C230X	Chr05	9763084	T	A	Gene.refGene=Glyma.05G076400;ExonicFunc.refGene=stopgain;AAChange.refGene=Glyma.05G076400:Glyma.05G076400.1:exon2:c.T690A:p.C230X	TT	TT	TT	TT	TT	TT	TT	TT	TT	TT	TT	TT	TT	--	TT	TT	TT	TT	TT	TT	TT	TT	TT	--	--	TT	--	TT	TT	TT	TT	TT	TT	TT	TT	TT	TT	TT	TT	TT
Chr5	9933042	T	C	Gene.refGene=SoyZH13_05G074500;ExonicFunc.refGene=stoploss;AAChange.refGene=SoyZH13_05G074500:SoyZH13_05G074500.m1:exon1:c.A390G:p.X130W	Chr05	9932031	T	C	Gene.refGene=Glyma.05G076900;ExonicFunc.refGene=stoploss;AAChange.refGene=Glyma.05G076900:Glyma.05G076900.1:exon1:c.A390G:p.X130W	TT	TT	TT	TT	TT	TT	--	TT	--	TT	TT	TT	TT	TT	TT	TT	TT	TT	TT	TT	TT	TT	TT	CC	CC	CC	TT	TT	CC	TT	TT	TT	TT	TT	TT	TT	TT	TT	TT	TT
Chr5	17010005	G	A	Gene.refGene=SoyZH13_05G082600;ExonicFunc.refGene=stopgain;AAChange.refGene=SoyZH13_05G082600:SoyZH13_05G082600.m1:exon5:c.G1377A:p.W459X	Chr05	12849181	G	A	Gene.refGene=Glyma.05G082300;ExonicFunc.refGene=stopgain;AAChange.refGene=Glyma.05G082300:Glyma.05G082300.1:exon7:c.G1878A:p.W626X	GG	GG	GG	--	AA	GG	GG	GG	GG	GG	GG	GG	GG	GG	GG	GG	GG	GG	GG	GG	GG	GG	GG	GG	GG	GG	GG	GG	GG	GG	GG	GG	GG	GG	GG	GG	GG	GG	GG	--
Chr5	29013933	C	T	Gene.refGene=SoyZH13_05G090900;ExonicFunc.refGene=stopgain;AAChange.refGene=SoyZH13_05G090900:SoyZH13_05G090900.m1:exon1:c.G57A:p.W19X	Chr05	25967981	C	T	Gene.refGene=Glyma.05G097900;ExonicFunc.refGene=stopgain;AAChange.refGene=Glyma.05G097900:Glyma.05G097900.1:exon1:c.G57A:p.W19X	CC	CC	CC	CC	CC	CC	CC	CC	CC	CC	CC	CC	CC	CC	CC	CC	CC	CC	CC	CC	CC	CC	CC	--	CC	CC	CC	CC	--	CC	CC	CC	CC	CC	CC	CC	CC	CC	CC	CC
Chr5	29506779	G	T	Gene.refGene=SoyZH13_05G092300;ExonicFunc.refGene=stopgain;AAChange.refGene=SoyZH13_05G092300:SoyZH13_05G092300.m1:exon1:c.C134A:p.S45X	Chr05	26459741	G	T	Gene.refGene=Glyma.05G099900;ExonicFunc.refGene=stopgain;AAChange.refGene=Glyma.05G099900:Glyma.05G099900.1:exon1:c.C134A:p.S45X	GG	GG	GG	GG	GG	GG	GG	GG	GG	GG	GG	GG	GG	GG	GG	GG	GG	GG	GG	GG	GG	--	TT	GG	GG	GG	GG	GG	GG	TT	TT	TT	GG	GG	GG	GG	GG	GT	GG	GG
Chr5	29530712	A	C	Gene.refGene=SoyZH13_05G092400;ExonicFunc.refGene=stopgain;AAChange.refGene=SoyZH13_05G092400:SoyZH13_05G092400.m1:exon1:c.T315G:p.Y105X	Chr05	26483299	A	C	Gene.refGene=Glyma.05G100000;ExonicFunc.refGene=stopgain;AAChange.refGene=Glyma.05G100000:Glyma.05G100000.1:exon1:c.T315G:p.Y105X	AA	AA	--	AA	AA	AA	AA	AA	AA	AA	AA	AA	--	AA	AA	AA	AA	AA	--	AA	AA	AA	AA	AA	--	AA	AA	AA	AA	AA	AA	AA	AA	AA	AA	AA	AA	AA	AA	AA
Chr5	29613202	C	T	Gene.refGene=SoyZH13_05G092500;ExonicFunc.refGene=stopgain;AAChange.refGene=SoyZH13_05G092500:SoyZH13_05G092500.m1:exon1:c.C70T:p.Q24X	Chr05	26557318	C	T	Gene.refGene=Glyma.05G100100;ExonicFunc.refGene=stopgain;AAChange.refGene=Glyma.05G100100:Glyma.05G100100.1:exon1:c.C70T:p.Q24X	--	TT	TT	CC	CC	CC	CC	CC	CC	CC	CC	CC	CC	CC	CC	CC	CC	CC	TT	TT	TT	TT	TT	--	--	TT	TT	TT	--	TT	TT	TT	TT	TT	TT	TT	TT	TT	TT	TT
Chr5	29613665	C	T	Gene.refGene=SoyZH13_05G092501;ExonicFunc.refGene=stopgain;AAChange.refGene=SoyZH13_05G092501:SoyZH13_05G092501.m1:exon1:c.C148T:p.Q50X	Chr05	26557781	C	T	Gene.refGene=Glyma.05G100200;ExonicFunc.refGene=stopgain;AAChange.refGene=Glyma.05G100200:Glyma.05G100200.1:exon1:c.C148T:p.Q50X	CC	CC	CC	CC	CC	CC	CC	CC	CC	CC	CC	CC	CC	CC	CC	CC	CC	CC	CC	CC	CC	CC	CC	CC	CC	CC	CC	CC	--	CC	CC	CC	CC	CC	CC	CC	CC	CC	CC	CC
Chr5	30050399	G	T	Gene.refGene=SoyZH13_05G093700;ExonicFunc.refGene=stopgain;AAChange.refGene=SoyZH13_05G093700:SoyZH13_05G093700.m1:exon2:c.G31T:p.E11X	Chr05	26997683	G	T	Gene.refGene=Glyma.05G101500;ExonicFunc.refGene=stopgain;AAChange.refGene=Glyma.05G101500:Glyma.05G101500.1:exon5:c.G466T:p.E156X	GG	GG	GG	GG	GG	GG	GG	GG	GG	GG	GG	GG	GG	GG	GG	GG	GG	GG	TT	GG	GG	GG	GG	GG	GG	TT	GG	--	GG	GG	GG	GG	GG	GG	GG	TT	GG	GG	GG	GG
Chr5	30268920	G	A	Gene.refGene=SoyZH13_05G094602;ExonicFunc.refGene=stopgain;AAChange.refGene=SoyZH13_05G094602:SoyZH13_05G094602.m1:exon2:c.C247T:p.Q83X	Chr05	27228888	G	A	Gene.refGene=Glyma.05G102900;ExonicFunc.refGene=stopgain;AAChange.refGene=Glyma.05G102900:Glyma.05G102900.1:exon3:c.C580T:p.Q194X	GG	GG	GG	GG	GG	GG	GG	GG	GG	GG	GG	GG	GG	GG	GG	GG	GG	GG	GG	GG	GG	AA	GG	--	AA	AA	--	GG	GG	GG	GG	GG	GG	GG	GG	GG	GG	GG	GG	GG
Chr5	31327842	C	A	Gene.refGene=SoyZH13_05G098105;ExonicFunc.refGene=stopgain;AAChange.refGene=SoyZH13_05G098105:SoyZH13_05G098105.m1:exon1:c.C32A:p.S11X	Chr05	28311194	C	A	Gene.refGene=Glyma.05G106300;ExonicFunc.refGene=stopgain;AAChange.refGene=Glyma.05G106300:Glyma.05G106300.1:exon1:c.G154T:p.E52X	CC	CC	CC	CC	CC	CC	CC	CC	CC	CC	CC	CC	CC	CC	CC	CC	CC	CC	CC	CC	CC	CC	CC	CC	--	CC	CC	CC	CC	CC	CC	CC	CC	CC	CC	CC	CC	CC	CC	CC
Chr5	31633386	T	G	Gene.refGene=SoyZH13_05G099300;ExonicFunc.refGene=stoploss;AAChange.refGene=SoyZH13_05G099300:SoyZH13_05G099300.m1:exon2:c.A179C:p.X60S	Chr05	28577714	G	T	Gene.refGene=Glyma.05G107700;ExonicFunc.refGene=stopgain;AAChange.refGene=Glyma.05G107700:Glyma.05G107700.1:exon2:c.C179A:p.S60X	TT	TT	TT	TT	TT	GG	TT	TT	TT	TT	GG	TT	TT	TT	GG	TT	GG	GG	TT	TT	TT	--	TT	TT	TT	TT	GG	GG	GG	GG	TT	TT	TT	TT	TT	TT	GG	GT	TT	GG
Chr5	33073117	G	A	Gene.refGene=SoyZH13_05G103900;ExonicFunc.refGene=stopgain;AAChange.refGene=SoyZH13_05G103900:SoyZH13_05G103900.m1:exon1:c.C34T:p.Q12X	Chr05	30041823	G	A	Gene.refGene=Glyma.05G113100;ExonicFunc.refGene=stopgain;AAChange.refGene=Glyma.05G113100:Glyma.05G113100.1:exon1:c.C34T:p.Q12X	GG	GG	GG	GG	GG	GG	--	GG	GG	GG	GG	GG	GG	GG	GG	GG	GG	GG	GG	GG	GG	GG	GG	GG	GG	GG	AA	GG	GG	GG	GG	GG	AA	GG	AA	GG	GG	GG	AA	GG
Chr5	33736152	G	A	Gene.refGene=SoyZH13_05G106301;ExonicFunc.refGene=stopgain;AAChange.refGene=SoyZH13_05G106301:SoyZH13_05G106301.m1:exon1:c.C163T:p.Q55X	Chr05	30702491	G	A	Gene.refGene=Glyma.05G115800;ExonicFunc.refGene=stopgain;AAChange.refGene=Glyma.05G115800:Glyma.05G115800.1:exon1:c.C163T:p.Q55X	GG	GG	GG	GG	GG	GG	GG	GG	GG	GG	GG	GG	GG	GG	GG	GG	GG	GG	GG	GG	GG	GG	AA	--	AA	GG	GG	AA	GG	GG	GG	AA	GG	AA	GG	GG	GG	AA	GG	GG
Chr5	33736224	G	A	Gene.refGene=SoyZH13_05G106301;ExonicFunc.refGene=stopgain;AAChange.refGene=SoyZH13_05G106301:SoyZH13_05G106301.m1:exon1:c.C91T:p.R31X	Chr05	30702563	G	A	Gene.refGene=Glyma.05G115800;ExonicFunc.refGene=stopgain;AAChange.refGene=Glyma.05G115800:Glyma.05G115800.1:exon1:c.C91T:p.R31X	GG	GG	GG	GG	GG	GG	GG	GG	GG	GG	GG	GG	GG	GG	GG	GG	GG	GG	GG	GG	GG	GG	AA	GG	AA	GG	GG	AA	GG	GG	GG	AA	GG	AA	GG	GG	GG	AA	GG	GG
Chr5	34152415	G	T	Gene.refGene=SoyZH13_05G108100;ExonicFunc.refGene=stopgain;AAChange.refGene=SoyZH13_05G108100:SoyZH13_05G108100.m10:exon3:c.G37T:p.E13X	Chr05	31121236	G	T	Gene.refGene=Glyma.05G118300;ExonicFunc.refGene=stopgain;AAChange.refGene=Glyma.05G118300:Glyma.05G118300.1:exon3:c.G37T:p.E13X	GG	GG	GG	GG	GG	GG	GG	GG	GG	GG	GG	GG	GG	GG	GG	GG	GG	GG	GG	GG	GG	GG	GG	GG	TT	GG	TT	GG	GG	GG	GG	GG	GG	GG	GG	GG	GG	GG	GG	GG
Chr5	34365147	C	T	Gene.refGene=SoyZH13_05G109800;ExonicFunc.refGene=stopgain;AAChange.refGene=SoyZH13_05G109800:SoyZH13_05G109800.m1:exon13:c.C634T:p.Q212X	Chr05	31332286	C	T	Gene.refGene=Glyma.05G120400;ExonicFunc.refGene=stopgain;AAChange.refGene=Glyma.05G120400:Glyma.05G120400.1:exon13:c.C1219T:p.Q407X	CC	CC	CC	CC	CC	CC	CC	CC	CC	CC	CC	CC	CC	CC	CC	CC	CC	CC	CC	CC	CC	CC	CC	CC	CC	CC	TT	CC	CC	CC	CC	CC	CC	CC	CC	TT	CC	CC	TT	CC
Chr5	34457772	C	T	Gene.refGene=SoyZH13_05G110801;ExonicFunc.refGene=stopgain;AAChange.refGene=SoyZH13_05G110801:SoyZH13_05G110801.m1:exon1:c.C136T:p.R46X	Chr05	31424447	C	T	Gene.refGene=Glyma.05G121400;ExonicFunc.refGene=stopgain;AAChange.refGene=Glyma.05G121400:Glyma.05G121400.1:exon1:c.C136T:p.R46X	CC	CC	CC	CC	CC	CC	CC	CC	CC	CC	CC	CC	CC	CC	CC	CC	CC	CC	CC	CC	CC	CC	CC	CC	CC	CC	CC	CC	CC	CC	CC	CC	CC	CC	CC	CC	CC	CC	CC	CC
Chr5	34586667	C	A	Gene.refGene=SoyZH13_05G111700;ExonicFunc.refGene=stopgain;AAChange.refGene=SoyZH13_05G111700:SoyZH13_05G111700.m1:exon1:c.G1201T:p.E401X	Chr05	31548497	C	A	Gene.refGene=Glyma.05G122000;ExonicFunc.refGene=stopgain;AAChange.refGene=Glyma.05G122000:Glyma.05G122000.1:exon2:c.G1126T:p.E376X	CC	CC	CC	CC	CC	CC	CC	CC	CC	CC	CC	CC	CC	CC	CC	CC	CC	CC	CC	CC	CC	CC	CC	CC	CC	CC	CC	CC	CC	CC	CC	CC	CC	CC	CC	CC	CC	CC	CC	CC
Chr5	34626162	T	A	Gene.refGene=SoyZH13_05G112100;ExonicFunc.refGene=stopgain;AAChange.refGene=SoyZH13_05G112100:SoyZH13_05G112100.m1:exon6:c.A448T:p.K150X	Chr05	31586861	T	A	Gene.refGene=Glyma.05G122300;ExonicFunc.refGene=stopgain;AAChange.refGene=Glyma.05G122300:Glyma.05G122300.1:exon5:c.A514T:p.K172X,Glyma.05G122300:Glyma.05G122300.2:exon6:c.A448T:p.K150X	TT	TT	TT	TT	AA	TT	TT	TA	AA	AA	AA	AA	AA	TT	TT	AA	TT	AA	AA	AA	AA	AA	TT	TT	TT	AA	TT	TT	AA	AA	TT	TT	TT	TT	TT	AA	TT	TT	AA	TT
Chr5	34882267	G	A	Gene.refGene=SoyZH13_05G114302;ExonicFunc.refGene=stopgain;AAChange.refGene=SoyZH13_05G114302:SoyZH13_05G114302.m1:exon2:c.G512A:p.W171X	Chr05	31849724	G	A	Gene.refGene=Glyma.05G125100;ExonicFunc.refGene=stopgain;AAChange.refGene=Glyma.05G125100:Glyma.05G125100.1:exon5:c.G1181A:p.W394X	GG	GG	GG	GG	GG	GG	GG	GG	GG	GG	GG	GG	GG	GG	GG	GG	GG	GG	GG	GG	--	GG	GG	GG	GG	--	GG	--	GG	GG	--	GG	--	GG	--	--	GG	--	GG	AA
Chr5	35239685	G	A	Gene.refGene=SoyZH13_05G118000;ExonicFunc.refGene=stopgain;AAChange.refGene=SoyZH13_05G118000:SoyZH13_05G118000.m1:exon2:c.C175T:p.Q59X	Chr05	32191009	G	A	Gene.refGene=Glyma.05G128600;ExonicFunc.refGene=stopgain;AAChange.refGene=Glyma.05G128600:Glyma.05G128600.1:exon2:c.C133T:p.Q45X	GG	GG	GG	GG	GG	GG	GG	GG	GG	GG	GG	GG	GG	GG	GG	GG	GG	GG	GG	GG	GG	GG	GG	GG	GG	GG	GG	GG	GG	GG	GG	GG	AA	GG	--	--	GG	GG	GG	GG
Chr5	36827566	C	T	Gene.refGene=SoyZH13_05G133400;ExonicFunc.refGene=stopgain;AAChange.refGene=SoyZH13_05G133400:SoyZH13_05G133400.m1:exon2:c.C349T:p.Q117X,SoyZH13_05G133400:SoyZH13_05G133400.m3:exon2:c.C349T:p.Q117X,SoyZH13_05G133400:SoyZH13_05G133400.m2:exon3:c.C349T:p.Q117X	Chr05	33789381	C	T	Gene.refGene=Glyma.05G143900;ExonicFunc.refGene=stopgain;AAChange.refGene=Glyma.05G143900:Glyma.05G143900.1:exon2:c.C349T:p.Q117X	CC	CC	CC	CC	CC	CC	CC	CC	CC	CC	CC	CC	CC	CC	CC	CC	CC	CC	CC	CT	CC	CC	CC	CC	CC	CC	CC	CC	CC	CC	CC	CC	CC	CC	CC	CC	CC	CC	CC	CC
Chr5	36827602	T	A	Gene.refGene=SoyZH13_05G133400;ExonicFunc.refGene=stoploss;AAChange.refGene=SoyZH13_05G133400:SoyZH13_05G133400.m1:exon2:c.T385A:p.X129R,SoyZH13_05G133400:SoyZH13_05G133400.m3:exon2:c.T385A:p.X129R,SoyZH13_05G133400:SoyZH13_05G133400.m2:exon3:c.T385A:p.X129R	Chr05	33789417	T	A	Gene.refGene=Glyma.05G143900;ExonicFunc.refGene=stoploss;AAChange.refGene=Glyma.05G143900:Glyma.05G143900.1:exon2:c.T385A:p.X129R	TT	TT	TT	TT	TT	TT	TT	TT	TT	TT	TT	TT	TT	TT	TT	TT	TT	TT	TT	TA	TT	--	TT	TT	TT	TT	TT	TT	TT	TT	TT	TT	TT	TT	TT	TT	TT	TT	--	TT
Chr5	36827603	G	T	Gene.refGene=SoyZH13_05G133400;ExonicFunc.refGene=stoploss;AAChange.refGene=SoyZH13_05G133400:SoyZH13_05G133400.m1:exon2:c.G386T:p.X129L,SoyZH13_05G133400:SoyZH13_05G133400.m3:exon2:c.G386T:p.X129L,SoyZH13_05G133400:SoyZH13_05G133400.m2:exon3:c.G386T:p.X129L	Chr05	33789418	G	T	Gene.refGene=Glyma.05G143900;ExonicFunc.refGene=stoploss;AAChange.refGene=Glyma.05G143900:Glyma.05G143900.1:exon2:c.G386T:p.X129L	GG	GG	GG	GG	GG	GG	GG	GG	GG	GG	GG	GG	GG	GG	GG	GG	GG	GG	GG	GT	GG	--	GG	GG	GG	GG	GG	GG	GG	GG	GG	GG	GG	GG	GG	GG	GG	GG	--	GG
Chr5	36843268	G	T	Gene.refGene=SoyZH13_05G133600;ExonicFunc.refGene=stopgain;AAChange.refGene=SoyZH13_05G133600:SoyZH13_05G133600.m1:exon3:c.G565T:p.E189X	Chr05	33805074	G	T	Gene.refGene=Glyma.05G144100;ExonicFunc.refGene=stopgain;AAChange.refGene=Glyma.05G144100:Glyma.05G144100.1:exon2:c.G253T:p.E85X	GG	GG	GG	GG	GG	GG	GG	GG	GG	GG	GG	GG	GG	GG	GG	GG	TT	GG	GG	GG	GG	GG	GG	TT	GG	GG	TT	TT	GG	GG	GG	GG	GG	GG	GG	GG	GG	GG	GG	GG
Chr5	37227688	C	A	Gene.refGene=SoyZH13_05G137100;ExonicFunc.refGene=stopgain;AAChange.refGene=SoyZH13_05G137100:SoyZH13_05G137100.m1:exon1:c.G604T:p.E202X	Chr05	34191585	C	A	Gene.refGene=Glyma.05G147600;ExonicFunc.refGene=stopgain;AAChange.refGene=Glyma.05G147600:Glyma.05G147600.1:exon1:c.G604T:p.E202X	CC	CC	CC	CC	CC	CC	CC	CC	CC	CC	CC	CC	CC	CC	CC	CC	CC	CC	CC	CC	CC	CC	CC	CC	CC	CC	CC	CC	--	--	CC	CC	AA	--	AA	CC	CC	CC	AA	CC
Chr5	37227837	G	T	Gene.refGene=SoyZH13_05G137100;ExonicFunc.refGene=stopgain;AAChange.refGene=SoyZH13_05G137100:SoyZH13_05G137100.m1:exon1:c.C455A:p.S152X	Chr05	34191734	G	T	Gene.refGene=Glyma.05G147600;ExonicFunc.refGene=stopgain;AAChange.refGene=Glyma.05G147600:Glyma.05G147600.1:exon1:c.C455A:p.S152X	GG	GG	GG	GG	GG	GG	GG	GG	GG	GG	GG	GG	GG	GG	GG	GG	GG	GG	GG	GG	--	GG	GG	--	GG	GG	GG	GG	GG	--	GG	GG	GG	--	GG	GG	GG	GG	GG	GG
Chr5	38212783	A	C	Gene.refGene=SoyZH13_05G149300;ExonicFunc.refGene=stopgain;AAChange.refGene=SoyZH13_05G149300:SoyZH13_05G149300.m1:exon10:c.T1191G:p.Y397X	Chr05	35171935	A	C	Gene.refGene=Glyma.05G160000;ExonicFunc.refGene=stopgain;AAChange.refGene=Glyma.05G160000:Glyma.05G160000.1:exon21:c.T2775G:p.Y925X	AA	AA	AA	AA	AA	AA	AA	AA	AA	AA	AA	AA	AA	AA	AA	AA	AA	AA	AA	AA	AA	AA	AA	--	AA	CC	AA	AA	AA	AA	AA	AA	AA	AA	AA	AA	AA	AA	AA	AA
Chr5	38214996	G	A	Gene.refGene=SoyZH13_05G149300;ExonicFunc.refGene=stopgain;AAChange.refGene=SoyZH13_05G149300:SoyZH13_05G149300.m1:exon5:c.C106T:p.R36X	Chr05	35174148	G	A	Gene.refGene=Glyma.05G160000;ExonicFunc.refGene=stopgain;AAChange.refGene=Glyma.05G160000:Glyma.05G160000.1:exon16:c.C1693T:p.R565X	GG	GG	GG	GG	GG	AA	GG	GG	--	GG	GG	GG	GG	GG	GG	AA	GG	AA	GG	GG	GG	GG	GG	GG	GG	GG	GG	GG	GG	GG	GG	GG	GG	GG	GG	GG	GG	GG	GG	GG
Chr5	38538346	C	A	Gene.refGene=SoyZH13_05G153200;ExonicFunc.refGene=stopgain;AAChange.refGene=SoyZH13_05G153200:SoyZH13_05G153200.m1:exon3:c.G172T:p.E58X	Chr05	35502795	C	A	Gene.refGene=Glyma.05G164000;ExonicFunc.refGene=stopgain;AAChange.refGene=Glyma.05G164000:Glyma.05G164000.1:exon3:c.G172T:p.E58X	CC	CC	CC	CC	AA	AA	AA	AA	AA	AA	AA	CC	AA	--	CC	AA	CC	AA	AA	CC	AA	AA	CC	--	CC	CC	AA	CC	CC	CC	CC	CC	CC	CC	CC	CC	CC	CC	CC	CC
Chr5	38699558	G	A	Gene.refGene=SoyZH13_05G155400;ExonicFunc.refGene=stopgain;AAChange.refGene=SoyZH13_05G155400:SoyZH13_05G155400.m2:exon2:c.G8A:p.W3X	Chr05	35664075	G	A	Gene.refGene=Glyma.05G166100;ExonicFunc.refGene=stopgain;AAChange.refGene=Glyma.05G166100:Glyma.05G166100.1:exon2:c.G8A:p.W3X	AA	AA	AA	GG	GG	GG	GG	GG	GG	GG	GG	GG	GG	GG	GG	GG	GG	GG	AA	GG	GG	GG	GG	GG	GG	GG	GG	GG	GG	GG	GG	GG	GG	GG	GG	AA	AA	GG	GG	GG
Chr5	38764666	G	T	Gene.refGene=SoyZH13_05G156100;ExonicFunc.refGene=stopgain;AAChange.refGene=SoyZH13_05G156100:SoyZH13_05G156100.m1:exon6:c.G1081T:p.G361X,SoyZH13_05G156100:SoyZH13_05G156100.m2:exon6:c.G721T:p.G241X	Chr05	35729166	G	T	Gene.refGene=Glyma.05G166700;ExonicFunc.refGene=stopgain;AAChange.refGene=Glyma.05G166700:Glyma.05G166700.1:exon6:c.G1081T:p.G361X	GG	GG	GG	GG	GG	GG	GG	GG	GG	GG	GG	GG	GG	GG	GG	GG	GG	GG	GG	GG	GG	GG	GG	--	GG	TT	GG	GG	GG	GG	GG	GG	TT	GG	GG	GG	GG	GG	GG	GG
Chr5	39396787	G	T	Gene.refGene=SoyZH13_05G163500;ExonicFunc.refGene=stopgain;AAChange.refGene=SoyZH13_05G163500:SoyZH13_05G163500.m1:exon1:c.C75A:p.Y25X	Chr05	36388463	G	T	Gene.refGene=Glyma.05G174900;ExonicFunc.refGene=stopgain;AAChange.refGene=Glyma.05G174900:Glyma.05G174900.1:exon1:c.C75A:p.Y25X	GG	GG	GG	GG	GG	GG	GG	GG	GG	GG	GG	GG	GG	GG	GG	GG	GG	GG	GG	TT	GG	TT	TT	GG	--	GG	GG	TT	GG	GG	TT	TT	TT	TT	TT	GG	GG	TT	TT	TT
Chr5	39434582	T	A	Gene.refGene=SoyZH13_05G164100;ExonicFunc.refGene=stopgain;AAChange.refGene=SoyZH13_05G164100:SoyZH13_05G164100.m1:exon2:c.A100T:p.K34X,SoyZH13_05G164100:SoyZH13_05G164100.m2:exon2:c.A103T:p.K35X,SoyZH13_05G164100:SoyZH13_05G164100.m3:exon2:c.A103T:p.K35X,SoyZH13_05G164100:SoyZH13_05G164100.m4:exon2:c.A100T:p.K34X,SoyZH13_05G164100:SoyZH13_05G164100.m5:exon2:c.A103T:p.K35X	Chr05	36426247	T	A	Gene.refGene=Glyma.05G175500;ExonicFunc.refGene=stopgain;AAChange.refGene=Glyma.05G175500:Glyma.05G175500.1:exon2:c.A103T:p.K35X,Glyma.05G175500:Glyma.05G175500.2:exon2:c.A100T:p.K34X,Glyma.05G175500:Glyma.05G175500.3:exon2:c.A103T:p.K35X,Glyma.05G175500:Glyma.05G175500.4:exon2:c.A100T:p.K34X,Glyma.05G175500:Glyma.05G175500.5:exon2:c.A103T:p.K35X	TT	TT	TT	AA	TT	TT	TT	TT	TT	TT	TT	TT	TT	TT	TT	TT	TT	TT	TT	TT	TT	TT	TT	TT	TT	TT	AA	TT	TT	TT	TT	TT	AA	TT	AA	AA	AA	TT	AA	AA
Chr5	39665294	C	T	Gene.refGene=SoyZH13_05G166601;ExonicFunc.refGene=stopgain;AAChange.refGene=SoyZH13_05G166601:SoyZH13_05G166601.m1:exon1:c.G456A:p.W152X	Chr05	36657137	C	T	Gene.refGene=Glyma.05G178400;ExonicFunc.refGene=stopgain;AAChange.refGene=Glyma.05G178400:Glyma.05G178400.1:exon1:c.G456A:p.W152X	CC	CC	CC	CC	CC	CC	CC	CC	CC	CC	CC	CC	CC	CC	CC	CC	CC	CC	CC	CC	CC	CC	TT	CC	TT	CC	CC	TT	CC	CC	CC	CC	CC	--	CC	CC	CC	TT	CC	CC
Chr5	40035081	A	T	Gene.refGene=SoyZH13_05G170500;ExonicFunc.refGene=stoploss;AAChange.refGene=SoyZH13_05G170500:SoyZH13_05G170500.m2:exon9:c.A990T:p.X330Y,SoyZH13_05G170500:SoyZH13_05G170500.m4:exon9:c.A990T:p.X330Y,SoyZH13_05G170500:SoyZH13_05G170500.m7:exon9:c.A990T:p.X330Y	Chr05	37034621	A	T	Gene.refGene=Glyma.05G182500;ExonicFunc.refGene=stoploss;AAChange.refGene=Glyma.05G182500:Glyma.05G182500.10:exon9:c.A990T:p.X330Y,Glyma.05G182500:Glyma.05G182500.12:exon9:c.A990T:p.X330Y,Glyma.05G182500:Glyma.05G182500.2:exon9:c.A990T:p.X330Y,Glyma.05G182500:Glyma.05G182500.6:exon9:c.A990T:p.X330Y,Glyma.05G182500:Glyma.05G182500.8:exon9:c.A990T:p.X330Y,Glyma.05G182500:Glyma.05G182500.9:exon9:c.A…	TT	TT	TT	AA	AA	AA	AA	TT	TT	TT	TT	TT	AA	AA	TT	AA	TT	AA	AA	TT	AA	TT	TT	AA	AA	TT	TT	AA	TT	AA	AA	AA	AA	AA	TT	AA	AA	AA	AA	--
Chr5	40698316	C	A	Gene.refGene=SoyZH13_05G178800;ExonicFunc.refGene=stopgain;AAChange.refGene=SoyZH13_05G178800:SoyZH13_05G178800.m1:exon4:c.C503A:p.S168X	Chr05	37701729	C	A	Gene.refGene=Glyma.05G191300;ExonicFunc.refGene=stopgain;AAChange.refGene=Glyma.05G191300:Glyma.05G191300.1:exon3:c.C581A:p.S194X	CC	CC	CC	CC	CC	CC	CC	CC	CC	CC	CC	CC	CC	CC	CC	CC	CC	CC	CC	CC	CC	--	CC	CC	CC	CC	--	CC	CC	CC	CC	CC	CC	CC	CC	CC	CC	CC	CC	CC
Chr5	40766623	T	G	Gene.refGene=SoyZH13_05G179901;ExonicFunc.refGene=stoploss;AAChange.refGene=SoyZH13_05G179901:SoyZH13_05G179901.m1:exon2:c.T1828G:p.X610G	Chr05	37769981	T	G	Gene.refGene=Glyma.05G192300;ExonicFunc.refGene=stoploss;AAChange.refGene=Glyma.05G192300:Glyma.05G192300.1:exon2:c.T1780G:p.X594G	GG	GG	GG	TT	TT	TT	TT	TT	TT	TT	TT	TT	TT	TT	TT	TT	TT	TT	TT	TT	TT	TT	TT	TT	TT	TT	TT	TT	TT	TT	TT	TT	TT	TT	TT	TT	TT	TT	TT	TT
Chr5	40886872	G	A	Gene.refGene=SoyZH13_05G181600;ExonicFunc.refGene=stopgain;AAChange.refGene=SoyZH13_05G181600:SoyZH13_05G181600.m3:exon5:c.G591A:p.W197X,SoyZH13_05G181600:SoyZH13_05G181600.m4:exon5:c.G357A:p.W119X,SoyZH13_05G181600:SoyZH13_05G181600.m5:exon5:c.G357A:p.W119X,SoyZH13_05G181600:SoyZH13_05G181600.m6:exon5:c.G357A:p.W119X,SoyZH13_05G181600:SoyZH13_05G181600.m7:exon5:c.G357A:p.W119X,SoyZH13_05G181600:…	Chr05	37895068	G	A	Gene.refGene=Glyma.05G194400;ExonicFunc.refGene=stopgain;AAChange.refGene=Glyma.05G194400:Glyma.05G194400.3:exon4:c.G363A:p.W121X,Glyma.05G194400:Glyma.05G194400.1:exon5:c.G591A:p.W197X,Glyma.05G194400:Glyma.05G194400.2:exon5:c.G357A:p.W119X	GG	GG	GG	GG	GG	GG	GG	GG	GG	GG	GG	GG	GG	GG	GG	GG	GG	GG	GG	GG	GG	GG	--	--	GG	--	GG	GG	GG	GG	GG	GG	GG	GG	GG	GG	GG	GG	GG	GG
Chr5	41567003	C	G	Gene.refGene=SoyZH13_05G188802;ExonicFunc.refGene=stopgain;AAChange.refGene=SoyZH13_05G188802:SoyZH13_05G188802.m1:exon11:c.C1691G:p.S564X	Chr05	38577260	C	G	Gene.refGene=Glyma.05G202100;ExonicFunc.refGene=stopgain;AAChange.refGene=Glyma.05G202100:Glyma.05G202100.1:exon14:c.C2132G:p.S711X	GG	GG	GG	GG	CC	CC	CC	CC	CC	CC	CC	CC	CC	CC	CC	CC	CC	CC	CC	GG	GG	--	CC	CC	GG	CC	CC	CC	CC	GG	CC	CC	GG	CC	GG	CC	CC	CC	--	CC
Chr5	41932698	C	A	Gene.refGene=SoyZH13_05G193400;ExonicFunc.refGene=stopgain;AAChange.refGene=SoyZH13_05G193400:SoyZH13_05G193400.m1:exon2:c.C171A:p.Y57X	Chr05	38947090	C	A	Gene.refGene=Glyma.05G207200;ExonicFunc.refGene=stopgain;AAChange.refGene=Glyma.05G207200:Glyma.05G207200.1:exon2:c.C171A:p.Y57X	CC	CC	CC	CC	CC	CC	CC	CC	CC	CC	CC	CC	CC	CC	CC	CC	AA	CC	CC	CC	CC	CC	CC	CC	CC	CC	CC	CC	CC	CC	CC	CC	CC	CC	CC	CC	CC	CC	CC	CC
Chr5	43027339	C	G	Gene.refGene=SoyZH13_05G206700;ExonicFunc.refGene=stopgain;AAChange.refGene=SoyZH13_05G206700:SoyZH13_05G206700.m1:exon5:c.C639G:p.Y213X,SoyZH13_05G206700:SoyZH13_05G206700.m2:exon5:c.C639G:p.Y213X	Chr05	40037011	C	G	Gene.refGene=Glyma.05G220800;ExonicFunc.refGene=stopgain;AAChange.refGene=Glyma.05G220800:Glyma.05G220800.1:exon5:c.C807G:p.Y269X	GG	GG	GG	CC	CC	CC	CC	CC	GG	CC	GG	GG	CC	CC	CC	CC	CC	GG	GG	GG	CC	--	CC	--	GG	CC	CC	CC	CC	CC	CC	CC	CC	CC	CC	CC	CC	CC	GG	GG
Chr5	43307418	C	A	Gene.refGene=SoyZH13_05G210200;ExonicFunc.refGene=stopgain;AAChange.refGene=SoyZH13_05G210200:SoyZH13_05G210200.m1:exon2:c.G508T:p.E170X	Chr05	40317169	C	A	Gene.refGene=Glyma.05G224300;ExonicFunc.refGene=stopgain;AAChange.refGene=Glyma.05G224300:Glyma.05G224300.1:exon3:c.G667T:p.E223X	CC	CC	CC	CC	CC	CC	CC	CC	CC	CC	CC	CC	CC	CC	CC	CC	CC	CC	CC	AA	CC	CC	CC	CC	AA	CC	CC	CC	CC	CC	CC	CC	CC	CC	CC	AA	AA	CC	AA	CC
Chr5	43547908	C	T	Gene.refGene=SoyZH13_05G212900;ExonicFunc.refGene=stopgain;AAChange.refGene=SoyZH13_05G212900:SoyZH13_05G212900.m1:exon1:c.C499T:p.Q167X	Chr05	40542182	C	T	Gene.refGene=Glyma.05G227200;ExonicFunc.refGene=stopgain;AAChange.refGene=Glyma.05G227200:Glyma.05G227200.1:exon1:c.C499T:p.Q167X	CC	CC	--	CC	CC	CC	CC	CC	CC	CC	CC	CC	CC	CC	CC	CC	--	CC	CC	CC	CC	CC	CC	CC	CC	CC	CC	--	CC	CC	CC	CC	CC	CC	CC	CC	CC	CC	CC	CC
Chr5	43678320	A	C	Gene.refGene=SoyZH13_05G214601;ExonicFunc.refGene=stopgain;AAChange.refGene=SoyZH13_05G214601:SoyZH13_05G214601.m1:exon2:c.T512G:p.L171X	Chr05	40672840	A	C	Gene.refGene=Glyma.05G229000;ExonicFunc.refGene=stopgain;AAChange.refGene=Glyma.05G229000:Glyma.05G229000.1:exon2:c.T575G:p.L192X	AA	AA	AA	AA	AA	AA	AA	AA	AA	AA	AA	AA	AA	AA	AA	AA	AA	AA	AA	AA	AA	AA	AA	AA	AA	AA	--	AA	AA	AA	AA	AA	AA	AA	AA	AA	AA	AA	AA	AA
Chr5	43721670	A	T	Gene.refGene=SoyZH13_05G214900;ExonicFunc.refGene=stopgain;AAChange.refGene=SoyZH13_05G214900:SoyZH13_05G214900.m2:exon3:c.T20A:p.L7X,SoyZH13_05G214900:SoyZH13_05G214900.m3:exon3:c.T20A:p.L7X,SoyZH13_05G214900:SoyZH13_05G214900.m4:exon3:c.T20A:p.L7X	Chr05	40716192	A	T	Gene.refGene=Glyma.05G229400;ExonicFunc.refGene=stopgain;AAChange.refGene=Glyma.05G229400:Glyma.05G229400.4:exon2:c.T20A:p.L7X,Glyma.05G229400:Glyma.05G229400.2:exon3:c.T20A:p.L7X,Glyma.05G229400:Glyma.05G229400.3:exon3:c.T20A:p.L7X	AA	AA	AA	AA	TT	AA	AA	TT	TT	AA	TT	TT	AA	AA	AA	AA	AA	AA	AA	AA	AA	TT	AA	AA	AA	AA	AA	AA	AA	AA	AA	AA	AA	AA	AA	AA	AA	AA	AA	AA
Chr5	43803686	G	A	Gene.refGene=SoyZH13_05G215600;ExonicFunc.refGene=stopgain;AAChange.refGene=SoyZH13_05G215600:SoyZH13_05G215600.m1:exon5:c.G695A:p.W232X	Chr05	40808901	G	A	Gene.refGene=Glyma.05G230100;ExonicFunc.refGene=stopgain;AAChange.refGene=Glyma.05G230100:Glyma.05G230100.1:exon4:c.G716A:p.W239X	GG	GG	GG	GG	GG	GG	--	GG	GG	GG	GG	GG	GG	GG	GG	GG	GG	GG	GG	GG	GG	GG	GG	GG	GG	GG	GG	GG	GG	GG	GG	GG	GG	GG	GG	GG	GG	GG	GG	GG
Chr5	43847605	G	A	Gene.refGene=SoyZH13_05G216400;ExonicFunc.refGene=stopgain;AAChange.refGene=SoyZH13_05G216400:SoyZH13_05G216400.m1:exon1:c.G24A:p.W8X	Chr05	40852815	G	A	Gene.refGene=Glyma.05G230800;ExonicFunc.refGene=stopgain;AAChange.refGene=Glyma.05G230800:Glyma.05G230800.1:exon1:c.G24A:p.W8X	AA	AA	AA	AA	AA	GG	--	AA	AA	AA	AA	AA	AA	AA	GG	AA	AA	AA	AA	AA	AA	AA	AA	AA	AA	AA	AA	AA	AA	AA	AA	AA	AA	AA	AA	AA	AA	AA	AA	AA
Chr5	44436890	T	A	Gene.refGene=SoyZH13_05G223600;ExonicFunc.refGene=stopgain;AAChange.refGene=SoyZH13_05G223600:SoyZH13_05G223600.m1:exon1:c.A121T:p.K41X	Chr05	41438774	T	A	Gene.refGene=Glyma.05G238300;ExonicFunc.refGene=stopgain;AAChange.refGene=Glyma.05G238300:Glyma.05G238300.1:exon2:c.A304T:p.K102X	TT	TT	TT	TT	TT	TT	TT	TT	TT	TT	TT	TT	--	TT	TT	TT	TT	TT	TT	TT	TT	TT	TT	TT	TT	TT	TT	TT	TT	TT	TT	TT	AA	TT	TT	TT	TT	TT	TT	TT
Chr5	45122537	G	A	Gene.refGene=SoyZH13_05G232800;ExonicFunc.refGene=stopgain;AAChange.refGene=SoyZH13_05G232800:SoyZH13_05G232800.m1:exon3:c.C391T:p.Q131X	Chr05	42107000	G	A	Gene.refGene=Glyma.05G247800;ExonicFunc.refGene=stopgain;AAChange.refGene=Glyma.05G247800:Glyma.05G247800.3:exon1:c.C70T:p.Q24X,Glyma.05G247800:Glyma.05G247800.5:exon2:c.C262T:p.Q88X,Glyma.05G247800:Glyma.05G247800.1:exon3:c.C391T:p.Q131X,Glyma.05G247800:Glyma.05G247800.2:exon3:c.C121T:p.Q41X,Glyma.05G247800:Glyma.05G247800.4:exon3:c.C391T:p.Q131X	GG	GG	GG	GA	GG	GG	GG	GG	GG	GG	GG	GG	GG	GG	GG	GG	GG	GG	GG	GG	GG	GG	GG	GA	GG	GG	GG	GG	GG	GG	GG	GG	GG	GG	GG	GA	GG	GG	GG	GG
Chr6	492645	T	C	Gene.refGene=SoyZH13_06G005800;ExonicFunc.refGene=stoploss;AAChange.refGene=SoyZH13_06G005800:SoyZH13_06G005800.m2:exon7:c.A882G:p.X294W,SoyZH13_06G005800:SoyZH13_06G005800.m1:exon8:c.A762G:p.X254W	Chr06	461691	T	C	Gene.refGene=Glyma.06G005700;ExonicFunc.refGene=stoploss;AAChange.refGene=Glyma.06G005700:Glyma.06G005700.10:exon7:c.A654G:p.X218W,Glyma.06G005700:Glyma.06G005700.3:exon7:c.A669G:p.X223W,Glyma.06G005700:Glyma.06G005700.6:exon7:c.A582G:p.X194W,Glyma.06G005700:Glyma.06G005700.9:exon7:c.A741G:p.X247W,Glyma.06G005700:Glyma.06G005700.1:exon8:c.A834G:p.X278W,Glyma.06G005700:Glyma.06G005700.2:exon8:c.A7…	TT	TT	TT	TT	TT	CC	TT	TT	TT	TT	TT	TT	CC	TT	CC	TT	CC	CC	CC	TT	CC	TT	TT	TT	TT	--	--	TT	TT	TT	TT	CC	TT	TT	TT	TT	TT	TT	TT	CC
Chr6	496717	G	A	Gene.refGene=SoyZH13_06G005800;ExonicFunc.refGene=stopgain;AAChange.refGene=SoyZH13_06G005800:SoyZH13_06G005800.m1:exon1:c.C22T:p.Q8X	Chr06	465763	G	A	Gene.refGene=Glyma.06G005700;ExonicFunc.refGene=stopgain;AAChange.refGene=Glyma.06G005700:Glyma.06G005700.2:exon1:c.C22T:p.Q8X,Glyma.06G005700:Glyma.06G005700.3:exon1:c.C22T:p.Q8X,Glyma.06G005700:Glyma.06G005700.4:exon1:c.C22T:p.Q8X,Glyma.06G005700:Glyma.06G005700.5:exon1:c.C22T:p.Q8X,Glyma.06G005700:Glyma.06G005700.6:exon1:c.C22T:p.Q8X,Glyma.06G005700:Glyma.06G005700.7:exon1:c.C22T:p.Q8X	GG	GG	GG	GG	GG	GG	GG	GG	GG	GG	GG	GG	GG	GG	GG	GG	GG	GG	GG	GG	GG	GG	GG	GG	GG	GG	GG	GG	AA	GG	GG	GG	GG	GG	AA	GG	GG	GG	GG	GG
Chr6	576832	T	A	Gene.refGene=SoyZH13_06G006400;ExonicFunc.refGene=stoploss;AAChange.refGene=SoyZH13_06G006400:SoyZH13_06G006400.m1:exon3:c.A189T:p.X63C	Chr06	547849	T	A	Gene.refGene=Glyma.06G007200;ExonicFunc.refGene=stoploss;AAChange.refGene=Glyma.06G007200:Glyma.06G007200.1:exon3:c.A189T:p.X63C	--	AA	AA	TT	TT	AA	--	TT	TT	TT	TT	TT	AA	TT	AA	TT	AA	AA	AA	AA	AA	AA	AA	AA	AA	AA	AA	AA	AA	TT	AA	AA	AA	AA	AA	AA	AA	AA	TT	AA
Chr6	920926	A	T	Gene.refGene=SoyZH13_06G011100;ExonicFunc.refGene=stopgain;AAChange.refGene=SoyZH13_06G011100:SoyZH13_06G011100.m1:exon4:c.T609A:p.Y203X	Chr06	893214	A	T	Gene.refGene=Glyma.06G012100;ExonicFunc.refGene=stopgain;AAChange.refGene=Glyma.06G012100:Glyma.06G012100.1:exon3:c.T582A:p.Y194X	AA	AA	AA	AA	AA	AA	AA	AA	AA	AA	AA	AA	AA	AA	AA	AA	AA	AA	AA	AA	AA	AA	AA	AA	AA	AA	AA	AA	AA	AA	AA	AA	AA	AA	AA	AA	AA	AA	AA	TT
Chr6	949193	G	C	Gene.refGene=SoyZH13_06G011300;ExonicFunc.refGene=stopgain;AAChange.refGene=SoyZH13_06G011300:SoyZH13_06G011300.m1:exon1:c.C738G:p.Y246X	Chr06	921476	G	C	Gene.refGene=Glyma.06G012500;ExonicFunc.refGene=stopgain;AAChange.refGene=Glyma.06G012500:Glyma.06G012500.1:exon1:c.C735G:p.Y245X	GG	GG	GG	GG	GG	GG	GG	GG	GG	GG	GG	GG	GG	GG	GG	GG	GG	GG	GG	GG	GG	GG	--	--	GG	GG	GG	GG	GG	GG	GG	GG	GG	GG	GG	GG	--	GG	GG	GG
Chr6	1044786	A	G	Gene.refGene=SoyZH13_06G012400;ExonicFunc.refGene=stoploss;AAChange.refGene=SoyZH13_06G012400:SoyZH13_06G012400.m1:exon4:c.A869G:p.X290W	Chr06	1017519	G	A	Gene.refGene=Glyma.06G013600;ExonicFunc.refGene=stopgain;AAChange.refGene=Glyma.06G013600:Glyma.06G013600.1:exon4:c.G869A:p.W290X	--	--	--	GG	GG	GG	AA	GG	AA	AA	AA	AA	GG	GG	GG	GG	GG	GG	GG	GG	GG	GG	GG	GG	GG	GG	GG	GG	GG	GG	GG	GG	GG	GG	GG	GG	GG	GG	GG	GG
Chr6	1747943	A	G	Gene.refGene=SoyZH13_06G021501;ExonicFunc.refGene=stoploss;AAChange.refGene=SoyZH13_06G021501:SoyZH13_06G021501.m1:exon1:c.T433C:p.X145Q	Chr06	1736227	A	G	Gene.refGene=Glyma.06G023200;ExonicFunc.refGene=stoploss;AAChange.refGene=Glyma.06G023200:Glyma.06G023200.1:exon2:c.T706C:p.X236Q	--	--	--	AA	AA	AA	AA	AA	AA	AA	--	AA	AA	AA	--	AA	AA	AA	AA	AA	AA	GG	GG	GG	--	GG	--	GG	--	--	GG	GG	GG	GG	GG	AA	AA	AA	AA	AA
Chr6	1748192	C	A	Gene.refGene=SoyZH13_06G021501;ExonicFunc.refGene=stopgain;AAChange.refGene=SoyZH13_06G021501:SoyZH13_06G021501.m1:exon1:c.G184T:p.E62X	Chr06	1736476	C	A	Gene.refGene=Glyma.06G023200;ExonicFunc.refGene=stopgain;AAChange.refGene=Glyma.06G023200:Glyma.06G023200.1:exon2:c.G457T:p.E153X	AA	AA	AA	CC	CC	CC	CC	CC	CC	CC	CC	CC	CC	CC	CC	CC	CC	CC	CC	CC	CC	--	CC	CC	AA	CC	AA	CC	AA	AA	CC	CC	CC	CC	CC	CC	--	AA	CC	CC
Chr6	2430541	G	C	Gene.refGene=SoyZH13_06G029200;ExonicFunc.refGene=stopgain;AAChange.refGene=SoyZH13_06G029200:SoyZH13_06G029200.m1:exon1:c.C50G:p.S17X	Chr06	2431505	G	C	Gene.refGene=Glyma.06G031000;ExonicFunc.refGene=stopgain;AAChange.refGene=Glyma.06G031000:Glyma.06G031000.1:exon1:c.C50G:p.S17X	GG	GG	GG	GG	GG	GG	GG	GG	GG	GG	GG	GG	GG	GG	GG	GG	GG	GG	GG	GG	GG	GG	GG	GG	GG	GG	GG	GG	GG	GG	GG	GG	CC	GG	CC	GG	GG	GG	GG	GG
Chr6	2740760	T	A	Gene.refGene=SoyZH13_06G033901;ExonicFunc.refGene=stopgain;AAChange.refGene=SoyZH13_06G033901:SoyZH13_06G033901.m1:exon1:c.A82T:p.K28X	Chr06	2742926	T	A	Gene.refGene=Glyma.06G035600;ExonicFunc.refGene=stopgain;AAChange.refGene=Glyma.06G035600:Glyma.06G035600.1:exon1:c.A82T:p.K28X	AA	AA	--	TT	TT	TT	TT	TT	TT	TT	TT	TT	TT	TT	TT	TT	TT	TT	TT	TT	TT	TT	TT	TT	TT	TT	TT	TT	TT	TT	TT	TT	TT	TT	TT	TT	TT	TT	TT	TT
Chr6	3428780	G	T	Gene.refGene=SoyZH13_06G042200;ExonicFunc.refGene=stopgain;AAChange.refGene=SoyZH13_06G042200:SoyZH13_06G042200.m1:exon4:c.C158A:p.S53X,SoyZH13_06G042200:SoyZH13_06G042200.m3:exon4:c.C158A:p.S53X,SoyZH13_06G042200:SoyZH13_06G042200.m4:exon4:c.C158A:p.S53X,SoyZH13_06G042200:SoyZH13_06G042200.m2:exon5:c.C158A:p.S53X	Chr06	3431939	G	T	Gene.refGene=Glyma.06G045200;ExonicFunc.refGene=stopgain;AAChange.refGene=Glyma.06G045200:Glyma.06G045200.1:exon4:c.C158A:p.S53X,Glyma.06G045200:Glyma.06G045200.2:exon4:c.C158A:p.S53X,Glyma.06G045200:Glyma.06G045200.3:exon4:c.C158A:p.S53X,Glyma.06G045200:Glyma.06G045200.4:exon4:c.C158A:p.S53X,Glyma.06G045200:Glyma.06G045200.5:exon4:c.C158A:p.S53X,Glyma.06G045200:Glyma.06G045200.6:exon4:c.C158A:p.…	GG	GG	GG	GG	GG	GG	GG	GG	TT	GG	TT	GG	GG	GG	GG	GG	GG	GG	GG	GG	GG	GG	GG	GG	GG	GG	GG	GG	GG	GG	GG	GG	GG	GG	GG	GG	GG	GG	GG	GG
Chr6	4110453	G	T	Gene.refGene=SoyZH13_06G050500;ExonicFunc.refGene=stopgain;AAChange.refGene=SoyZH13_06G050500:SoyZH13_06G050500.m1:exon2:c.C369A:p.Y123X	Chr06	4125174	G	T	Gene.refGene=Glyma.06G054500;ExonicFunc.refGene=stopgain;AAChange.refGene=Glyma.06G054500:Glyma.06G054500.1:exon2:c.C327A:p.Y109X	GG	GG	GG	GG	GG	GG	GG	GG	GG	GG	GG	GG	GG	GG	GG	GG	GG	GG	GG	GG	GG	GG	GG	GG	GG	GG	TT	GG	TT	TT	GG	GG	GG	GG	GG	TT	GG	TT	GG	GG
Chr6	4142037	C	A	Gene.refGene=SoyZH13_06G051000;ExonicFunc.refGene=stopgain;AAChange.refGene=SoyZH13_06G051000:SoyZH13_06G051000.m1:exon4:c.G802T:p.E268X	Chr06	4157574	C	A	Gene.refGene=Glyma.06G055000;ExonicFunc.refGene=stopgain;AAChange.refGene=Glyma.06G055000:Glyma.06G055000.1:exon4:c.G772T:p.E258X	CC	CC	CC	CC	CC	CC	CC	CC	CC	CC	CC	CC	CC	CC	CC	CC	CC	CC	CC	CC	CC	CC	CC	CC	CC	CC	CC	CC	CC	CC	CC	CC	CC	CC	CC	CC	--	CC	CC	CC
Chr6	4625072	G	T	Gene.refGene=SoyZH13_06G056700;ExonicFunc.refGene=stopgain;AAChange.refGene=SoyZH13_06G056700:SoyZH13_06G056700.m1:exon3:c.C357A:p.C119X	Chr06	4573695	G	T	Gene.refGene=Glyma.06G060300;ExonicFunc.refGene=stopgain;AAChange.refGene=Glyma.06G060300:Glyma.06G060300.2:exon3:c.C357A:p.C119X,Glyma.06G060300:Glyma.06G060300.1:exon4:c.C435A:p.C145X	GG	GG	GG	GG	GG	GG	GG	GG	GG	GG	GG	GG	GG	GG	GG	GG	GG	GG	GG	GG	GG	GG	GG	GG	GG	GG	GG	GG	GG	GG	GG	GG	GG	GG	GG	GG	GG	GG	GG	GG
Chr6	4684330	T	A	Gene.refGene=SoyZH13_06G057700;ExonicFunc.refGene=stopgain;AAChange.refGene=SoyZH13_06G057700:SoyZH13_06G057700.m1:exon4:c.T621A:p.C207X	Chr06	4632951	T	A	Gene.refGene=Glyma.06G061500;ExonicFunc.refGene=stopgain;AAChange.refGene=Glyma.06G061500:Glyma.06G061500.1:exon4:c.T621A:p.C207X	TT	TT	TT	TT	TT	TT	TT	TT	TT	TT	TT	TT	AA	TT	TT	TT	TT	TT	TT	TT	TT	TT	TT	TT	TT	TT	TT	TT	TT	TT	TT	TT	TT	TT	TT	TT	TT	TT	TT	TT
Chr6	4701671	G	A	Gene.refGene=SoyZH13_06G058000;ExonicFunc.refGene=stopgain;AAChange.refGene=SoyZH13_06G058000:SoyZH13_06G058000.m1:exon2:c.C505T:p.Q169X	Chr06	4650170	G	A	Gene.refGene=Glyma.06G061800;ExonicFunc.refGene=stopgain;AAChange.refGene=Glyma.06G061800:Glyma.06G061800.1:exon2:c.C505T:p.Q169X	GG	GG	GG	GG	GG	GG	GG	GG	GG	GG	GG	GG	GG	GG	GG	GG	GG	GG	GG	GG	GG	GG	AA	GG	GG	GG	GG	GG	GG	GG	AA	AA	GG	GG	GG	GG	AA	GG	GG	GG
Chr6	4942954	A	C	Gene.refGene=SoyZH13_06G060000;ExonicFunc.refGene=stopgain;AAChange.refGene=SoyZH13_06G060000:SoyZH13_06G060000.m1:exon1:c.T447G:p.Y149X	Chr06	4890288	A	C	Gene.refGene=Glyma.06G064300;ExonicFunc.refGene=stopgain;AAChange.refGene=Glyma.06G064300:Glyma.06G064300.1:exon1:c.T447G:p.Y149X	AA	AA	AA	AA	AA	AA	AA	AA	AA	AA	AA	AA	AA	AA	AA	AA	AA	AA	AA	CC	AA	CC	AA	AA	AA	AA	AA	AA	AA	AA	AA	AA	AA	AA	AA	AA	AA	AA	AA	AA
Chr6	5463480	C	T	Gene.refGene=SoyZH13_06G065801;ExonicFunc.refGene=stopgain;AAChange.refGene=SoyZH13_06G065801:SoyZH13_06G065801.m1:exon4:c.G201A:p.W67X	Chr06	5407595	C	T	Gene.refGene=Glyma.06G070600;ExonicFunc.refGene=stopgain;AAChange.refGene=Glyma.06G070600:Glyma.06G070600.1:exon4:c.G201A:p.W67X	CC	CC	CC	TT	CC	CC	CC	CC	CC	CC	CC	CC	CC	CC	CC	CC	CC	CC	CC	CC	CC	CC	CC	--	CC	CC	CC	CC	CC	CC	CC	CC	CC	CC	CC	--	CC	CC	CC	CC
Chr6	6217657	G	T	Gene.refGene=SoyZH13_06G075100;ExonicFunc.refGene=stopgain;AAChange.refGene=SoyZH13_06G075100:SoyZH13_06G075100.m2:exon2:c.G13T:p.E5X,SoyZH13_06G075100:SoyZH13_06G075100.m1:exon3:c.G13T:p.E5X	Chr06	6171741	G	T	Gene.refGene=Glyma.06G080300;ExonicFunc.refGene=stopgain;AAChange.refGene=Glyma.06G080300:Glyma.06G080300.2:exon2:c.G13T:p.E5X,Glyma.06G080300:Glyma.06G080300.1:exon3:c.G13T:p.E5X	GG	GG	GG	GG	GG	GG	GG	GG	GG	GG	--	GG	GG	GG	GG	TT	GG	TT	GG	GG	GG	GG	GG	GG	GG	GG	GG	GG	GG	GG	GG	GG	GG	GG	GG	GG	GG	GG	GG	GG
Chr6	6220427	G	A	Gene.refGene=SoyZH13_06G075200;ExonicFunc.refGene=stopgain;AAChange.refGene=SoyZH13_06G075200:SoyZH13_06G075200.m1:exon1:c.C559T:p.Q187X	Chr06	6174511	G	A	Gene.refGene=Glyma.06G080400;ExonicFunc.refGene=stopgain;AAChange.refGene=Glyma.06G080400:Glyma.06G080400.1:exon1:c.C559T:p.Q187X	GG	GG	GG	GG	GG	GG	GG	GG	GG	GG	GG	GG	GG	GG	GG	GG	GG	GG	GG	GG	GG	GG	GG	GG	GA	GG	GG	GA	GG	GG	GG	GA	GG	GA	GG	GG	GG	GA	GA	GG
Chr6	6220607	G	A	Gene.refGene=SoyZH13_06G075200;ExonicFunc.refGene=stopgain;AAChange.refGene=SoyZH13_06G075200:SoyZH13_06G075200.m1:exon1:c.C379T:p.Q127X	Chr06	6174691	G	A	Gene.refGene=Glyma.06G080400;ExonicFunc.refGene=stopgain;AAChange.refGene=Glyma.06G080400:Glyma.06G080400.1:exon1:c.C379T:p.Q127X	GG	GG	GG	GG	GG	GG	GG	GG	GG	GG	GG	GG	GG	GG	GG	GG	GG	GG	GG	GG	GG	GG	GG	GG	GA	GG	GG	GA	GG	--	GG	GA	GG	GA	GG	GG	GG	GA	GA	GG
Chr6	6220754	T	A	Gene.refGene=SoyZH13_06G075200;ExonicFunc.refGene=stopgain;AAChange.refGene=SoyZH13_06G075200:SoyZH13_06G075200.m1:exon1:c.A232T:p.R78X	Chr06	6174838	T	A	Gene.refGene=Glyma.06G080400;ExonicFunc.refGene=stopgain;AAChange.refGene=Glyma.06G080400:Glyma.06G080400.1:exon1:c.A232T:p.R78X	TT	TT	TT	TT	TT	TT	TT	TT	TT	TT	TT	TT	TT	TT	TT	TT	TT	TT	TT	TT	TT	TT	TT	TT	TA	TT	TT	TA	TT	TT	TT	TA	TT	TA	TT	TT	TT	TA	TA	TT
Chr6	6337785	C	A	Gene.refGene=SoyZH13_06G076800;ExonicFunc.refGene=stopgain;AAChange.refGene=SoyZH13_06G076800:SoyZH13_06G076800.m1:exon8:c.C1847A:p.S616X	Chr06	6291477	C	A	Gene.refGene=Glyma.06G081800;ExonicFunc.refGene=stopgain;AAChange.refGene=Glyma.06G081800:Glyma.06G081800.1:exon8:c.C1847A:p.S616X,Glyma.06G081800:Glyma.06G081800.2:exon9:c.C1763A:p.S588X,Glyma.06G081800:Glyma.06G081800.3:exon9:c.C1847A:p.S616X	CC	CC	CC	CC	CC	CC	CC	CC	CC	CC	CC	CC	CC	CC	CC	CC	CC	CC	CC	CC	CC	--	CC	CC	CC	CC	CC	CC	CC	CC	CC	CC	AA	CC	CC	CC	CC	CC	CC	CC
Chr6	6527159	T	A	Gene.refGene=SoyZH13_06G079100;ExonicFunc.refGene=stopgain;AAChange.refGene=SoyZH13_06G079100:SoyZH13_06G079100.m1:exon4:c.T555A:p.Y185X	Chr06	6481141	T	A	Gene.refGene=Glyma.06G084200;ExonicFunc.refGene=stopgain;AAChange.refGene=Glyma.06G084200:Glyma.06G084200.1:exon4:c.T555A:p.Y185X	AA	AA	AA	TT	TT	TT	TT	TT	TT	TT	TT	TT	TT	TT	TT	TT	TT	TT	TT	TT	TT	TT	TT	TT	TT	TT	TT	TT	TT	TT	TT	TT	TT	TT	TT	TT	TT	TT	TT	TT
Chr6	6793315	T	A	Gene.refGene=SoyZH13_06G081900;ExonicFunc.refGene=stopgain;AAChange.refGene=SoyZH13_06G081900:SoyZH13_06G081900.m1:exon1:c.A19T:p.K7X,SoyZH13_06G081900:SoyZH13_06G081900.m2:exon1:c.A19T:p.K7X,SoyZH13_06G081900:SoyZH13_06G081900.m3:exon1:c.A19T:p.K7X	Chr06	6756281	T	A	Gene.refGene=Glyma.06G087200;ExonicFunc.refGene=stopgain;AAChange.refGene=Glyma.06G087200:Glyma.06G087200.1:exon1:c.A19T:p.K7X	TT	TT	TT	TT	TT	TT	TT	TT	TT	TT	TT	TT	TT	TT	TT	TT	TT	TT	TT	AA	TT	TT	TT	AA	--	AA	TT	TT	TT	TT	TT	TT	TT	TT	TT	TT	TT	TT	TT	TT
Chr6	6835214	C	A	Gene.refGene=SoyZH13_06G082500;ExonicFunc.refGene=stopgain;AAChange.refGene=SoyZH13_06G082500:SoyZH13_06G082500.m1:exon1:c.G115T:p.E39X	Chr06	6798202	C	A	Gene.refGene=Glyma.06G087900;ExonicFunc.refGene=stopgain;AAChange.refGene=Glyma.06G087900:Glyma.06G087900.1:exon1:c.G115T:p.E39X,Glyma.06G087900:Glyma.06G087900.2:exon1:c.G115T:p.E39X,Glyma.06G087900:Glyma.06G087900.3:exon1:c.G115T:p.E39X	CC	CC	CC	CC	CC	CC	CC	CC	CC	CC	CC	CC	CC	CC	--	CC	CC	CC	CC	CC	CC	--	CC	CC	CC	CC	CC	CC	--	CC	CC	CC	CC	CC	CC	CC	CC	CC	CC	CC
Chr6	7644266	G	T	Gene.refGene=SoyZH13_06G091100;ExonicFunc.refGene=stopgain;AAChange.refGene=SoyZH13_06G091100:SoyZH13_06G091100.m1:exon4:c.G280T:p.E94X	Chr06	7606397	G	T	Gene.refGene=Glyma.06G096200;ExonicFunc.refGene=stopgain;AAChange.refGene=Glyma.06G096200:Glyma.06G096200.1:exon4:c.G280T:p.E94X	GG	GG	GG	GG	GG	GG	GG	GG	GG	GG	GG	GG	GG	GG	GG	GG	GG	GG	GG	GG	GG	GG	GG	GG	GG	GG	GG	GG	GG	GG	GG	GG	GG	GG	GG	GG	GG	GG	TT	GG
Chr6	8152584	C	A	Gene.refGene=SoyZH13_06G097100;ExonicFunc.refGene=stopgain;AAChange.refGene=SoyZH13_06G097100:SoyZH13_06G097100.m1:exon2:c.C1355A:p.S452X,SoyZH13_06G097100:SoyZH13_06G097100.m2:exon2:c.C1487A:p.S496X,SoyZH13_06G097100:SoyZH13_06G097100.m3:exon2:c.C1484A:p.S495X	Chr06	8113687	C	A	Gene.refGene=Glyma.06G102300;ExonicFunc.refGene=stopgain;AAChange.refGene=Glyma.06G102300:Glyma.06G102300.1:exon2:c.C1484A:p.S495X	CC	CC	CC	CC	CC	CC	CC	CC	CC	CC	CC	CC	CC	CC	CC	CC	CC	CC	CC	CC	CC	CC	CC	CC	CC	CC	CC	CC	CC	CC	CC	CC	CC	CC	CC	CC	CC	CC	CC	CC
Chr6	8444637	T	G	Gene.refGene=SoyZH13_06G100100;ExonicFunc.refGene=stoploss;AAChange.refGene=SoyZH13_06G100100:SoyZH13_06G100100.m1:exon4:c.T670G:p.X224E	Chr06	8405658	T	G	Gene.refGene=Glyma.06G105100;ExonicFunc.refGene=stoploss;AAChange.refGene=Glyma.06G105100:Glyma.06G105100.1:exon5:c.T817G:p.X273E	TT	TT	TT	TT	TT	TT	TT	TT	TT	TT	TT	TT	TT	TT	TT	TT	TT	TT	TT	TT	TT	TT	TT	--	TT	TT	TT	TT	TT	TT	TT	TT	TT	TT	TT	GG	GG	TT	GG	GG
Chr6	8449833	G	A	Gene.refGene=SoyZH13_06G100200;ExonicFunc.refGene=stopgain;AAChange.refGene=SoyZH13_06G100200:SoyZH13_06G100200.m1:exon5:c.C646T:p.Q216X,SoyZH13_06G100200:SoyZH13_06G100200.m3:exon5:c.C256T:p.Q86X,SoyZH13_06G100200:SoyZH13_06G100200.m4:exon5:c.C490T:p.Q164X,SoyZH13_06G100200:SoyZH13_06G100200.m2:exon6:c.C181T:p.Q61X	Chr06	8410850	G	A	Gene.refGene=Glyma.06G105200;ExonicFunc.refGene=stopgain;AAChange.refGene=Glyma.06G105200:Glyma.06G105200.1:exon5:c.C532T:p.Q178X,Glyma.06G105200:Glyma.06G105200.2:exon5:c.C490T:p.Q164X,Glyma.06G105200:Glyma.06G105200.3:exon5:c.C532T:p.Q178X,Glyma.06G105200:Glyma.06G105200.4:exon5:c.C532T:p.Q178X	GG	GG	GG	GG	GG	AA	GG	GG	GG	GG	GG	GG	GG	GG	AA	AA	GG	AA	GG	GG	GG	GG	GG	GG	GG	GG	GG	GG	GG	GG	GG	GG	GG	GG	GG	GG	GG	GG	GG	GG
Chr6	8891170	G	A	Gene.refGene=SoyZH13_06G104300;ExonicFunc.refGene=stopgain;AAChange.refGene=SoyZH13_06G104300:SoyZH13_06G104300.m1:exon1:c.C190T:p.Q64X,SoyZH13_06G104300:SoyZH13_06G104300.m2:exon1:c.C190T:p.Q64X,SoyZH13_06G104300:SoyZH13_06G104300.m4:exon1:c.C190T:p.Q64X,SoyZH13_06G104300:SoyZH13_06G104300.m3:exon2:c.C766T:p.Q256X	Chr06	8851965	G	A	Gene.refGene=Glyma.06G109500;ExonicFunc.refGene=stopgain;AAChange.refGene=Glyma.06G109500:Glyma.06G109500.1:exon2:c.C766T:p.Q256X,Glyma.06G109500:Glyma.06G109500.2:exon2:c.C766T:p.Q256X	GG	GG	GG	GG	GG	GG	GG	GG	GG	GG	GG	GG	GG	GG	GG	GG	GA	GG	GG	GG	GG	GG	GG	GG	GG	--	GG	GG	GG	--	GG	GG	GG	GG	GA	GG	GG	GA	GA	GG
Chr6	8891347	G	A	Gene.refGene=SoyZH13_06G104300;ExonicFunc.refGene=stopgain;AAChange.refGene=SoyZH13_06G104300:SoyZH13_06G104300.m1:exon1:c.C13T:p.Q5X,SoyZH13_06G104300:SoyZH13_06G104300.m2:exon1:c.C13T:p.Q5X,SoyZH13_06G104300:SoyZH13_06G104300.m4:exon1:c.C13T:p.Q5X,SoyZH13_06G104300:SoyZH13_06G104300.m3:exon2:c.C589T:p.Q197X	Chr06	8852142	G	A	Gene.refGene=Glyma.06G109500;ExonicFunc.refGene=stopgain;AAChange.refGene=Glyma.06G109500:Glyma.06G109500.1:exon2:c.C589T:p.Q197X,Glyma.06G109500:Glyma.06G109500.2:exon2:c.C589T:p.Q197X	GG	GG	GG	GG	GG	GG	GG	GG	GG	GG	GG	GG	GG	GG	GG	GG	GA	GG	GG	--	--	GG	--	--	GG	--	GG	GG	GG	GA	GG	GG	GG	GG	GA	GG	GG	GA	GA	GG
Chr6	10239210	G	A	Gene.refGene=SoyZH13_06G120400;ExonicFunc.refGene=stopgain;AAChange.refGene=SoyZH13_06G120400:SoyZH13_06G120400.m1:exon3:c.C967T:p.Q323X	Chr06	10219860	G	A	Gene.refGene=Glyma.06G125400;ExonicFunc.refGene=stopgain;AAChange.refGene=Glyma.06G125400:Glyma.06G125400.1:exon3:c.C958T:p.Q320X	GG	GG	GG	GG	GG	GG	GG	GG	GG	GG	GG	GG	GG	GG	GG	GG	GG	GG	GG	GG	GG	--	GG	GG	GG	--	GG	GG	GG	GG	GG	GG	GG	GG	GG	GG	--	GG	GG	GG
Chr6	10563324	T	G	Gene.refGene=SoyZH13_06G123500;ExonicFunc.refGene=stopgain;AAChange.refGene=SoyZH13_06G123500:SoyZH13_06G123500.m1:exon2:c.T278G:p.L93X	Chr06	10544188	T	G	Gene.refGene=Glyma.06G128200;ExonicFunc.refGene=stopgain;AAChange.refGene=Glyma.06G128200:Glyma.06G128200.1:exon1:c.T278G:p.L93X	TT	TT	TT	TT	TT	TT	TT	TT	TT	TT	TT	TT	TT	TT	TT	TT	TT	TT	TT	TT	TT	TT	TT	TT	GG	GG	--	GG	--	TT	GG	--	--	GG	TT	TT	TT	TT	TT	--
Chr6	10566563	G	A	Gene.refGene=SoyZH13_06G123500;ExonicFunc.refGene=stopgain;AAChange.refGene=SoyZH13_06G123500:SoyZH13_06G123500.m1:exon6:c.G987A:p.W329X	Chr06	10547427	G	A	Gene.refGene=Glyma.06G128300;ExonicFunc.refGene=stopgain;AAChange.refGene=Glyma.06G128300:Glyma.06G128300.1:exon3:c.G159A:p.W53X	AA	AA	AA	GG	GG	GG	GG	GG	GG	GG	GG	GG	GG	GG	GG	GG	GG	GG	GG	GG	GG	GG	GG	GG	GG	GG	GG	GG	GG	GG	GG	GG	GG	GG	GG	GG	GG	AA	GG	GG
Chr6	11014872	G	T	Gene.refGene=SoyZH13_06G128700;ExonicFunc.refGene=stopgain;AAChange.refGene=SoyZH13_06G128700:SoyZH13_06G128700.m1:exon6:c.C782A:p.S261X	Chr06	10997279	G	T	Gene.refGene=Glyma.06G133700;ExonicFunc.refGene=stopgain;AAChange.refGene=Glyma.06G133700:Glyma.06G133700.2:exon5:c.C671A:p.S224X,Glyma.06G133700:Glyma.06G133700.1:exon6:c.C782A:p.S261X	GG	GG	GT	GG	GG	GG	GG	GG	GG	GG	GG	GG	GG	GG	GG	GG	GG	GG	GT	GG	GG	--	--	GG	GG	GG	GG	GG	GG	GT	--	GG	GG	GG	GG	GG	GG	GG	GG	GG
Chr6	11504191	G	A	Gene.refGene=SoyZH13_06G135200;ExonicFunc.refGene=stopgain;AAChange.refGene=SoyZH13_06G135200:SoyZH13_06G135200.m1:exon4:c.C382T:p.Q128X	Chr06	11478797	G	A	Gene.refGene=Glyma.06G140800;ExonicFunc.refGene=stopgain;AAChange.refGene=Glyma.06G140800:Glyma.06G140800.1:exon7:c.C673T:p.Q225X	GG	GG	GG	GG	GG	GG	GG	GG	GG	GG	GG	GG	GG	GG	GG	GG	GG	GG	GG	GG	GG	GG	GG	GG	GG	GG	GG	GG	GG	GG	GG	GG	GG	GG	GG	GG	GG	GG	GG	GG
Chr6	11778522	C	G	Gene.refGene=SoyZH13_06G138400;ExonicFunc.refGene=stopgain;AAChange.refGene=SoyZH13_06G138400:SoyZH13_06G138400.m1:exon8:c.C1751G:p.S584X	Chr06	11752861	C	G	Gene.refGene=Glyma.06G144300;ExonicFunc.refGene=stopgain;AAChange.refGene=Glyma.06G144300:Glyma.06G144300.4:exon8:c.C1751G:p.S584X,Glyma.06G144300:Glyma.06G144300.1:exon9:c.C1751G:p.S584X,Glyma.06G144300:Glyma.06G144300.2:exon9:c.C1751G:p.S584X,Glyma.06G144300:Glyma.06G144300.3:exon9:c.C1679G:p.S560X	CC	CC	CC	CC	CC	CC	CC	CC	CC	CC	CC	CC	CC	CC	CC	CC	CC	CC	CC	CC	CC	CC	CC	CC	GG	CC	CC	GG	CC	CC	GG	GG	CC	GG	CC	CC	CC	CC	CC	CC
Chr6	12597937	C	A	Gene.refGene=SoyZH13_06G147700;ExonicFunc.refGene=stopgain;AAChange.refGene=SoyZH13_06G147700:SoyZH13_06G147700.m1:exon3:c.G2026T:p.E676X	Chr06	12575442	C	A	Gene.refGene=Glyma.06G154200;ExonicFunc.refGene=stopgain;AAChange.refGene=Glyma.06G154200:Glyma.06G154200.1:exon4:c.G2395T:p.E799X	CC	CC	CC	CC	CC	CC	CC	CC	CC	CC	CC	CC	CC	CC	CC	CC	CC	CC	CC	CC	AA	--	CC	CC	CC	CC	CC	CC	CC	CC	CC	CC	CC	CC	CC	CC	CC	CC	CC	CC
Chr6	12901234	C	T	Gene.refGene=SoyZH13_06G150102;ExonicFunc.refGene=stopgain;AAChange.refGene=SoyZH13_06G150102:SoyZH13_06G150102.m1:exon3:c.C406T:p.R136X	Chr06	12886465	C	T	Gene.refGene=Glyma.06G156900;ExonicFunc.refGene=stopgain;AAChange.refGene=Glyma.06G156900:Glyma.06G156900.1:exon7:c.C2068T:p.R690X	CC	CC	CC	CC	CC	CC	CC	CC	CC	CC	CC	CC	CC	CC	CC	CC	CC	CC	CC	CC	CC	CC	TT	CC	TT	CC	CC	CC	TT	CC	TT	CC	TT	CC	CC	CC	CC	CC	TT	CC
Chr6	12985478	G	A	Gene.refGene=SoyZH13_06G151200;ExonicFunc.refGene=stopgain;AAChange.refGene=SoyZH13_06G151200:SoyZH13_06G151200.m1:exon4:c.G404A:p.W135X	Chr06	12973363	G	A	Gene.refGene=Glyma.06G158000;ExonicFunc.refGene=stopgain;AAChange.refGene=Glyma.06G158000:Glyma.06G158000.1:exon4:c.G404A:p.W135X,Glyma.06G158000:Glyma.06G158000.2:exon4:c.G404A:p.W135X	GG	GG	GG	GG	GG	GG	GG	GG	GG	GG	GG	GG	GG	GG	GG	GG	GG	GG	GG	--	GA	GG	GG	GG	GG	GG	GG	GG	GG	GG	GG	GG	GG	GG	GG	GG	--	--	GG	GG
Chr6	13106273	T	A	Gene.refGene=SoyZH13_06G152400;ExonicFunc.refGene=stopgain;AAChange.refGene=SoyZH13_06G152400:SoyZH13_06G152400.m2:exon1:c.A85T:p.R29X	Chr06	13094290	T	A	Gene.refGene=Glyma.06G158900;ExonicFunc.refGene=stopgain;AAChange.refGene=Glyma.06G158900:Glyma.06G158900.1:exon1:c.A85T:p.R29X	TT	TT	TT	TT	TT	TT	TT	TT	TT	TT	TT	TT	TT	TT	TT	TT	TT	TT	TT	TT	TT	TT	TT	TT	TT	TT	TT	TT	TT	TT	TT	TT	TT	TT	TT	AA	TT	TT	TT	TT
Chr6	13329905	C	T	Gene.refGene=SoyZH13_06G154600;ExonicFunc.refGene=stopgain;AAChange.refGene=SoyZH13_06G154600:SoyZH13_06G154600.m1:exon8:c.G1464A:p.W488X	Chr06	13317967	C	T	Gene.refGene=Glyma.06G161100;ExonicFunc.refGene=stopgain;AAChange.refGene=Glyma.06G161100:Glyma.06G161100.1:exon8:c.G1464A:p.W488X,Glyma.06G161100:Glyma.06G161100.2:exon8:c.G1464A:p.W488X	CC	CC	CC	--	CC	CC	CC	CC	CC	CC	CC	CC	CC	CC	CC	CC	CC	CC	CC	CC	CC	TT	CC	CC	CC	CC	CC	CC	CC	TT	CC	CC	CC	CC	CC	CC	CC	TT	CC	CC
Chr6	13650411	T	G	Gene.refGene=SoyZH13_06G157700;ExonicFunc.refGene=stopgain;AAChange.refGene=SoyZH13_06G157700:SoyZH13_06G157700.m1:exon2:c.T231G:p.Y77X	Chr06	13638583	T	G	Gene.refGene=Glyma.06G164700;ExonicFunc.refGene=stopgain;AAChange.refGene=Glyma.06G164700:Glyma.06G164700.1:exon20:c.T1983G:p.Y661X	TT	TT	TT	GG	TT	GG	TT	TT	TT	GG	GG	TT	GG	TT	GG	GG	TT	GG	GG	TT	GG	TT	GG	GG	GG	GG	GG	GG	GG	TT	GG	GG	GG	GG	TT	GG	GG	TT	TT	GG
Chr6	13712507	G	A	Gene.refGene=SoyZH13_06G158300;ExonicFunc.refGene=stopgain;AAChange.refGene=SoyZH13_06G158300:SoyZH13_06G158300.m1:exon12:c.C1252T:p.R418X	Chr06	13703750	G	A	Gene.refGene=Glyma.06G165300;ExonicFunc.refGene=stopgain;AAChange.refGene=Glyma.06G165300:Glyma.06G165300.1:exon14:c.C2812T:p.R938X	AA	AA	GG	AA	GG	AA	GG	GG	GG	AA	AA	GG	AA	GG	GG	GG	AA	GG	AA	GG	GG	GG	GG	GG	GG	AA	GG	GG	GG	AA	GG	GG	GG	GG	GG	GG	GG	AA	GG	AA
Chr6	13761975	G	A	Gene.refGene=SoyZH13_06G158700;ExonicFunc.refGene=stopgain;AAChange.refGene=SoyZH13_06G158700:SoyZH13_06G158700.m1:exon12:c.C1024T:p.R342X	Chr06	13751516	G	A	Gene.refGene=Glyma.06G165600;ExonicFunc.refGene=stopgain;AAChange.refGene=Glyma.06G165600:Glyma.06G165600.1:exon12:c.C1093T:p.R365X	GG	GG	--	GG	GG	GG	GG	GG	GG	GG	GG	GG	GG	GG	GG	GG	GG	GG	GG	GG	GG	GG	GG	--	GG	GG	GG	GG	GG	GG	GG	GG	AA	AA	AA	GG	AA	GG	GG	GG
Chr6	14037891	A	T	Gene.refGene=SoyZH13_06G160800;ExonicFunc.refGene=stoploss;AAChange.refGene=SoyZH13_06G160800:SoyZH13_06G160800.m1:exon6:c.A1149T:p.X383C	Chr06	14026047	A	T	Gene.refGene=Glyma.06G168000;ExonicFunc.refGene=stoploss;AAChange.refGene=Glyma.06G168000:Glyma.06G168000.1:exon6:c.A1140T:p.X380C	AA	AA	AA	AA	AA	AA	AA	AA	AA	AA	AA	AA	--	AA	AA	AA	AA	AA	AA	AA	AA	AA	AA	AA	AA	AA	AA	AA	AA	AA	AA	AA	AA	AA	AA	AA	AA	AA	--	AA
Chr6	14361322	A	G	Gene.refGene=SoyZH13_06G163900;ExonicFunc.refGene=stoploss;AAChange.refGene=SoyZH13_06G163900:SoyZH13_06G163900.m2:exon17:c.T2566C:p.X856Q	Chr06	14344911	A	G	Gene.refGene=Glyma.06G171400;ExonicFunc.refGene=stoploss;AAChange.refGene=Glyma.06G171400:Glyma.06G171400.3:exon17:c.T2566C:p.X856Q	GG	GG	AA	AA	AA	AA	GG	AA	AA	AA	AA	AA	AA	AA	AA	AA	AA	AA	AA	GG	GG	GG	GG	GG	GG	GG	GG	AA	GG	GG	GG	GG	GG	GG	GG	GG	GG	GG	GG	GG
Chr6	14861361	G	A	Gene.refGene=SoyZH13_06G167900;ExonicFunc.refGene=stopgain;AAChange.refGene=SoyZH13_06G167900:SoyZH13_06G167900.m1:exon10:c.C1360T:p.R454X	Chr06	14846295	G	A	Gene.refGene=Glyma.06G175500;ExonicFunc.refGene=stopgain;AAChange.refGene=Glyma.06G175500:Glyma.06G175500.1:exon11:c.C1372T:p.R458X	GG	GG	GG	GG	GG	GG	GG	GG	GG	GG	GG	GG	GG	GG	GG	GG	GG	GG	GG	GG	GG	AA	GG	GG	GG	AA	--	GG	GG	AA	GG	GG	--	GG	GG	GG	GG	GG	GG	GG
Chr6	15252634	T	A	Gene.refGene=SoyZH13_06G171300;ExonicFunc.refGene=stoploss;AAChange.refGene=SoyZH13_06G171300:SoyZH13_06G171300.m1:exon14:c.A980T:p.X327L	Chr06	15233420	A	T	Gene.refGene=Glyma.06G179400;ExonicFunc.refGene=stopgain;AAChange.refGene=Glyma.06G179400:Glyma.06G179400.2:exon13:c.T803A:p.L268X,Glyma.06G179400:Glyma.06G179400.1:exon14:c.T980A:p.L327X	AA	AA	AA	AA	TT	AA	AA	TT	TT	TT	AA	AA	--	AA	TT	AA	TT	AA	AA	--	AA	--	AA	AA	AA	AA	AA	TT	AA	AA	AA	AA	AA	AA	AA	AA	AA	TT	AA	AA
Chr6	15270453	C	T	Gene.refGene=SoyZH13_06G171301;ExonicFunc.refGene=stopgain;AAChange.refGene=SoyZH13_06G171301:SoyZH13_06G171301.m1:exon2:c.G6A:p.W2X	Chr06	15252140	C	T	Gene.refGene=Glyma.06G179700;ExonicFunc.refGene=stopgain;AAChange.refGene=Glyma.06G179700:Glyma.06G179700.1:exon3:c.G228A:p.W76X,Glyma.06G179700:Glyma.06G179700.2:exon3:c.G228A:p.W76X	CC	CC	CC	CC	CC	CC	CC	CC	CC	CC	CC	CC	CC	CC	CC	CC	CC	CC	CC	TT	CC	CC	CC	CC	CC	CC	CC	CC	CC	CC	CC	CC	CC	CC	CC	CC	CC	CC	CC	CC
Chr6	15535874	G	T	Gene.refGene=SoyZH13_06G172900;ExonicFunc.refGene=stopgain;AAChange.refGene=SoyZH13_06G172900:SoyZH13_06G172900.m1:exon9:c.G745T:p.E249X	Chr06	15519100	G	T	Gene.refGene=Glyma.06G181700;ExonicFunc.refGene=stopgain;AAChange.refGene=Glyma.06G181700:Glyma.06G181700.5:exon1:c.G58T:p.E20X,Glyma.06G181700:Glyma.06G181700.1:exon10:c.G961T:p.E321X,Glyma.06G181700:Glyma.06G181700.2:exon10:c.G643T:p.E215X,Glyma.06G181700:Glyma.06G181700.3:exon10:c.G643T:p.E215X,Glyma.06G181700:Glyma.06G181700.4:exon10:c.G622T:p.E208X	TT	TT	GT	GG	GG	GG	GG	GG	GG	GG	GG	GG	GG	GG	GG	GG	GG	GG	GG	GG	GG	GG	GG	GG	GG	GG	GG	GG	GG	GG	GG	GG	GG	GG	GG	GG	GG	GG	GG	GG
Chr6	15536199	G	A	Gene.refGene=SoyZH13_06G172900;ExonicFunc.refGene=stopgain;AAChange.refGene=SoyZH13_06G172900:SoyZH13_06G172900.m1:exon10:c.G876A:p.W292X	Chr06	15519425	G	A	Gene.refGene=Glyma.06G181700;ExonicFunc.refGene=stopgain;AAChange.refGene=Glyma.06G181700:Glyma.06G181700.5:exon2:c.G189A:p.W63X,Glyma.06G181700:Glyma.06G181700.1:exon11:c.G1092A:p.W364X,Glyma.06G181700:Glyma.06G181700.3:exon11:c.G774A:p.W258X,Glyma.06G181700:Glyma.06G181700.4:exon11:c.G753A:p.W251X	GG	GG	GG	GG	GG	GG	GG	GG	GG	GG	GG	GG	GG	GG	GG	GG	GG	GG	GG	GG	GG	GG	GG	GG	GG	GG	AA	GG	GG	GG	GG	GG	GG	GG	GG	GG	GG	GG	GG	GG
Chr6	16299577	C	T	Gene.refGene=SoyZH13_06G177900;ExonicFunc.refGene=stopgain;AAChange.refGene=SoyZH13_06G177900:SoyZH13_06G177900.m1:exon2:c.C418T:p.Q140X	Chr06	16287966	C	T	Gene.refGene=Glyma.06G187200;ExonicFunc.refGene=stopgain;AAChange.refGene=Glyma.06G187200:Glyma.06G187200.1:exon2:c.C418T:p.Q140X	CC	CC	CT	CC	CC	CC	CC	CC	CC	CC	CC	CC	CC	CC	CC	CC	CC	CC	CC	CC	CC	CC	CC	TT	CC	TT	TT	CC	CC	CC	CC	CC	CC	CC	CC	TT	CC	CC	CC	CC
Chr6	16507936	T	A	Gene.refGene=SoyZH13_06G179601;ExonicFunc.refGene=stoploss;AAChange.refGene=SoyZH13_06G179601:SoyZH13_06G179601.m1:exon2:c.T340A:p.X114R	Chr06	16498105	T	A	Gene.refGene=Glyma.06G189000;ExonicFunc.refGene=stoploss;AAChange.refGene=Glyma.06G189000:Glyma.06G189000.1:exon9:c.T904A:p.X302R	AA	AA	TA	TA	TT	TT	TT	TT	TT	TT	TT	TT	TT	TT	TT	TT	TT	TT	AA	TT	TT	TT	TT	AA	TT	AA	TT	TT	AA	AA	AA	AA	TT	TT	AA	AA	TT	TT	AA	TT
Chr6	16520939	G	A	Gene.refGene=SoyZH13_06G179700;ExonicFunc.refGene=stopgain;AAChange.refGene=SoyZH13_06G179700:SoyZH13_06G179700.m1:exon2:c.G210A:p.W70X	Chr06	16506379	G	A	Gene.refGene=Glyma.06G189100;ExonicFunc.refGene=stopgain;AAChange.refGene=Glyma.06G189100:Glyma.06G189100.1:exon2:c.G210A:p.W70X	GG	GG	GG	GG	GG	GG	GG	GG	GG	GG	GG	GG	GG	GG	GG	GG	GG	GG	GG	GG	GG	GG	GG	GG	GG	GG	GG	GG	--	GG	GG	GG	GG	GG	GG	GG	GG	GG	GG	GG
Chr6	16859378	G	T	Gene.refGene=SoyZH13_06G181800;ExonicFunc.refGene=stopgain;AAChange.refGene=SoyZH13_06G181800:SoyZH13_06G181800.m1:exon3:c.G157T:p.E53X,SoyZH13_06G181800:SoyZH13_06G181800.m2:exon3:c.G157T:p.E53X,SoyZH13_06G181800:SoyZH13_06G181800.m3:exon3:c.G157T:p.E53X,SoyZH13_06G181800:SoyZH13_06G181800.m4:exon3:c.G157T:p.E53X,SoyZH13_06G181800:SoyZH13_06G181800.m5:exon3:c.G157T:p.E53X	Chr06	16853516	G	T	Gene.refGene=Glyma.06G191600;ExonicFunc.refGene=stopgain;AAChange.refGene=Glyma.06G191600:Glyma.06G191600.1:exon3:c.G157T:p.E53X	GG	GG	GG	GG	GG	GG	GG	GG	GG	GG	GG	GG	GG	GG	GG	GG	GG	GG	GG	GG	GG	GG	GG	GG	GG	GG	GG	GG	GG	GG	GG	GG	GG	GG	GG	GG	--	GG	TT	GG
Chr6	16859447	C	T	Gene.refGene=SoyZH13_06G181800;ExonicFunc.refGene=stopgain;AAChange.refGene=SoyZH13_06G181800:SoyZH13_06G181800.m1:exon3:c.C226T:p.R76X,SoyZH13_06G181800:SoyZH13_06G181800.m2:exon3:c.C226T:p.R76X,SoyZH13_06G181800:SoyZH13_06G181800.m3:exon3:c.C226T:p.R76X,SoyZH13_06G181800:SoyZH13_06G181800.m4:exon3:c.C226T:p.R76X,SoyZH13_06G181800:SoyZH13_06G181800.m5:exon3:c.C226T:p.R76X,SoyZH13_06G181800:SoyZH…	Chr06	16853585	C	T	Gene.refGene=Glyma.06G191600;ExonicFunc.refGene=stopgain;AAChange.refGene=Glyma.06G191600:Glyma.06G191600.1:exon3:c.C226T:p.R76X	CC	CC	CC	CC	CC	CC	CC	CC	CC	CC	CC	CC	CC	CC	CC	CC	CC	CC	CC	CC	CC	CC	CC	CC	CC	CC	CC	CC	CC	CC	CC	CC	CC	CC	CC	CC	CC	CC	CC	CC
Chr6	18058940	A	T	Gene.refGene=SoyZH13_06G188303;ExonicFunc.refGene=stopgain;AAChange.refGene=SoyZH13_06G188303:SoyZH13_06G188303.m1:exon1:c.T326A:p.L109X	Chr06	18025356	A	T	Gene.refGene=Glyma.06G198200;ExonicFunc.refGene=stopgain;AAChange.refGene=Glyma.06G198200:Glyma.06G198200.1:exon2:c.T182A:p.L61X	AA	AA	AA	AA	AA	AA	AA	AA	AA	AA	AA	AA	AA	AA	AA	AA	AA	AA	AA	AA	TT	--	AA	AA	AA	AA	AA	AA	AA	AA	AA	AA	AA	AA	--	AA	AA	AA	TT	AA
Chr6	18234448	G	A	Gene.refGene=SoyZH13_06G189700;ExonicFunc.refGene=stopgain;AAChange.refGene=SoyZH13_06G189700:SoyZH13_06G189700.m1:exon15:c.C1048T:p.Q350X	Chr06	18329630	G	A	Gene.refGene=Glyma.06G200200;ExonicFunc.refGene=stopgain;AAChange.refGene=Glyma.06G200200:Glyma.06G200200.1:exon4:c.C448T:p.Q150X	AA	AA	--	GG	GG	GG	GG	GG	--	GG	AA	GG	GG	GG	GG	GG	GG	GG	GG	GG	--	--	GG	--	GG	GG	GG	GG	--	GG	GG	GG	GG	AA	GG	AA	GG	GG	AA	GG
Chr6	18801577	G	A	Gene.refGene=SoyZH13_06G191300;ExonicFunc.refGene=stopgain;AAChange.refGene=SoyZH13_06G191300:SoyZH13_06G191300.m1:exon3:c.G630A:p.W210X	Chr06	18963530	G	A	Gene.refGene=Glyma.06G203000;ExonicFunc.refGene=stopgain;AAChange.refGene=Glyma.06G203000:Glyma.06G203000.1:exon3:c.G630A:p.W210X	GG	GG	GG	GG	GG	GG	GG	GG	GG	GG	GG	GG	GG	GG	GG	GG	GG	GG	GG	GG	GG	GG	GG	GG	GG	GG	GG	GG	GG	GG	GG	GG	GG	GG	AA	GG	GG	GG	GG	GG
Chr6	18801695	A	T	Gene.refGene=SoyZH13_06G191300;ExonicFunc.refGene=stopgain;AAChange.refGene=SoyZH13_06G191300:SoyZH13_06G191300.m1:exon3:c.A748T:p.K250X	Chr06	18963648	A	T	Gene.refGene=Glyma.06G203000;ExonicFunc.refGene=stopgain;AAChange.refGene=Glyma.06G203000:Glyma.06G203000.1:exon3:c.A748T:p.K250X	AA	AA	AA	AA	AA	AA	AA	AA	AA	AA	AA	AA	--	AA	AA	AA	AA	AA	AA	AA	AA	AA	TT	AA	AA	AA	AA	AA	AA	AA	AA	AA	AA	AA	AA	AA	AA	AA	AA	AA
Chr6	19817095	G	A	Gene.refGene=SoyZH13_06G195100;ExonicFunc.refGene=stopgain;AAChange.refGene=SoyZH13_06G195100:SoyZH13_06G195100.m1:exon7:c.C874T:p.Q292X	Chr06	19963420	G	A	Gene.refGene=Glyma.06G207100;ExonicFunc.refGene=stopgain;AAChange.refGene=Glyma.06G207100:Glyma.06G207100.1:exon6:c.C727T:p.Q243X	GG	GG	GG	GG	GG	GG	GG	GG	GG	GG	GG	GG	GG	GG	GG	GG	GG	GG	GG	GG	AA	AA	GG	GG	GG	AA	GG	GG	GG	GG	AA	AA	GG	GG	AA	GG	GG	GG	GG	GG
Chr6	19821391	G	T	Gene.refGene=SoyZH13_06G195100;ExonicFunc.refGene=stopgain;AAChange.refGene=SoyZH13_06G195100:SoyZH13_06G195100.m1:exon4:c.C521A:p.S174X	Chr06	19967715	G	T	Gene.refGene=Glyma.06G207100;ExonicFunc.refGene=stopgain;AAChange.refGene=Glyma.06G207100:Glyma.06G207100.1:exon3:c.C374A:p.S125X	GG	GG	GG	GT	GG	GG	GG	GG	GG	GG	GG	GG	GG	GG	GG	GG	GG	GG	TT	TT	TT	TT	GG	GG	GG	TT	TT	GG	TT	TT	TT	TT	TT	GG	TT	TT	TT	TT	TT	GG
Chr6	19823484	C	A	Gene.refGene=SoyZH13_06G195100;ExonicFunc.refGene=stopgain;AAChange.refGene=SoyZH13_06G195100:SoyZH13_06G195100.m1:exon2:c.G280T:p.E94X	Chr06	19969808	C	A	Gene.refGene=Glyma.06G207100;ExonicFunc.refGene=stopgain;AAChange.refGene=Glyma.06G207100:Glyma.06G207100.1:exon1:c.G133T:p.E45X	AA	AA	CA	CC	CC	CC	CC	CC	CC	CC	CC	CC	CC	CC	CC	CC	CC	CC	CC	CC	CC	CC	AA	AA	CC	CC	CC	CC	CC	CC	CC	CC	CC	AA	CC	CC	CC	CC	CC	AA
Chr6	19878346	C	T	Gene.refGene=SoyZH13_06G195401;ExonicFunc.refGene=stopgain;AAChange.refGene=SoyZH13_06G195401:SoyZH13_06G195401.m1:exon1:c.C64T:p.Q22X	Chr06	20024678	C	T	Gene.refGene=Glyma.06G207500;ExonicFunc.refGene=stopgain;AAChange.refGene=Glyma.06G207500:Glyma.06G207500.1:exon1:c.C64T:p.Q22X	CC	CC	CC	CT	CC	CC	CC	CC	CC	CC	CC	CC	CC	CC	CC	CC	CC	CC	CC	TT	CC	CC	CC	CC	CC	CC	CC	CC	CC	CC	CC	CC	CC	CC	CC	CC	CC	CC	CC	CC
Chr6	20493035	C	T	Gene.refGene=SoyZH13_06G197700;ExonicFunc.refGene=stopgain;AAChange.refGene=SoyZH13_06G197700:SoyZH13_06G197700.m2:exon3:c.G1040A:p.W347X,SoyZH13_06G197700:SoyZH13_06G197700.m3:exon3:c.G1007A:p.W336X,SoyZH13_06G197700:SoyZH13_06G197700.m4:exon3:c.G1025A:p.W342X,SoyZH13_06G197700:SoyZH13_06G197700.m1:exon4:c.G236A:p.W79X	Chr06	20660822	C	T	Gene.refGene=Glyma.06G209700;ExonicFunc.refGene=stopgain;AAChange.refGene=Glyma.06G209700:Glyma.06G209700.1:exon3:c.G1025A:p.W342X	CC	CC	CC	CC	CC	CC	CC	CC	--	CC	CC	CC	CC	CC	CC	CC	CC	CC	CC	CC	CC	CC	CC	CC	CT	--	CT	CC	CC	CC	CC	CC	CC	CC	CC	CC	CC	CC	CC	CC
Chr6	21811971	G	A	Gene.refGene=SoyZH13_06G200502;ExonicFunc.refGene=stopgain;AAChange.refGene=SoyZH13_06G200502:SoyZH13_06G200502.m1:exon1:c.C34T:p.Q12X	Chr06	21982590	G	A	Gene.refGene=Glyma.06G214300;ExonicFunc.refGene=stopgain;AAChange.refGene=Glyma.06G214300:Glyma.06G214300.1:exon5:c.C169T:p.Q57X	GG	GG	GG	GG	GG	GG	GG	GG	GG	GG	GG	GG	GG	GG	GG	GG	GG	GG	GG	GG	GG	GG	GG	GG	GG	GG	GG	GG	GG	GG	GG	GG	GG	GG	GG	GG	GG	GG	GG	GG
Chr6	24210386	G	A	Gene.refGene=SoyZH13_06G204501;ExonicFunc.refGene=stopgain;AAChange.refGene=SoyZH13_06G204501:SoyZH13_06G204501.m1:exon1:c.G233A:p.W78X	Chr06	26630812	C	T	Gene.refGene=Glyma.06G221000;ExonicFunc.refGene=stopgain;AAChange.refGene=Glyma.06G221000:Glyma.06G221000.1:exon2:c.G233A:p.W78X	TT	TT	--	CC	CC	CC	CC	CC	CC	CC	CC	CC	CC	CC	CC	CC	CC	CC	CC	CC	CC	CC	CC	CC	CC	CC	CC	CC	CC	--	CC	CC	CC	--	CC	CC	CC	CC	CC	CC
Chr6	28458133	T	A	Gene.refGene=SoyZH13_06G207604;ExonicFunc.refGene=stopgain;AAChange.refGene=SoyZH13_06G207604:SoyZH13_06G207604.m1:exon2:c.T312A:p.Y104X	Chr06	29273338	T	A	Gene.refGene=Glyma.06G222900;ExonicFunc.refGene=stopgain;AAChange.refGene=Glyma.06G222900:Glyma.06G222900.1:exon1:c.T168A:p.Y56X	TT	TT	TT	TT	TT	TT	TT	TT	TT	TT	TT	TT	TT	TT	TT	TT	TT	TT	TT	TT	TT	AA	TT	TT	TT	TT	TT	TT	TT	TT	TT	TT	TT	TT	TT	--	TT	TT	TT	TT
Chr6	34943374	G	T	Gene.refGene=SoyZH13_06G212600;ExonicFunc.refGene=stopgain;AAChange.refGene=SoyZH13_06G212600:SoyZH13_06G212600.m1:exon3:c.G1102T:p.E368X,SoyZH13_06G212600:SoyZH13_06G212600.m2:exon3:c.G1108T:p.E370X,SoyZH13_06G212600:SoyZH13_06G212600.m3:exon3:c.G1102T:p.E368X,SoyZH13_06G212600:SoyZH13_06G212600.m4:exon3:c.G1102T:p.E368X,SoyZH13_06G212600:SoyZH13_06G212600.m5:exon3:c.G1102T:p.E368X	Chr06	34921968	G	T	Gene.refGene=Glyma.06G229200;ExonicFunc.refGene=stopgain;AAChange.refGene=Glyma.06G229200:Glyma.06G229200.1:exon3:c.G1108T:p.E370X,Glyma.06G229200:Glyma.06G229200.2:exon3:c.G1102T:p.E368X	GG	GG	GG	GG	GG	GG	GG	GG	GG	GG	GG	GG	GG	GG	GG	GG	GG	GG	TT	GG	GG	--	TT	GG	TT	GG	GG	--	GG	GG	TT	TT	GG	TT	GG	TT	GG	TT	TT	GG
Chr6	35338614	G	A	Gene.refGene=SoyZH13_06G213001;ExonicFunc.refGene=stopgain;AAChange.refGene=SoyZH13_06G213001:SoyZH13_06G213001.m1:exon5:c.C2368T:p.Q790X	Chr06	35317132	G	A	Gene.refGene=Glyma.06G229800;ExonicFunc.refGene=stopgain;AAChange.refGene=Glyma.06G229800:Glyma.06G229800.1:exon3:c.C2365T:p.Q789X	GG	GG	GG	GA	GG	GG	GG	GG	GG	GG	GG	GG	GG	GG	--	GG	GG	GG	AA	GG	GG	GG	--	AA	GG	AA	GG	GA	AA	--	AA	AA	GG	AA	GG	AA	GG	AA	AA	GG
Chr6	35339429	T	A	Gene.refGene=SoyZH13_06G213001;ExonicFunc.refGene=stopgain;AAChange.refGene=SoyZH13_06G213001:SoyZH13_06G213001.m1:exon4:c.A1651T:p.K551X	Chr06	35317947	T	A	Gene.refGene=Glyma.06G229800;ExonicFunc.refGene=stopgain;AAChange.refGene=Glyma.06G229800:Glyma.06G229800.1:exon2:c.A1603T:p.K535X	TT	TT	TT	TA	TT	TT	TT	TT	TT	TT	TT	TT	TT	TT	TT	TT	TT	TT	AA	TT	TT	--	--	AA	TT	AA	TT	TA	AA	AA	AA	AA	TT	AA	TT	AA	TT	AA	AA	TT
Chr6	35339510	G	A	Gene.refGene=SoyZH13_06G213001;ExonicFunc.refGene=stopgain;AAChange.refGene=SoyZH13_06G213001:SoyZH13_06G213001.m1:exon4:c.C1570T:p.R524X	Chr06	35318028	G	A	Gene.refGene=Glyma.06G229800;ExonicFunc.refGene=stopgain;AAChange.refGene=Glyma.06G229800:Glyma.06G229800.1:exon2:c.C1522T:p.R508X	GG	GG	GG	GG	GG	GG	GG	GG	GG	GG	GG	GG	GG	GG	GG	GG	GG	GG	GG	GG	GG	GG	GG	GG	GG	GG	GG	GG	GG	GG	GG	GG	GG	GG	GG	GG	GG	GG	GG	GG
Chr6	35339603	G	A	Gene.refGene=SoyZH13_06G213001;ExonicFunc.refGene=stopgain;AAChange.refGene=SoyZH13_06G213001:SoyZH13_06G213001.m1:exon4:c.C1477T:p.Q493X	Chr06	35318121	G	A	Gene.refGene=Glyma.06G229800;ExonicFunc.refGene=stopgain;AAChange.refGene=Glyma.06G229800:Glyma.06G229800.1:exon2:c.C1429T:p.Q477X	GG	GG	GG	GA	GG	GG	GG	GG	GG	GG	GG	GG	GG	GG	GG	GG	GG	GG	--	GG	GG	--	--	AA	GG	AA	GG	GA	AA	AA	AA	AA	GG	AA	--	AA	GG	AA	AA	GG
Chr6	35339910	C	T	Gene.refGene=SoyZH13_06G213001;ExonicFunc.refGene=stopgain;AAChange.refGene=SoyZH13_06G213001:SoyZH13_06G213001.m1:exon4:c.G1170A:p.W390X	Chr06	35318428	C	T	Gene.refGene=Glyma.06G229800;ExonicFunc.refGene=stopgain;AAChange.refGene=Glyma.06G229800:Glyma.06G229800.1:exon2:c.G1122A:p.W374X	CC	CC	CC	CC	CC	CC	CC	CC	CC	CC	CC	CC	CC	CC	CC	CC	CC	CC	CC	CC	CC	CC	CC	CC	CC	CC	CC	CC	CC	CC	CC	CC	CC	CC	CC	CC	CC	CC	CC	CC
Chr6	37196573	C	T	Gene.refGene=SoyZH13_06G215700;ExonicFunc.refGene=stopgain;AAChange.refGene=SoyZH13_06G215700:SoyZH13_06G215700.m1:exon1:c.C190T:p.Q64X	Chr06	37149570	C	T	Gene.refGene=Glyma.06G233200;ExonicFunc.refGene=stopgain;AAChange.refGene=Glyma.06G233200:Glyma.06G233200.1:exon3:c.C427T:p.Q143X	CC	CC	CC	CC	CC	CC	CC	CC	CC	CC	CC	CC	CC	CC	CC	CC	CC	CC	CC	CC	CC	CC	--	CC	CC	CC	CC	CC	CC	CC	CC	CC	CC	CC	CC	CC	CC	CC	CC	CC
Chr6	37654633	A	T	Gene.refGene=SoyZH13_06G216600;ExonicFunc.refGene=stopgain;AAChange.refGene=SoyZH13_06G216600:SoyZH13_06G216600.m1:exon10:c.T1352A:p.L451X	Chr06	37624463	A	T	Gene.refGene=Glyma.06G234200;ExonicFunc.refGene=stopgain;AAChange.refGene=Glyma.06G234200:Glyma.06G234200.1:exon10:c.T1331A:p.L444X	AA	AA	AA	AT	TT	TT	AA	AA	AA	AA	TT	TT	AA	--	AA	AA	AA	AA	AA	AA	AA	AA	AA	AA	AA	AA	AA	AA	AA	AA	AA	AA	AA	AA	AA	AA	AA	AA	AA	AA
Chr6	37654756	A	T	Gene.refGene=SoyZH13_06G216600;ExonicFunc.refGene=stopgain;AAChange.refGene=SoyZH13_06G216600:SoyZH13_06G216600.m1:exon10:c.T1229A:p.L410X	Chr06	37624586	A	T	Gene.refGene=Glyma.06G234200;ExonicFunc.refGene=stopgain;AAChange.refGene=Glyma.06G234200:Glyma.06G234200.1:exon10:c.T1208A:p.L403X	AA	AA	AA	AT	AA	AA	AA	AA	AA	AA	AA	AA	AA	AA	AA	AA	AA	AA	AA	AA	AA	AA	AA	AA	AA	AA	AA	AA	AA	AA	AA	AA	AA	AA	AA	AA	--	AA	AA	AA
Chr6	40087882	G	A	Gene.refGene=SoyZH13_06G223101;ExonicFunc.refGene=stopgain;AAChange.refGene=SoyZH13_06G223101:SoyZH13_06G223101.m1:exon2:c.C208T:p.Q70X	Chr06	39810813	G	A	Gene.refGene=Glyma.06G240900;ExonicFunc.refGene=stopgain;AAChange.refGene=Glyma.06G240900:Glyma.06G240900.1:exon6:c.C208T:p.Q70X	GG	GG	GG	GG	GG	GG	GG	GG	GG	GG	GG	GG	GG	GG	GG	GG	GG	GG	GG	GG	GG	GG	GG	GG	GG	GG	AA	GG	GG	--	GG	GG	GG	GG	GG	GG	GG	GG	GG	GG
Chr6	40763119	G	T	Gene.refGene=SoyZH13_06G225000;ExonicFunc.refGene=stopgain;AAChange.refGene=SoyZH13_06G225000:SoyZH13_06G225000.m1:exon1:c.G199T:p.G67X	Chr06	40510432	G	T	Gene.refGene=Glyma.06G243500;ExonicFunc.refGene=stopgain;AAChange.refGene=Glyma.06G243500:Glyma.06G243500.1:exon1:c.G199T:p.G67X	GG	GG	GG	GG	GG	GG	GG	GG	GG	GG	GG	GG	GG	GG	GG	GG	GG	GG	GG	GG	GG	GG	GG	--	GG	GT	GG	GG	--	GG	GG	GG	GG	GG	GG	GG	GG	GG	--	GG
Chr6	40805428	G	A	Gene.refGene=SoyZH13_06G225001;ExonicFunc.refGene=stopgain;AAChange.refGene=SoyZH13_06G225001:SoyZH13_06G225001.m1:exon4:c.C415T:p.Q139X	Chr06	40552770	G	A	Gene.refGene=Glyma.06G243700;ExonicFunc.refGene=stopgain;AAChange.refGene=Glyma.06G243700:Glyma.06G243700.1:exon4:c.C460T:p.Q154X	GG	GG	GG	GG	GG	GG	GG	GG	GG	GG	GG	GG	GG	GG	GG	GG	GG	GG	GG	GG	GG	GG	GG	GG	GG	GG	GG	GG	GG	GG	GG	GG	GG	GG	GG	GG	GG	GG	GG	GG
Chr6	41029051	C	A	Gene.refGene=SoyZH13_06G225403;ExonicFunc.refGene=stopgain;AAChange.refGene=SoyZH13_06G225403:SoyZH13_06G225403.m1:exon1:c.C221A:p.S74X	Chr06	40754744	C	A	Gene.refGene=Glyma.06G244100;ExonicFunc.refGene=stopgain;AAChange.refGene=Glyma.06G244100:Glyma.06G244100.1:exon1:c.C221A:p.S74X	CC	CC	CC	CC	CC	CC	--	CC	CC	CC	CC	CC	CC	CC	CC	CC	CC	CC	AA	CC	--	--	CC	CC	AA	CC	CC	CC	CC	CC	CC	CC	AA	CC	CC	CC	CC	CC	CC	CC
Chr6	41705470	G	A	Gene.refGene=SoyZH13_06G226400;ExonicFunc.refGene=stopgain;AAChange.refGene=SoyZH13_06G226400:SoyZH13_06G226400.m1:exon5:c.G375A:p.W125X	Chr06	41397998	G	A	Gene.refGene=Glyma.06G245000;ExonicFunc.refGene=stopgain;AAChange.refGene=Glyma.06G245000:Glyma.06G245000.1:exon12:c.G1029A:p.W343X	GA	AA	GG	GG	GG	GG	GG	GG	GG	GG	GG	GG	GG	GG	GG	GG	AA	GG	AA	AA	AA	AA	AA	AA	AA	AA	--	AA	AA	GG	AA	AA	GG	AA	GG	--	--	AA	AA	AA
Chr6	42012435	A	G	Gene.refGene=SoyZH13_06G227902;ExonicFunc.refGene=stoploss;AAChange.refGene=SoyZH13_06G227902:SoyZH13_06G227902.m1:exon1:c.T505C:p.X169Q	Chr06	41689551	G	A	Gene.refGene=Glyma.06G247000;ExonicFunc.refGene=stopgain;AAChange.refGene=Glyma.06G247000:Glyma.06G247000.1:exon1:c.C505T:p.Q169X	GG	GG	GG	GG	GG	GG	GG	GG	GG	GG	GG	GG	GG	GG	GG	AA	GG	GG	GG	GG	GG	GG	GG	GG	GG	GG	GG	GG	GG	AA	GG	GG	GG	GG	GG	GG	GG	GG	GG	GG
Chr6	42595086	G	A	Gene.refGene=SoyZH13_06G229802;ExonicFunc.refGene=stopgain;AAChange.refGene=SoyZH13_06G229802:SoyZH13_06G229802.m1:exon1:c.C31T:p.Q11X	Chr06	42263255	G	A	Gene.refGene=Glyma.06G249900;ExonicFunc.refGene=stopgain;AAChange.refGene=Glyma.06G249900:Glyma.06G249900.1:exon1:c.C31T:p.Q11X	AA	AA	--	GG	GG	GG	GG	GG	GG	GG	GG	GG	GG	GG	GG	GG	AA	GG	GG	GG	AA	--	AA	GG	AA	GG	GG	AA	GG	AA	AA	AA	GG	AA	GG	GG	AA	GG	AA	GG
Chr6	43425867	C	T	Gene.refGene=SoyZH13_06G232700;ExonicFunc.refGene=stopgain;AAChange.refGene=SoyZH13_06G232700:SoyZH13_06G232700.m1:exon3:c.C631T:p.R211X	Chr06	42920953	C	T	Gene.refGene=Glyma.06G252600;ExonicFunc.refGene=stopgain;AAChange.refGene=Glyma.06G252600:Glyma.06G252600.1:exon3:c.C697T:p.R233X	TT	TT	CC	CC	CC	CC	CC	CC	CC	CC	CC	CC	CC	CC	CC	CC	CC	CC	CC	CC	CC	CC	CC	TT	TT	TT	CC	CC	TT	CC	CC	CC	TT	CC	CC	TT	--	CC	CC	CC
Chr6	43379446	G	A	Gene.refGene=SoyZH13_06G232504;ExonicFunc.refGene=stopgain;AAChange.refGene=SoyZH13_06G232504:SoyZH13_06G232504.m1:exon5:c.G392A:p.W131X	Chr06	42987903	G	A	Gene.refGene=Glyma.06G253100;ExonicFunc.refGene=stopgain;AAChange.refGene=Glyma.06G253100:Glyma.06G253100.1:exon3:c.G311A:p.W104X	--	--	GG	GG	GG	GG	GG	GG	GG	GG	GG	GG	GG	GG	GG	GG	GG	GG	GG	GG	GG	GG	GG	GG	GG	GG	GG	GG	GG	GG	GG	GG	GG	GG	GG	GG	GG	GG	GG	GG
Chr6	43379478	C	T	Gene.refGene=SoyZH13_06G232504;ExonicFunc.refGene=stopgain;AAChange.refGene=SoyZH13_06G232504:SoyZH13_06G232504.m1:exon5:c.C424T:p.Q142X	Chr06	42987935	C	T	Gene.refGene=Glyma.06G253100;ExonicFunc.refGene=stopgain;AAChange.refGene=Glyma.06G253100:Glyma.06G253100.1:exon3:c.C343T:p.Q115X	--	--	CC	CC	CC	CC	CC	CC	CC	CC	CC	CC	CC	CC	CC	CC	CC	CC	TT	CC	CC	CC	CC	CC	CC	CC	CC	CC	CC	CC	CC	CC	CC	CC	CC	CC	CC	CC	CC	CC
Chr6	43379496	C	T	Gene.refGene=SoyZH13_06G232504;ExonicFunc.refGene=stopgain;AAChange.refGene=SoyZH13_06G232504:SoyZH13_06G232504.m1:exon5:c.C442T:p.R148X	Chr06	42987953	C	T	Gene.refGene=Glyma.06G253100;ExonicFunc.refGene=stopgain;AAChange.refGene=Glyma.06G253100:Glyma.06G253100.1:exon3:c.C361T:p.R121X	--	--	CC	CC	CC	CC	CC	CC	CC	TT	CC	CC	CC	CC	CC	CC	CC	TT	CC	CC	CC	CC	CC	CC	CC	CC	CC	CC	CC	CC	CC	CC	CC	CC	CC	CC	CC	CC	CC	CC
Chr6	43678567	G	A	Gene.refGene=SoyZH13_06G233300;ExonicFunc.refGene=stopgain;AAChange.refGene=SoyZH13_06G233300:SoyZH13_06G233300.m2:exon5:c.G803A:p.W268X,SoyZH13_06G233300:SoyZH13_06G233300.m4:exon5:c.G854A:p.W285X	Chr06	43179876	G	A	Gene.refGene=Glyma.06G253700;ExonicFunc.refGene=stopgain;AAChange.refGene=Glyma.06G253700:Glyma.06G253700.1:exon5:c.G803A:p.W268X,Glyma.06G253700:Glyma.06G253700.6:exon5:c.G803A:p.W268X	GG	GG	GG	GA	GG	GG	GG	GG	GG	GG	GG	GG	GG	GG	GG	GG	GG	GG	AA	AA	GG	AA	--	GG	GG	GG	AA	GG	GG	GG	GG	GG	GG	GG	AA	GG	AA	AA	AA	AA
Chr6	43788508	C	A	Gene.refGene=SoyZH13_06G233802;ExonicFunc.refGene=stopgain;AAChange.refGene=SoyZH13_06G233802:SoyZH13_06G233802.m1:exon1:c.C62A:p.S21X	Chr06	43289802	C	A	Gene.refGene=Glyma.06G254300;ExonicFunc.refGene=stopgain;AAChange.refGene=Glyma.06G254300:Glyma.06G254300.1:exon3:c.C3173A:p.S1058X	CC	CC	CC	CC	CC	CC	CC	CC	CC	CC	CC	CC	CC	CC	CC	CC	CC	CC	CC	CC	CC	CC	CC	CC	CC	CC	CC	CC	CC	CC	CC	CC	CC	CC	CC	CC	CC	CC	CC	CC
Chr6	43788728	C	A	Gene.refGene=SoyZH13_06G233802;ExonicFunc.refGene=stopgain;AAChange.refGene=SoyZH13_06G233802:SoyZH13_06G233802.m1:exon1:c.C282A:p.Y94X	Chr06	43290022	C	A	Gene.refGene=Glyma.06G254300;ExonicFunc.refGene=stopgain;AAChange.refGene=Glyma.06G254300:Glyma.06G254300.1:exon3:c.C3393A:p.Y1131X	CC	CC	CC	CA	CC	CC	CC	CC	CC	CC	CC	CC	CC	CC	CC	CC	CC	CC	CC	CC	CC	CC	CC	CC	CC	CC	CC	CC	CC	CC	CC	CC	CC	CC	CC	CC	AA	CC	AA	AA
Chr6	44188232	T	A	Gene.refGene=SoyZH13_06G235202;ExonicFunc.refGene=stopgain;AAChange.refGene=SoyZH13_06G235202:SoyZH13_06G235202.m1:exon1:c.A547T:p.K183X	Chr06	43693895	T	A	Gene.refGene=Glyma.06G255800;ExonicFunc.refGene=stopgain;AAChange.refGene=Glyma.06G255800:Glyma.06G255800.1:exon2:c.A391T:p.K131X	--	TT	TT	TT	TT	TT	TT	TT	TT	TT	TT	TT	TT	TT	TT	TT	TT	TT	TT	TT	TT	TT	TT	TT	TT	TT	AA	TT	AA	AA	TT	TT	TT	--	TT	AA	AA	TT	AA	TT
Chr6	44262781	T	G	Gene.refGene=SoyZH13_06G235400;ExonicFunc.refGene=stoploss;AAChange.refGene=SoyZH13_06G235400:SoyZH13_06G235400.m2:exon4:c.A1761C:p.X587Y,SoyZH13_06G235400:SoyZH13_06G235400.m1:exon5:c.A1377C:p.X459Y	Chr06	43769047	G	T	Gene.refGene=Glyma.06G256000;ExonicFunc.refGene=stopgain;AAChange.refGene=Glyma.06G256000:Glyma.06G256000.2:exon3:c.C1065A:p.Y355X,Glyma.06G256000:Glyma.06G256000.3:exon3:c.C1107A:p.Y369X,Glyma.06G256000:Glyma.06G256000.4:exon3:c.C1065A:p.Y355X,Glyma.06G256000:Glyma.06G256000.5:exon3:c.C1107A:p.Y369X,Glyma.06G256000:Glyma.06G256000.10:exon4:c.C1857A:p.Y619X,Glyma.06G256000:Glyma.06G256000.8:exon4…	GG	GG	GG	GG	GG	GG	GG	GG	GG	TT	GG	GG	GG	GG	GG	GG	GG	TT	GG	GG	GG	GG	GG	GG	GG	GG	GG	GG	GG	--	GG	GG	GG	GG	GG	GG	GG	GG	GG	GG
Chr6	44264144	C	T	Gene.refGene=SoyZH13_06G235400;ExonicFunc.refGene=stopgain;AAChange.refGene=SoyZH13_06G235400:SoyZH13_06G235400.m2:exon2:c.G611A:p.W204X,SoyZH13_06G235400:SoyZH13_06G235400.m1:exon3:c.G227A:p.W76X	Chr06	43770410	C	T	Gene.refGene=Glyma.06G256000;ExonicFunc.refGene=stopgain;AAChange.refGene=Glyma.06G256000:Glyma.06G256000.8:exon2:c.G611A:p.W204X,Glyma.06G256000:Glyma.06G256000.1:exon3:c.G1610A:p.W537X,Glyma.06G256000:Glyma.06G256000.6:exon3:c.G227A:p.W76X,Glyma.06G256000:Glyma.06G256000.7:exon3:c.G227A:p.W76X	CC	CC	CC	CC	CC	CC	CC	CC	CC	CC	CC	CC	CC	TT	CC	CC	CC	CC	TT	CC	CC	CC	CC	CC	CC	CC	CC	CC	CC	--	CC	CC	TT	CC	CC	CC	CC	CC	CC	CC
Chr6	44315414	C	T	Gene.refGene=SoyZH13_06G235700;ExonicFunc.refGene=stopgain;AAChange.refGene=SoyZH13_06G235700:SoyZH13_06G235700.m1:exon1:c.C160T:p.R54X	Chr06	43823812	C	T	Gene.refGene=Glyma.06G256400;ExonicFunc.refGene=stopgain;AAChange.refGene=Glyma.06G256400:Glyma.06G256400.1:exon1:c.C160T:p.R54X,Glyma.06G256400:Glyma.06G256400.2:exon1:c.C160T:p.R54X,Glyma.06G256400:Glyma.06G256400.3:exon1:c.C160T:p.R54X	CC	CC	CC	CC	CC	CC	CC	CC	CC	CC	CC	CC	CC	CC	CC	CC	CC	CC	--	CC	CC	TT	CC	CC	CC	CC	CC	CC	CC	TT	CC	CC	CC	--	CC	CC	CC	CC	CC	CC
Chr6	44315960	G	T	Gene.refGene=SoyZH13_06G235700;ExonicFunc.refGene=stopgain;AAChange.refGene=SoyZH13_06G235700:SoyZH13_06G235700.m1:exon1:c.G706T:p.E236X	Chr06	43824358	G	T	Gene.refGene=Glyma.06G256400;ExonicFunc.refGene=stopgain;AAChange.refGene=Glyma.06G256400:Glyma.06G256400.1:exon1:c.G706T:p.E236X,Glyma.06G256400:Glyma.06G256400.2:exon1:c.G706T:p.E236X,Glyma.06G256400:Glyma.06G256400.3:exon1:c.G706T:p.E236X	TT	TT	GG	GG	GG	GG	GG	GG	GG	GG	GG	GG	GG	GG	GG	GG	GG	GG	GG	GG	GG	GG	GG	TT	GG	TT	TT	GG	--	GG	GG	GG	--	GG	GG	GG	TT	GG	TT	TT
Chr6	44408251	T	G	Gene.refGene=SoyZH13_06G236000;ExonicFunc.refGene=stoploss;AAChange.refGene=SoyZH13_06G236000:SoyZH13_06G236000.m1:exon1:c.A440C:p.X147S	Chr06	43935115	T	G	Gene.refGene=Glyma.06G256900;ExonicFunc.refGene=stoploss;AAChange.refGene=Glyma.06G256900:Glyma.06G256900.1:exon1:c.A440C:p.X147S	GG	GG	TT	TT	TT	TT	TT	TT	TT	TT	TT	TT	TT	TT	TT	TT	GG	TT	GG	GG	GG	TT	GG	GG	GG	GG	GG	GG	--	GG	GG	GG	GG	GG	--	GG	GG	GG	GG	GG
Chr6	44408272	A	T	Gene.refGene=SoyZH13_06G236000;ExonicFunc.refGene=stopgain;AAChange.refGene=SoyZH13_06G236000:SoyZH13_06G236000.m1:exon1:c.T419A:p.L140X	Chr06	43935136	A	T	Gene.refGene=Glyma.06G256900;ExonicFunc.refGene=stopgain;AAChange.refGene=Glyma.06G256900:Glyma.06G256900.1:exon1:c.T419A:p.L140X	--	TT	AA	AA	AA	AA	AA	AA	AA	AA	--	AA	AA	AA	AA	AA	TT	AA	TT	TT	TT	AA	TT	TT	TT	TT	TT	TT	--	TT	TT	TT	TT	TT	TT	TT	TT	TT	TT	TT
Chr6	44420119	T	A	Gene.refGene=SoyZH13_06G236100;ExonicFunc.refGene=stopgain;AAChange.refGene=SoyZH13_06G236100:SoyZH13_06G236100.m1:exon1:c.T435A:p.Y145X,SoyZH13_06G236100:SoyZH13_06G236100.m2:exon2:c.T441A:p.Y147X	Chr06	43942214	T	A	Gene.refGene=Glyma.06G257000;ExonicFunc.refGene=stopgain;AAChange.refGene=Glyma.06G257000:Glyma.06G257000.1:exon1:c.T435A:p.Y145X	TT	TT	TT	TT	TT	TT	TT	TT	TT	TT	TT	TT	TT	TT	TT	TT	TT	TT	TT	TT	TT	TT	TT	TT	TT	TT	TT	TT	TT	TT	TT	TT	--	TT	TT	TT	TT	TT	TT	TT
Chr6	44474900	C	T	Gene.refGene=SoyZH13_06G236101;ExonicFunc.refGene=stopgain;AAChange.refGene=SoyZH13_06G236101:SoyZH13_06G236101.m1:exon1:c.C331T:p.Q111X	Chr06	43997100	C	T	Gene.refGene=Glyma.06G257100;ExonicFunc.refGene=stopgain;AAChange.refGene=Glyma.06G257100:Glyma.06G257100.1:exon1:c.C400T:p.Q134X	CC	CC	CC	CC	CC	CC	CC	CC	CC	CC	CC	CC	CC	CC	CC	CC	CC	CC	CC	CC	CC	CC	CC	CC	CC	CC	CC	CC	CC	CC	CC	CC	CC	CC	CC	CC	CC	CC	CC	CC
Chr6	44475086	T	C	Gene.refGene=SoyZH13_06G236101;ExonicFunc.refGene=stoploss;AAChange.refGene=SoyZH13_06G236101:SoyZH13_06G236101.m1:exon1:c.T517C:p.X173Q	Chr06	43997286	C	T	Gene.refGene=Glyma.06G257100;ExonicFunc.refGene=stopgain;AAChange.refGene=Glyma.06G257100:Glyma.06G257100.1:exon1:c.C586T:p.Q196X	CC	CC	CC	TT	TT	TT	TT	TT	CC	TT	TT	TT	TT	CC	TT	TT	CC	TT	CC	--	CC	CC	CC	CC	CC	CC	CC	CC	CC	--	CC	CC	CC	CC	CC	CC	CC	CC	CC	CC
Chr6	44511494	C	T	Gene.refGene=SoyZH13_06G236201;ExonicFunc.refGene=stopgain;AAChange.refGene=SoyZH13_06G236201:SoyZH13_06G236201.m1:exon1:c.C160T:p.R54X	Chr06	44030616	C	T	Gene.refGene=Glyma.06G257300;ExonicFunc.refGene=stopgain;AAChange.refGene=Glyma.06G257300:Glyma.06G257300.1:exon1:c.C160T:p.R54X	CC	CC	CC	CC	CC	CC	CC	CC	--	CC	CC	CC	CC	CC	CC	CC	CC	CC	CC	CC	CC	CC	CC	CC	TT	CC	TT	CC	CC	CC	CC	CC	CC	CC	CC	CC	TT	CC	TT	TT
Chr6	44511791	T	A	Gene.refGene=SoyZH13_06G236201;ExonicFunc.refGene=stoploss;AAChange.refGene=SoyZH13_06G236201:SoyZH13_06G236201.m1:exon1:c.T457A:p.X153K	Chr06	44030913	A	T	Gene.refGene=Glyma.06G257300;ExonicFunc.refGene=stopgain;AAChange.refGene=Glyma.06G257300:Glyma.06G257300.1:exon1:c.A457T:p.K153X	AA	AA	AA	TT	TT	TT	TT	TT	--	TT	TT	TT	TT	AA	TT	TT	AA	TT	AA	TT	AA	AA	AA	AA	AA	TT	AA	TT	AA	AA	AA	AA	AA	AA	TT	AA	AA	TT	AA	AA
Chr6	44531019	C	A	Gene.refGene=SoyZH13_06G236300;ExonicFunc.refGene=stopgain;AAChange.refGene=SoyZH13_06G236300:SoyZH13_06G236300.m1:exon4:c.C209A:p.S70X	Chr06	44046356	C	A	Gene.refGene=Glyma.06G257400;ExonicFunc.refGene=stopgain;AAChange.refGene=Glyma.06G257400:Glyma.06G257400.1:exon6:c.C839A:p.S280X	CC	CC	CC	CC	CC	CC	CC	CC	CC	CC	CC	CC	CC	CC	CC	CC	CC	CC	AA	CC	CC	--	CC	CC	AA	AA	AA	--	CC	CC	CC	CC	CC	CC	AA	CC	AA	AA	AA	AA
Chr6	44548174	G	A	Gene.refGene=SoyZH13_06G236401;ExonicFunc.refGene=stopgain;AAChange.refGene=SoyZH13_06G236401:SoyZH13_06G236401.m1:exon1:c.C52T:p.Q18X	Chr06	44079604	G	A	Gene.refGene=Glyma.06G257600;ExonicFunc.refGene=stopgain;AAChange.refGene=Glyma.06G257600:Glyma.06G257600.1:exon2:c.C118T:p.Q40X	GG	GG	GG	GG	GG	GG	--	GG	GG	GG	GG	GG	GG	GG	GG	GG	GG	GG	GG	GG	GG	--	GG	GG	GG	GG	GG	GG	GG	GG	GG	GG	GG	GG	GG	GG	GG	GG	GG	GG
Chr6	44639327	T	A	Gene.refGene=SoyZH13_06G236500;ExonicFunc.refGene=stopgain;AAChange.refGene=SoyZH13_06G236500:SoyZH13_06G236500.m1:exon1:c.T11A:p.L4X,SoyZH13_06G236500:SoyZH13_06G236500.m2:exon1:c.T11A:p.L4X	Chr06	44160341	T	A	Gene.refGene=Glyma.06G257700;ExonicFunc.refGene=stopgain;AAChange.refGene=Glyma.06G257700:Glyma.06G257700.1:exon1:c.T11A:p.L4X	TT	TT	TT	TT	TT	TT	TT	TT	TT	TT	TT	TT	TT	TT	TT	TT	TT	TT	TT	TT	TT	TT	TT	TT	TT	TT	AA	TT	AA	TT	TT	TT	TT	TT	TT	TT	TT	TT	TT	AA
Chr6	44681359	C	T	Gene.refGene=SoyZH13_06G236700;ExonicFunc.refGene=stopgain;AAChange.refGene=SoyZH13_06G236700:SoyZH13_06G236700.m1:exon3:c.C481T:p.Q161X	Chr06	44202521	C	T	Gene.refGene=Glyma.06G257900;ExonicFunc.refGene=stopgain;AAChange.refGene=Glyma.06G257900:Glyma.06G257900.1:exon4:c.C838T:p.Q280X	CC	CC	CC	CC	CC	CC	CC	CC	CC	CC	CC	CC	CC	CC	CC	CC	TT	CC	CC	TT	CC	CC	TT	CC	CC	CC	CC	CC	CC	CC	CC	CC	CC	CC	CC	CC	CC	CC	CC	CC
Chr6	44681605	C	T	Gene.refGene=SoyZH13_06G236700;ExonicFunc.refGene=stopgain;AAChange.refGene=SoyZH13_06G236700:SoyZH13_06G236700.m1:exon3:c.C727T:p.Q243X	Chr06	44202767	C	T	Gene.refGene=Glyma.06G257900;ExonicFunc.refGene=stopgain;AAChange.refGene=Glyma.06G257900:Glyma.06G257900.1:exon4:c.C1084T:p.Q362X	CC	CC	CC	CC	CC	CC	CC	CC	CC	CC	CC	CC	CC	CC	CC	CC	CC	CC	CC	CC	CC	CC	CC	CC	TT	CC	TT	CC	CC	CC	CC	CC	CC	CC	CC	CC	CC	CC	TT	TT
Chr6	45505601	G	A	Gene.refGene=SoyZH13_06G241001;ExonicFunc.refGene=stopgain;AAChange.refGene=SoyZH13_06G241001:SoyZH13_06G241001.m1:exon3:c.C376T:p.Q126X	Chr06	44773081	G	A	Gene.refGene=Glyma.06G261300;ExonicFunc.refGene=stopgain;AAChange.refGene=Glyma.06G261300:Glyma.06G261300.1:exon1:c.C16T:p.Q6X	GG	GG	--	GG	GG	GG	GG	GG	GG	GG	GG	GG	GG	GG	GG	GG	GG	GG	GG	GG	GG	GG	--	GG	AA	AA	GG	GG	GG	GG	AA	GG	GG	GG	GG	GG	GG	GG	GG	GG
Chr6	45605704	G	A	Gene.refGene=SoyZH13_06G241400;ExonicFunc.refGene=stopgain;AAChange.refGene=SoyZH13_06G241400:SoyZH13_06G241400.m1:exon5:c.C775T:p.R259X	Chr06	44876277	G	A	Gene.refGene=Glyma.06G261900;ExonicFunc.refGene=stopgain;AAChange.refGene=Glyma.06G261900:Glyma.06G261900.1:exon6:c.C2143T:p.R715X,Glyma.06G261900:Glyma.06G261900.4:exon6:c.C2125T:p.R709X,Glyma.06G261900:Glyma.06G261900.2:exon7:c.C1999T:p.R667X,Glyma.06G261900:Glyma.06G261900.3:exon7:c.C1981T:p.R661X	GG	GG	GG	GG	GG	GG	GG	GG	GG	AA	GG	GG	GG	GG	GG	GG	GG	AA	GG	GG	GG	GG	GG	GG	GG	GG	GG	GG	GG	GG	GG	GG	GG	GG	GG	GG	GG	GG	GG	GG
Chr6	45690718	A	T	Gene.refGene=SoyZH13_06G241601;ExonicFunc.refGene=stopgain;AAChange.refGene=SoyZH13_06G241601:SoyZH13_06G241601.m1:exon1:c.T438A:p.Y146X	Chr06	44961282	A	T	Gene.refGene=Glyma.06G262300;ExonicFunc.refGene=stopgain;AAChange.refGene=Glyma.06G262300:Glyma.06G262300.1:exon1:c.T438A:p.Y146X	AA	AA	AA	AA	AA	AA	AA	--	AA	AA	AA	AA	AA	AA	AA	AA	AA	AA	TT	AA	AA	AA	AA	AA	AA	AA	AA	TT	AA	AA	AA	AA	AA	AA	AA	AA	--	AA	--	AA
Chr6	45819588	G	A	Gene.refGene=SoyZH13_06G242800;ExonicFunc.refGene=stopgain;AAChange.refGene=SoyZH13_06G242800:SoyZH13_06G242800.m1:exon2:c.G1577A:p.W526X,SoyZH13_06G242800:SoyZH13_06G242800.m2:exon2:c.G1577A:p.W526X	Chr06	45090069	G	A	Gene.refGene=Glyma.06G263500;ExonicFunc.refGene=stopgain;AAChange.refGene=Glyma.06G263500:Glyma.06G263500.1:exon2:c.G1577A:p.W526X	GG	GG	GG	GG	GG	GG	GG	GG	GG	GG	GG	GG	GG	GG	GG	GG	GG	GG	GG	GG	GG	AA	GG	GG	GG	GG	GG	--	GG	GG	GG	GG	GG	GG	GG	--	GG	GG	GG	GG
Chr6	45831554	A	T	Gene.refGene=SoyZH13_06G242900;ExonicFunc.refGene=stopgain;AAChange.refGene=SoyZH13_06G242900:SoyZH13_06G242900.m1:exon1:c.A82T:p.R28X	Chr06	45102035	A	T	Gene.refGene=Glyma.06G263700;ExonicFunc.refGene=stopgain;AAChange.refGene=Glyma.06G263700:Glyma.06G263700.1:exon1:c.A82T:p.R28X	AA	AA	AA	AA	AA	AA	AA	AA	AA	AA	AA	AA	AA	AA	AA	AA	AA	AA	AA	AA	AA	AA	AA	AA	AT	AA	AA	--	AA	AA	AT	--	AA	AA	AA	AA	AA	AA	AA	AA
Chr6	45867629	G	T	Gene.refGene=SoyZH13_06G243100;ExonicFunc.refGene=stopgain;AAChange.refGene=SoyZH13_06G243100:SoyZH13_06G243100.m1:exon4:c.G2362T:p.E788X	Chr06	45143412	G	T	Gene.refGene=Glyma.06G263900;ExonicFunc.refGene=stopgain;AAChange.refGene=Glyma.06G263900:Glyma.06G263900.1:exon4:c.G2362T:p.E788X	--	--	GG	GG	GG	GG	GG	GG	GG	GG	GG	GG	GG	GG	GG	GG	GG	GG	GT	--	GG	--	GG	GG	GG	GG	GG	--	GG	GG	GG	GG	--	GG	GG	--	GG	GG	GG	--
Chr6	45957845	T	A	Gene.refGene=SoyZH13_06G243800;ExonicFunc.refGene=stopgain;AAChange.refGene=SoyZH13_06G243800:SoyZH13_06G243800.m1:exon4:c.T2061A:p.Y687X	Chr06	45233586	T	A	Gene.refGene=Glyma.06G265000;ExonicFunc.refGene=stopgain;AAChange.refGene=Glyma.06G265000:Glyma.06G265000.1:exon4:c.T2061A:p.Y687X	AA	AA	TT	TT	TT	TT	AA	AA	TT	AA	AA	TT	TT	TT	TT	TT	AA	AA	--	AA	AA	AA	--	TT	--	AA	AA	AA	TT	AA	--	AA	AA	--	TT	--	--	--	AA	--
Chr6	45980521	A	T	Gene.refGene=SoyZH13_06G244000;ExonicFunc.refGene=stopgain;AAChange.refGene=SoyZH13_06G244000:SoyZH13_06G244000.m1:exon4:c.A544T:p.R182X,SoyZH13_06G244000:SoyZH13_06G244000.m3:exon4:c.A544T:p.R182X,SoyZH13_06G244000:SoyZH13_06G244000.m4:exon4:c.A475T:p.R159X	Chr06	45256178	A	T	Gene.refGene=Glyma.06G265200;ExonicFunc.refGene=stopgain;AAChange.refGene=Glyma.06G265200:Glyma.06G265200.1:exon5:c.A793T:p.R265X	AA	AA	AA	AA	AA	AA	AA	AA	AA	AA	AA	AA	AA	AA	AA	AA	AA	AA	AA	--	AA	AA	AA	AA	AA	AA	--	AA	AT	AA	AA	AA	--	AA	AA	--	--	AA	--	--
Chr6	46068176	T	G	Gene.refGene=SoyZH13_06G245000;ExonicFunc.refGene=stoploss;AAChange.refGene=SoyZH13_06G245000:SoyZH13_06G245000.m1:exon2:c.A1707C:p.X569C,SoyZH13_06G245000:SoyZH13_06G245000.m2:exon2:c.A1707C:p.X569C,SoyZH13_06G245000:SoyZH13_06G245000.m3:exon2:c.A1707C:p.X569C,SoyZH13_06G245000:SoyZH13_06G245000.m4:exon2:c.A1707C:p.X569C	Chr06	45343843	T	G	Gene.refGene=Glyma.06G265500;ExonicFunc.refGene=stoploss;AAChange.refGene=Glyma.06G265500:Glyma.06G265500.1:exon2:c.A1707C:p.X569C,Glyma.06G265500:Glyma.06G265500.2:exon2:c.A1707C:p.X569C	TT	TT	TT	TT	TT	TT	TT	TT	TT	TT	TT	TT	TT	TT	TT	TT	TT	TT	TT	TT	TT	TT	TT	TT	TT	TT	TT	TT	TT	GG	TT	TT	TT	TT	TT	TT	TT	TT	TT	TT
Chr6	46635821	G	A	Gene.refGene=SoyZH13_06G247500;ExonicFunc.refGene=stopgain;AAChange.refGene=SoyZH13_06G247500:SoyZH13_06G247500.m1:exon7:c.C2029T:p.Q677X	Chr06	45812496	G	A	Gene.refGene=Glyma.06G269300;ExonicFunc.refGene=stopgain;AAChange.refGene=Glyma.06G269300:Glyma.06G269300.1:exon7:c.C3436T:p.Q1146X	GG	GG	GG	GG	GG	GG	GG	GG	GG	GG	GG	GG	GG	GG	GG	GG	GG	GG	GG	GG	GG	GG	GG	GG	GG	GG	GG	GG	GG	GG	GG	GG	GG	GG	GG	GG	GG	GG	GG	GG
Chr6	46724473	G	A	Gene.refGene=SoyZH13_06G248003;ExonicFunc.refGene=stopgain;AAChange.refGene=SoyZH13_06G248003:SoyZH13_06G248003.m1:exon1:c.G279A:p.W93X	Chr06	45901968	G	A	Gene.refGene=Glyma.06G270100;ExonicFunc.refGene=stopgain;AAChange.refGene=Glyma.06G270100:Glyma.06G270100.1:exon1:c.G279A:p.W93X	GG	GG	GG	GG	GG	GG	GG	GG	--	GG	GG	GG	GG	GG	GG	GG	GG	GG	GG	GG	GG	--	GG	GG	GG	GG	GG	GG	AA	GG	GG	GG	GG	GG	GG	GG	GG	AA	GG	GG
Chr6	47148859	G	T	Gene.refGene=SoyZH13_06G250003;ExonicFunc.refGene=stoploss;AAChange.refGene=SoyZH13_06G250003:SoyZH13_06G250003.m1:exon3:c.G227T:p.X76L	Chr06	46300207	G	T	Gene.refGene=Glyma.06G272300;ExonicFunc.refGene=stoploss;AAChange.refGene=Glyma.06G272300:Glyma.06G272300.1:exon3:c.G227T:p.X76L	TT	TT	GG	GG	GG	GG	TT	TT	TT	TT	GG	GG	GG	GG	GG	GG	TT	GG	TT	TT	GG	TT	TT	TT	TT	TT	TT	TT	TT	TT	TT	TT	TT	TT	TT	TT	TT	TT	TT	GG
Chr6	48335331	C	T	Gene.refGene=SoyZH13_06G260200;ExonicFunc.refGene=stopgain;AAChange.refGene=SoyZH13_06G260200:SoyZH13_06G260200.m1:exon1:c.C13T:p.R5X	Chr06	47481754	C	T	Gene.refGene=Glyma.06G286400;ExonicFunc.refGene=stopgain;AAChange.refGene=Glyma.06G286400:Glyma.06G286400.1:exon2:c.C13T:p.R5X	CC	CC	CC	CC	CC	CC	CC	CC	CC	CC	CC	CC	CC	CC	CC	CC	CC	CC	CC	CC	CC	CC	CC	CC	CC	CC	CC	CC	CC	CC	CC	CC	CC	CC	CC	CC	CC	CC	CC	CC
Chr6	48435283	C	A	Gene.refGene=SoyZH13_06G260800;ExonicFunc.refGene=stopgain;AAChange.refGene=SoyZH13_06G260800:SoyZH13_06G260800.m1:exon3:c.G547T:p.E183X	Chr06	47594793	C	A	Gene.refGene=Glyma.06G287100;ExonicFunc.refGene=stopgain;AAChange.refGene=Glyma.06G287100:Glyma.06G287100.1:exon3:c.G547T:p.E183X	CC	CC	CC	CC	CC	CC	CC	CC	--	CC	CC	CC	CC	CC	CC	CC	CC	CC	CC	CC	CC	CC	CA	CC	CC	CC	CC	CC	CC	CC	CA	CC	CC	CC	CC	CA	CC	CC	CC	CC
Chr6	49262903	C	A	Gene.refGene=SoyZH13_06G268400;ExonicFunc.refGene=stopgain;AAChange.refGene=SoyZH13_06G268400:SoyZH13_06G268400.m1:exon1:c.C83A:p.S28X	Chr06	48460307	C	A	Gene.refGene=Glyma.06G295600;ExonicFunc.refGene=stopgain;AAChange.refGene=Glyma.06G295600:Glyma.06G295600.1:exon1:c.C83A:p.S28X	CC	CC	CC	AA	AA	CC	CC	CC	AA	AA	AA	AA	AA	AA	AA	AA	CC	AA	AA	CC	--	CC	--	AA	CC	CC	CC	CC	CC	CC	AA	CC	AA	CC	AA	AA	AA	CC	CC	AA
Chr6	49458968	C	A	Gene.refGene=SoyZH13_06G269900;ExonicFunc.refGene=stopgain;AAChange.refGene=SoyZH13_06G269900:SoyZH13_06G269900.m1:exon2:c.C1458A:p.Y486X,SoyZH13_06G269900:SoyZH13_06G269900.m2:exon2:c.C1455A:p.Y485X,SoyZH13_06G269900:SoyZH13_06G269900.m3:exon2:c.C1458A:p.Y486X	Chr06	48659046	C	A	Gene.refGene=Glyma.06G297400;ExonicFunc.refGene=stopgain;AAChange.refGene=Glyma.06G297400:Glyma.06G297400.1:exon2:c.C1458A:p.Y486X	CC	CC	CC	CC	CC	CC	CC	CC	CC	CC	CC	CC	CC	CC	CC	CC	CC	CC	CC	CC	CC	CC	CC	CC	CC	CC	CC	CC	CC	CC	CC	CC	CC	CC	AA	CC	CC	--	CC	CC
Chr6	49750449	C	A	Gene.refGene=SoyZH13_06G272600;ExonicFunc.refGene=stopgain;AAChange.refGene=SoyZH13_06G272600:SoyZH13_06G272600.m1:exon1:c.G121T:p.E41X	Chr06	48958395	C	A	Gene.refGene=Glyma.06G300600;ExonicFunc.refGene=stopgain;AAChange.refGene=Glyma.06G300600:Glyma.06G300600.1:exon1:c.G121T:p.E41X	CC	CC	CC	CC	CC	CC	CC	CC	CC	CC	CC	CC	CC	CC	CC	CC	CC	CC	CC	CC	CC	CC	CC	CC	AA	CC	CC	CC	CC	CC	AA	CC	CC	AA	CC	CC	CC	AA	CC	CC
Chr6	49846436	A	G	Gene.refGene=SoyZH13_06G273800;ExonicFunc.refGene=stoploss;AAChange.refGene=SoyZH13_06G273800:SoyZH13_06G273800.m1:exon1:c.T1057C:p.X353Q,SoyZH13_06G273800:SoyZH13_06G273800.m2:exon1:c.T1057C:p.X353Q	Chr06	49053451	G	A	Gene.refGene=Glyma.06G301600;ExonicFunc.refGene=stopgain;AAChange.refGene=Glyma.06G301600:Glyma.06G301600.1:exon1:c.C835T:p.Q279X	GG	GG	GG	GA	AA	AA	AA	AA	GG	GG	GG	AA	AA	--	AA	AA	GG	AA	GG	--	GG	GG	--	AA	GG	GG	GG	GG	GG	AA	GG	GG	GG	GG	--	GG	AA	GG	AA	AA
Chr6	50143572	A	T	Gene.refGene=SoyZH13_06G276401;ExonicFunc.refGene=stopgain;AAChange.refGene=SoyZH13_06G276401:SoyZH13_06G276401.m1:exon1:c.T86A:p.L29X,SoyZH13_06G276401:SoyZH13_06G276401.m2:exon1:c.T86A:p.L29X	Chr06	49417455	A	T	Gene.refGene=Glyma.06G305100;ExonicFunc.refGene=stopgain;AAChange.refGene=Glyma.06G305100:Glyma.06G305100.1:exon1:c.T86A:p.L29X	AA	AA	AA	AA	AA	AA	--	AA	AA	AA	AA	AA	AA	AA	AA	AA	AA	AA	AA	AA	AA	--	AA	AA	--	AA	AA	AA	AA	--	AA	AA	AA	AA	AA	AA	AA	AA	AA	TT
Chr6	50587211	T	G	Gene.refGene=SoyZH13_06G281400;ExonicFunc.refGene=stopgain;AAChange.refGene=SoyZH13_06G281400:SoyZH13_06G281400.m1:exon3:c.T683G:p.L228X,SoyZH13_06G281400:SoyZH13_06G281400.m2:exon3:c.T683G:p.L228X	Chr06	49882239	T	G	Gene.refGene=Glyma.06G310400;ExonicFunc.refGene=stopgain;AAChange.refGene=Glyma.06G310400:Glyma.06G310400.1:exon3:c.T683G:p.L228X,Glyma.06G310400:Glyma.06G310400.2:exon3:c.T683G:p.L228X	TT	TT	TT	TT	TT	TT	TT	TT	TT	TT	TT	TT	TT	TT	TT	TT	TT	TT	TT	TT	TT	TT	TT	TT	TT	TT	TT	TT	TT	TT	TT	TT	TT	TT	TT	TT	TT	TT	TT	TT
Chr6	50732566	G	T	Gene.refGene=SoyZH13_06G282900;ExonicFunc.refGene=stopgain;AAChange.refGene=SoyZH13_06G282900:SoyZH13_06G282900.m1:exon3:c.C662A:p.S221X	Chr06	50033124	G	T	Gene.refGene=Glyma.06G311800;ExonicFunc.refGene=stopgain;AAChange.refGene=Glyma.06G311800:Glyma.06G311800.1:exon3:c.C662A:p.S221X	TT	TT	TT	GG	GG	GG	GG	GG	GG	GG	GG	GG	GG	GG	GG	GG	GG	GG	GG	GG	GG	GG	GG	GG	GG	GG	GG	GG	GG	GG	GG	GG	GG	GG	GG	GG	GG	GG	GG	GG
Chr6	50923801	A	C	Gene.refGene=SoyZH13_06G284400;ExonicFunc.refGene=stopgain;AAChange.refGene=SoyZH13_06G284400:SoyZH13_06G284400.m3:exon2:c.T183G:p.Y61X,SoyZH13_06G284400:SoyZH13_06G284400.m1:exon3:c.T183G:p.Y61X,SoyZH13_06G284400:SoyZH13_06G284400.m2:exon3:c.T183G:p.Y61X,SoyZH13_06G284400:SoyZH13_06G284400.m5:exon3:c.T183G:p.Y61X	Chr06	50225458	A	C	Gene.refGene=Glyma.06G313600;ExonicFunc.refGene=stopgain;AAChange.refGene=Glyma.06G313600:Glyma.06G313600.1:exon2:c.T183G:p.Y61X,Glyma.06G313600:Glyma.06G313600.2:exon2:c.T183G:p.Y61X,Glyma.06G313600:Glyma.06G313600.3:exon2:c.T183G:p.Y61X	AA	AA	AA	--	AA	CC	AA	AA	AA	AA	AA	CC	CC	AA	AA	CC	AA	AA	CC	AA	AA	AA	AA	AA	AA	AA	AA	AA	AA	AA	AA	AA	AA	AA	AA	AA	AA	AA	AA	AA
Chr6	51096217	G	T	Gene.refGene=SoyZH13_06G285800;ExonicFunc.refGene=stopgain;AAChange.refGene=SoyZH13_06G285800:SoyZH13_06G285800.m1:exon4:c.G1237T:p.G413X	Chr06	50415507	G	T	Gene.refGene=Glyma.06G315200;ExonicFunc.refGene=stopgain;AAChange.refGene=Glyma.06G315200:Glyma.06G315200.1:exon2:c.G1174T:p.G392X	TT	TT	TT	GG	GG	GG	GG	GG	GG	GG	GG	GG	GG	GG	GG	GG	GG	GG	GG	TT	GG	--	GG	GG	GG	GG	GG	GG	GG	GG	GG	GG	GG	GG	TT	GG	--	GG	TT	TT
Chr6	51127418	C	A	Gene.refGene=SoyZH13_06G286300;ExonicFunc.refGene=stopgain;AAChange.refGene=SoyZH13_06G286300:SoyZH13_06G286300.m1:exon2:c.G706T:p.G236X	Chr06	50517375	C	A	Gene.refGene=Glyma.06G316300;ExonicFunc.refGene=stopgain;AAChange.refGene=Glyma.06G316300:Glyma.06G316300.1:exon3:c.G955T:p.G319X	CC	CC	CC	CC	CC	CC	CC	CC	CC	CC	CC	CC	CC	CC	CC	CC	CC	CC	CC	CC	CC	CC	AA	CC	AA	CC	CC	AA	CC	CC	CC	CC	CC	CC	CC	CC	CC	AA	CC	CC
Chr6	51247277	A	T	Gene.refGene=SoyZH13_06G287800;ExonicFunc.refGene=stoploss;AAChange.refGene=SoyZH13_06G287800:SoyZH13_06G287800.m3:exon6:c.T715A:p.X239R,SoyZH13_06G287800:SoyZH13_06G287800.m1:exon7:c.T844A:p.X282R	Chr06	50639817	A	T	Gene.refGene=Glyma.06G317800;ExonicFunc.refGene=stoploss;AAChange.refGene=Glyma.06G317800:Glyma.06G317800.2:exon6:c.T715A:p.X239R,Glyma.06G317800:Glyma.06G317800.1:exon7:c.T844A:p.X282R	AA	AA	AA	AA	AA	AA	AA	AA	AA	AA	AA	AA	AA	AA	AA	AA	AA	--	AA	AA	AA	AA	AA	AA	AA	--	AA	TT	TT	AA	AA	AA	AA	AA	AA	AA	AA	AA	AA	AA
Chr6	51294541	G	A	Gene.refGene=SoyZH13_06G288201;ExonicFunc.refGene=stopgain;AAChange.refGene=SoyZH13_06G288201:SoyZH13_06G288201.m1:exon1:c.C802T:p.Q268X	Chr06	50686378	G	A	Gene.refGene=Glyma.06G318300;ExonicFunc.refGene=stopgain;AAChange.refGene=Glyma.06G318300:Glyma.06G318300.1:exon2:c.C1111T:p.Q371X	GG	GG	GG	GG	GG	GG	GG	GG	GG	GG	GG	GG	GG	GG	GG	GG	GG	GG	GG	GG	GG	GG	GG	GG	GG	GG	GG	GG	GG	GG	GG	GG	GG	GG	GG	GG	GG	GG	GG	GG
Chr7	453924	A	T	Gene.refGene=SoyZH13_07G005600;ExonicFunc.refGene=stopgain;AAChange.refGene=SoyZH13_07G005600:SoyZH13_07G005600.m1:exon3:c.A451T:p.R151X,SoyZH13_07G005600:SoyZH13_07G005600.m2:exon3:c.A451T:p.R151X	Chr07	459192	A	T	Gene.refGene=Glyma.07G006400;ExonicFunc.refGene=stopgain;AAChange.refGene=Glyma.07G006400:Glyma.07G006400.1:exon2:c.A451T:p.R151X,Glyma.07G006400:Glyma.07G006400.3:exon3:c.A451T:p.R151X,Glyma.07G006400:Glyma.07G006400.5:exon3:c.A451T:p.R151X	AA	AA	AA	AA	AA	AA	AA	AA	AA	AA	AA	AA	AA	AA	AA	AA	AA	AA	AA	TT	--	AA	AA	--	AA	AA	AA	AA	AA	AA	AA	AA	AA	TT	AA	AA	AA	AA	AA	AA
Chr7	1036763	C	T	Gene.refGene=SoyZH13_07G012100;ExonicFunc.refGene=stopgain;AAChange.refGene=SoyZH13_07G012100:SoyZH13_07G012100.m1:exon2:c.C214T:p.Q72X	Chr07	1014790	C	T	Gene.refGene=Glyma.07G013100;ExonicFunc.refGene=stopgain;AAChange.refGene=Glyma.07G013100:Glyma.07G013100.1:exon3:c.C196T:p.Q66X	CC	CC	CC	CC	CC	CC	CC	CC	CC	CC	CC	CC	CC	CC	CC	CC	CC	CC	CC	CC	CC	CC	CC	CC	CC	CC	CC	CC	CC	CC	TT	TT	CC	TT	CC	CC	CC	CC	CC	CC
Chr7	1132308	T	A	Gene.refGene=SoyZH13_07G013300;ExonicFunc.refGene=stopgain;AAChange.refGene=SoyZH13_07G013300:SoyZH13_07G013300.m1:exon3:c.A628T:p.K210X	Chr07	1109859	T	A	Gene.refGene=Glyma.07G014200;ExonicFunc.refGene=stopgain;AAChange.refGene=Glyma.07G014200:Glyma.07G014200.1:exon3:c.A886T:p.K296X	TT	TT	TT	TT	TT	TT	TT	TT	TT	TT	TT	TT	TT	TT	TT	TT	TT	TT	TT	TT	TT	TT	AA	TT	TT	TT	TT	TT	AA	TT	TT	TT	AA	TT	TT	TT	TT	TT	AA	TT
Chr7	1205610	C	T	Gene.refGene=SoyZH13_07G013901;ExonicFunc.refGene=stopgain;AAChange.refGene=SoyZH13_07G013901:SoyZH13_07G013901.m4:exon9:c.C1414T:p.R472X,SoyZH13_07G013901:SoyZH13_07G013901.m1:exon10:c.C1477T:p.R493X,SoyZH13_07G013901:SoyZH13_07G013901.m2:exon10:c.C1477T:p.R493X,SoyZH13_07G013901:SoyZH13_07G013901.m3:exon10:c.C1477T:p.R493X	Chr07	1181890	C	T	Gene.refGene=Glyma.07G015000;ExonicFunc.refGene=stopgain;AAChange.refGene=Glyma.07G015000:Glyma.07G015000.1:exon10:c.C1477T:p.R493X	CC	CC	CC	--	CC	CC	CC	--	CC	CC	TT	TT	CC	CC	CC	CC	CC	CC	CC	CC	CC	CC	CC	CC	CC	CC	CC	CC	CC	CC	CC	CC	CC	CC	CC	CC	CC	CC	CC	CC
Chr7	1241218	G	T	Gene.refGene=SoyZH13_07G014300;ExonicFunc.refGene=stopgain;AAChange.refGene=SoyZH13_07G014300:SoyZH13_07G014300.m6:exon2:c.G730T:p.G244X,SoyZH13_07G014300:SoyZH13_07G014300.m1:exon3:c.G742T:p.G248X,SoyZH13_07G014300:SoyZH13_07G014300.m2:exon3:c.G691T:p.G231X,SoyZH13_07G014300:SoyZH13_07G014300.m3:exon3:c.G691T:p.G231X,SoyZH13_07G014300:SoyZH13_07G014300.m4:exon3:c.G742T:p.G248X,SoyZH13_07G014300:…	Chr07	1217702	G	T	Gene.refGene=Glyma.07G015400;ExonicFunc.refGene=stopgain;AAChange.refGene=Glyma.07G015400:Glyma.07G015400.4:exon2:c.G730T:p.G244X,Glyma.07G015400:Glyma.07G015400.1:exon3:c.G742T:p.G248X,Glyma.07G015400:Glyma.07G015400.2:exon3:c.G742T:p.G248X,Glyma.07G015400:Glyma.07G015400.3:exon3:c.G691T:p.G231X	GG	--	GG	GG	GG	GG	GG	GG	GG	GG	GG	GG	GG	GG	TT	GG	TT	GG	GG	GG	GG	GG	GG	GG	GG	GG	GG	GG	GG	GG	GG	--	GG	GG	GG	GG	GG	GG	GG	GG
Chr7	1271429	C	A	Gene.refGene=SoyZH13_07G014600;ExonicFunc.refGene=stopgain;AAChange.refGene=SoyZH13_07G014600:SoyZH13_07G014600.m1:exon5:c.G157T:p.E53X	Chr07	1247853	C	A	Gene.refGene=Glyma.07G015700;ExonicFunc.refGene=stopgain;AAChange.refGene=Glyma.07G015700:Glyma.07G015700.1:exon7:c.G652T:p.E218X,Glyma.07G015700:Glyma.07G015700.2:exon7:c.G652T:p.E218X	CC	CC	CC	CC	CC	CC	CC	CC	CC	CC	CC	CC	CC	CC	CC	CC	CC	CC	CC	CC	CC	CC	CC	CC	CC	CC	CC	CC	CC	CC	CC	CC	CC	CC	CC	CC	CC	CC	CC	CC
Chr7	1996660	C	T	Gene.refGene=SoyZH13_07G023900;ExonicFunc.refGene=stopgain;AAChange.refGene=SoyZH13_07G023900:SoyZH13_07G023900.m4:exon1:c.C106T:p.R36X,SoyZH13_07G023900:SoyZH13_07G023900.m1:exon3:c.C106T:p.R36X,SoyZH13_07G023900:SoyZH13_07G023900.m3:exon3:c.C106T:p.R36X,SoyZH13_07G023900:SoyZH13_07G023900.m2:exon5:c.C106T:p.R36X	Chr07	1952037	C	T	Gene.refGene=Glyma.07G025000;ExonicFunc.refGene=stopgain;AAChange.refGene=Glyma.07G025000:Glyma.07G025000.1:exon1:c.C106T:p.R36X	CC	CC	CC	CC	CC	CC	CC	CC	CC	CC	CC	CC	CC	CC	CC	CC	TT	CC	CC	CC	CC	--	CC	--	CC	TT	CC	CC	CC	CC	CC	CC	CC	CC	CC	CC	CC	--	CC	CC
Chr7	2039980	G	A	Gene.refGene=SoyZH13_07G024300;ExonicFunc.refGene=stopgain;AAChange.refGene=SoyZH13_07G024300:SoyZH13_07G024300.m1:exon5:c.C193T:p.Q65X	Chr07	1995598	G	A	Gene.refGene=Glyma.07G025500;ExonicFunc.refGene=stopgain;AAChange.refGene=Glyma.07G025500:Glyma.07G025500.1:exon3:c.C385T:p.Q129X	GG	GG	GG	GG	GG	GG	GG	GG	--	GG	GG	GG	GG	GG	GG	GG	AA	GG	GG	GG	GG	AA	GG	AA	GG	AA	GG	GG	GG	GG	GG	GG	GG	GG	GG	GG	GG	AA	GG	GG
Chr7	2240758	A	T	Gene.refGene=SoyZH13_07G026601;ExonicFunc.refGene=stoploss;AAChange.refGene=SoyZH13_07G026601:SoyZH13_07G026601.m1:exon3:c.T1177A:p.X393K	Chr07	2195892	A	T	Gene.refGene=Glyma.07G027700;ExonicFunc.refGene=stoploss;AAChange.refGene=Glyma.07G027700:Glyma.07G027700.1:exon4:c.T1237A:p.X413K	AA	AA	AA	AA	AA	AA	AA	AA	AA	AA	AA	AA	AA	AA	AA	AA	AA	AA	AA	AA	AA	AA	AA	TT	AA	TT	AA	AA	TT	AA	AA	AA	AA	AA	AA	AA	AA	AA	AA	AA
Chr7	2475884	G	T	Gene.refGene=SoyZH13_07G029300;ExonicFunc.refGene=stopgain;AAChange.refGene=SoyZH13_07G029300:SoyZH13_07G029300.m1:exon3:c.C837A:p.C279X,SoyZH13_07G029300:SoyZH13_07G029300.m2:exon3:c.C837A:p.C279X	Chr07	2429684	G	T	Gene.refGene=Glyma.07G030500;ExonicFunc.refGene=stopgain;AAChange.refGene=Glyma.07G030500:Glyma.07G030500.1:exon3:c.C837A:p.C279X,Glyma.07G030500:Glyma.07G030500.3:exon3:c.C837A:p.C279X,Glyma.07G030500:Glyma.07G030500.2:exon4:c.C570A:p.C190X	GG	GG	GG	GG	GG	GG	GG	GG	GG	GG	GG	GG	GG	GG	GG	GG	GG	GG	GG	GG	GG	GG	GG	GG	GG	GG	TT	GG	GG	GG	TT	GG	TT	TT	GG	TT	TT	TT	TT	GG
Chr7	3654429	C	T	Gene.refGene=SoyZH13_07G041900;ExonicFunc.refGene=stopgain;AAChange.refGene=SoyZH13_07G041900:SoyZH13_07G041900.m1:exon3:c.C289T:p.Q97X	Chr07	3614912	C	T	Gene.refGene=Glyma.07G043600;ExonicFunc.refGene=stopgain;AAChange.refGene=Glyma.07G043600:Glyma.07G043600.1:exon3:c.C289T:p.Q97X	CC	CC	CC	CC	CC	CC	CC	CC	TT	CC	CC	CC	CC	CC	CC	CC	CC	CC	CC	CC	CC	CC	CC	CC	CC	CC	CC	CC	CC	CC	CC	CC	CC	CC	CC	CC	CC	CC	CC	--
Chr7	4351620	T	A	Gene.refGene=SoyZH13_07G048800;ExonicFunc.refGene=stoploss;AAChange.refGene=SoyZH13_07G048800:SoyZH13_07G048800.m1:exon3:c.T1201A:p.X401R	Chr07	4332840	T	A	Gene.refGene=Glyma.07G050600;ExonicFunc.refGene=stoploss;AAChange.refGene=Glyma.07G050600:Glyma.07G050600.1:exon3:c.T1201A:p.X401R	--	TT	--	AA	AA	TT	AA	TT	TT	TT	TT	TT	--	TT	TT	TT	TT	TT	TT	--	AA	AA	AA	AA	--	AA	--	AA	AA	AA	AA	AA	AA	AA	AA	AA	--	AA	AA	AA
Chr7	5094251	T	A	Gene.refGene=SoyZH13_07G055100;ExonicFunc.refGene=stopgain;AAChange.refGene=SoyZH13_07G055100:SoyZH13_07G055100.m1:exon1:c.T137A:p.L46X,SoyZH13_07G055100:SoyZH13_07G055100.m2:exon1:c.T137A:p.L46X	Chr07	5084912	T	A	Gene.refGene=Glyma.07G057300;ExonicFunc.refGene=stopgain;AAChange.refGene=Glyma.07G057300:Glyma.07G057300.1:exon1:c.T137A:p.L46X,Glyma.07G057300:Glyma.07G057300.2:exon1:c.T137A:p.L46X	TT	TT	TT	--	TT	TT	AA	TT	TT	TT	TT	TT	TT	TT	TT	TT	TT	TT	TT	TT	TT	--	TT	AA	--	--	TT	TT	TT	AA	TT	TT	TT	TT	AA	TT	TT	TT	AA	TT
Chr7	5141625	G	T	Gene.refGene=SoyZH13_07G055600;ExonicFunc.refGene=stopgain;AAChange.refGene=SoyZH13_07G055600:SoyZH13_07G055600.m1:exon1:c.C458A:p.S153X	Chr07	5132392	G	T	Gene.refGene=Glyma.07G057800;ExonicFunc.refGene=stopgain;AAChange.refGene=Glyma.07G057800:Glyma.07G057800.1:exon1:c.C305A:p.S102X	GG	GG	GG	GT	GG	GG	GG	GG	GG	GG	GG	GG	GG	GG	GG	GG	GG	GG	GG	GG	TT	GG	GG	GG	GG	GG	GG	GG	GG	GG	GG	GG	TT	GG	GG	GG	GG	GG	GG	GG
Chr7	5194754	T	A	Gene.refGene=SoyZH13_07G055900;ExonicFunc.refGene=stopgain;AAChange.refGene=SoyZH13_07G055900:SoyZH13_07G055900.m1:exon4:c.T1878A:p.Y626X,SoyZH13_07G055900:SoyZH13_07G055900.m2:exon4:c.T1878A:p.Y626X,SoyZH13_07G055900:SoyZH13_07G055900.m3:exon4:c.T1905A:p.Y635X,SoyZH13_07G055900:SoyZH13_07G055900.m4:exon4:c.T1878A:p.Y626X	Chr07	5200498	T	A	Gene.refGene=Glyma.07G058200;ExonicFunc.refGene=stopgain;AAChange.refGene=Glyma.07G058200:Glyma.07G058200.1:exon4:c.T1878A:p.Y626X,Glyma.07G058200:Glyma.07G058200.2:exon4:c.T1878A:p.Y626X,Glyma.07G058200:Glyma.07G058200.3:exon4:c.T1878A:p.Y626X	AA	AA	AA	TA	AA	TT	AA	TT	TT	TT	TT	AA	TT	TT	AA	TT	TT	TT	AA	AA	TT	AA	TT	AA	AA	AA	TT	AA	TT	AA	AA	TT	AA	AA	TT	TT	--	TT	AA	AA
Chr7	5276868	A	T	Gene.refGene=SoyZH13_07G056602;ExonicFunc.refGene=stopgain;AAChange.refGene=SoyZH13_07G056602:SoyZH13_07G056602.m1:exon2:c.T189A:p.Y63X	Chr07	5282549	A	T	Gene.refGene=Glyma.07G059100;ExonicFunc.refGene=stopgain;AAChange.refGene=Glyma.07G059100:Glyma.07G059100.1:exon2:c.T189A:p.Y63X	AA	AA	--	--	AA	AA	AA	AA	AA	AA	AA	AA	AA	AA	AA	AA	AA	AA	AA	AA	AA	AA	AA	AA	AA	AA	AA	AA	AA	AA	TT	AA	AA	AA	AA	TT	TT	AA	TT	AA
Chr7	5454443	T	A	Gene.refGene=SoyZH13_07G058302;ExonicFunc.refGene=stopgain;AAChange.refGene=SoyZH13_07G058302:SoyZH13_07G058302.m2:exon3:c.T3326A:p.L1109X	Chr07	5460058	T	A	Gene.refGene=Glyma.07G061500;ExonicFunc.refGene=stopgain;AAChange.refGene=Glyma.07G061500:Glyma.07G061500.1:exon3:c.T3326A:p.L1109X	TT	TT	TT	TT	TT	TT	TT	TT	TT	TT	TT	TT	TT	TT	TT	TT	TT	TT	TT	TT	TT	TT	TT	TT	TT	TT	TT	TT	TT	TT	TT	TT	TT	TT	TT	TT	TT	TT	TT	TT
Chr7	5601330	T	A	Gene.refGene=SoyZH13_07G059900;ExonicFunc.refGene=stoploss;AAChange.refGene=SoyZH13_07G059900:SoyZH13_07G059900.m1:exon7:c.A1076T:p.X359L,SoyZH13_07G059900:SoyZH13_07G059900.m2:exon7:c.A1085T:p.X362L	Chr07	5769695	T	A	Gene.refGene=Glyma.07G064600;ExonicFunc.refGene=stoploss;AAChange.refGene=Glyma.07G064600:Glyma.07G064600.1:exon5:c.A980T:p.X327L	TA	TA	TA	--	TT	TT	TT	TT	TT	TT	TT	TT	TT	TT	TT	TT	TA	TT	TT	TT	TT	TT	TT	TT	TT	TT	TT	TT	TT	TT	TT	TT	TT	TT	TT	TT	TT	TT	TT	TT
Chr7	5611380	C	A	Gene.refGene=SoyZH13_07G060000;ExonicFunc.refGene=stopgain;AAChange.refGene=SoyZH13_07G060000:SoyZH13_07G060000.m1:exon2:c.C149A:p.S50X	Chr07	5788914	C	A	Gene.refGene=Glyma.07G064800;ExonicFunc.refGene=stopgain;AAChange.refGene=Glyma.07G064800:Glyma.07G064800.1:exon3:c.C353A:p.S118X	CC	CC	CC	CC	CC	CC	CC	CC	CC	CC	CC	CC	CC	--	CC	CC	CC	CC	CC	AA	CC	CC	CC	--	CC	AA	CC	CC	CC	CC	CC	CC	CC	CC	CC	CC	CC	AA	CC	CC
Chr7	5707845	G	T	Gene.refGene=SoyZH13_07G060500;ExonicFunc.refGene=stopgain;AAChange.refGene=SoyZH13_07G060500:SoyZH13_07G060500.m1:exon1:c.G2026T:p.E676X	Chr07	5860668	G	T	Gene.refGene=Glyma.07G065500;ExonicFunc.refGene=stopgain;AAChange.refGene=Glyma.07G065500:Glyma.07G065500.3:exon2:c.G2068T:p.E690X,Glyma.07G065500:Glyma.07G065500.1:exon3:c.G2068T:p.E690X,Glyma.07G065500:Glyma.07G065500.2:exon4:c.G2068T:p.E690X	GG	GG	GG	GG	GG	GG	GG	GG	--	GG	GG	GG	GG	GG	GG	GG	GG	GG	GG	GG	--	GG	GG	GG	GG	GG	GG	GG	--	GG	GG	GG	GG	GG	GG	GG	GG	GG	GG	GG
Chr7	6431057	C	T	Gene.refGene=SoyZH13_07G066900;ExonicFunc.refGene=stopgain;AAChange.refGene=SoyZH13_07G066900:SoyZH13_07G066900.m1:exon1:c.C229T:p.R77X	Chr07	6487253	C	T	Gene.refGene=Glyma.07G071200;ExonicFunc.refGene=stopgain;AAChange.refGene=Glyma.07G071200:Glyma.07G071200.1:exon1:c.C229T:p.R77X	CC	CC	CC	CC	CC	CC	CC	CC	CC	CC	CC	CC	CC	CC	CC	CC	CC	CC	CC	CC	CC	CC	CC	CC	TT	CC	CC	CC	CC	CC	CC	CC	TT	CC	CC	CC	CC	CC	CC	CC
Chr7	6534073	G	A	Gene.refGene=SoyZH13_07G068100;ExonicFunc.refGene=stopgain;AAChange.refGene=SoyZH13_07G068100:SoyZH13_07G068100.m1:exon6:c.C1489T:p.Q497X	Chr07	6590879	G	A	Gene.refGene=Glyma.07G072600;ExonicFunc.refGene=stopgain;AAChange.refGene=Glyma.07G072600:Glyma.07G072600.1:exon6:c.C1489T:p.Q497X,Glyma.07G072600:Glyma.07G072600.2:exon6:c.C1423T:p.Q475X	GG	GG	GG	GG	GG	GG	GG	GG	GG	GG	GG	GG	GG	GG	GG	GG	GG	GG	GG	--	GG	AA	GG	GG	GG	GG	GG	GG	GG	GG	GG	GG	GG	GG	GG	GG	GG	GG	GG	GG
Chr7	6604804	G	A	Gene.refGene=SoyZH13_07G068800;ExonicFunc.refGene=stopgain;AAChange.refGene=SoyZH13_07G068800:SoyZH13_07G068800.m1:exon7:c.G1128A:p.W376X,SoyZH13_07G068800:SoyZH13_07G068800.m2:exon7:c.G1128A:p.W376X,SoyZH13_07G068800:SoyZH13_07G068800.m3:exon7:c.G1128A:p.W376X	Chr07	6670277	A	G	Gene.refGene=Glyma.07G073200;ExonicFunc.refGene=stoploss;AAChange.refGene=Glyma.07G073200:Glyma.07G073200.3:exon6:c.A1128G:p.X376W,Glyma.07G073200:Glyma.07G073200.1:exon7:c.A1128G:p.X376W,Glyma.07G073200:Glyma.07G073200.2:exon7:c.A1128G:p.X376W	GG	GG	GG	GG	GG	AA	GG	AG	AA	AG	AA	AA	AA	AA	AA	AA	GG	AA	GG	GG	GG	GG	GG	GG	GG	GG	GG	GG	GG	GG	GG	GG	GG	GG	GG	GG	GG	GG	GG	GG
Chr7	6818038	G	T	Gene.refGene=SoyZH13_07G071400;ExonicFunc.refGene=stoploss;AAChange.refGene=SoyZH13_07G071400:SoyZH13_07G071400.m1:exon4:c.G2009T:p.X670L,SoyZH13_07G071400:SoyZH13_07G071400.m2:exon4:c.G2009T:p.X670L	Chr07	6890771	G	T	Gene.refGene=Glyma.07G076000;ExonicFunc.refGene=stoploss;AAChange.refGene=Glyma.07G076000:Glyma.07G076000.1:exon3:c.G2009T:p.X670L,Glyma.07G076000:Glyma.07G076000.2:exon4:c.G2009T:p.X670L	GG	GG	GG	GG	GG	GG	GG	GG	GG	GG	GG	--	GG	TT	GG	GG	TT	GG	GG	GG	GG	GG	GG	GG	GG	GG	GG	GG	GG	GG	GG	GG	GG	GG	GG	GG	GG	GG	GG	GG
Chr7	7457732	C	T	Gene.refGene=SoyZH13_07G076000;ExonicFunc.refGene=stopgain;AAChange.refGene=SoyZH13_07G076000:SoyZH13_07G076000.m1:exon2:c.C226T:p.R76X	Chr07	7472985	C	T	Gene.refGene=Glyma.07G081500;ExonicFunc.refGene=stopgain;AAChange.refGene=Glyma.07G081500:Glyma.07G081500.1:exon2:c.C76T:p.R26X	CC	CC	CC	CC	CC	CC	CC	CC	CC	CC	CC	CC	CC	CC	CC	CC	CC	CC	CC	CC	CC	CC	CC	CC	CC	CC	CC	CC	CC	CC	CC	CC	CC	CC	CC	CC	CC	CC	CC	CC
Chr7	7513998	T	A	Gene.refGene=SoyZH13_07G076400;ExonicFunc.refGene=stopgain;AAChange.refGene=SoyZH13_07G076400:SoyZH13_07G076400.m1:exon2:c.A547T:p.K183X	Chr07	7528939	T	A	Gene.refGene=Glyma.07G081800;ExonicFunc.refGene=stopgain;AAChange.refGene=Glyma.07G081800:Glyma.07G081800.1:exon2:c.A37T:p.K13X	TT	TT	TT	TT	TT	TT	TT	TT	TT	TT	TT	TT	TT	TT	TT	TT	TT	TT	TT	TT	TT	TT	TT	TT	TT	TT	TT	TT	TT	TT	TT	TT	TT	TT	TT	TT	TT	TT	TT	TT
Chr7	7838237	T	A	Gene.refGene=SoyZH13_07G080100;ExonicFunc.refGene=stoploss;AAChange.refGene=SoyZH13_07G080100:SoyZH13_07G080100.m2:exon8:c.A1491T:p.X497C	Chr07	7855979	T	A	Gene.refGene=Glyma.07G085300;ExonicFunc.refGene=stoploss;AAChange.refGene=Glyma.07G085300:Glyma.07G085300.3:exon8:c.A1500T:p.X500C,Glyma.07G085300:Glyma.07G085300.6:exon8:c.A1452T:p.X484C	TT	TT	TT	--	TT	TT	TT	AA	AA	AA	TT	TT	TT	TT	TT	TT	TT	TT	TT	TT	TT	AA	TT	TT	TT	TT	TT	TT	TT	TT	TT	TT	TT	TT	AA	TT	TT	TT	TT	TT
Chr7	7995228	G	A	Gene.refGene=SoyZH13_07G081200;ExonicFunc.refGene=stopgain;AAChange.refGene=SoyZH13_07G081200:SoyZH13_07G081200.m1:exon8:c.C1039T:p.R347X,SoyZH13_07G081200:SoyZH13_07G081200.m3:exon8:c.C832T:p.R278X	Chr07	8017115	G	A	Gene.refGene=Glyma.07G086500;ExonicFunc.refGene=stopgain;AAChange.refGene=Glyma.07G086500:Glyma.07G086500.1:exon8:c.C1039T:p.R347X,Glyma.07G086500:Glyma.07G086500.2:exon8:c.C832T:p.R278X	GG	GG	GG	GG	GG	GG	AA	GA	GG	GG	GG	AA	GG	GG	AA	GG	GG	GG	GG	GG	GG	GG	GG	GG	GG	GG	GG	GG	GG	GG	GG	GG	GG	GG	GG	GG	GG	GG	GG	GG
Chr7	8283695	G	T	Gene.refGene=SoyZH13_07G083600;ExonicFunc.refGene=stopgain;AAChange.refGene=SoyZH13_07G083600:SoyZH13_07G083600.m1:exon2:c.G811T:p.E271X	Chr07	8308895	G	T	Gene.refGene=Glyma.07G089100;ExonicFunc.refGene=stopgain;AAChange.refGene=Glyma.07G089100:Glyma.07G089100.1:exon2:c.G949T:p.E317X	GG	GG	--	GG	GG	GG	GG	--	GG	GG	GG	GG	GG	GG	GG	GG	GG	GG	GG	GG	GG	GG	TT	GG	GG	GG	GG	GG	GG	GG	GG	TT	TT	GG	GG	GG	GG	GG	GG	GG
Chr7	8284325	C	T	Gene.refGene=SoyZH13_07G083600;ExonicFunc.refGene=stopgain;AAChange.refGene=SoyZH13_07G083600:SoyZH13_07G083600.m1:exon2:c.C1441T:p.Q481X	Chr07	8309525	C	T	Gene.refGene=Glyma.07G089100;ExonicFunc.refGene=stopgain;AAChange.refGene=Glyma.07G089100:Glyma.07G089100.1:exon2:c.C1579T:p.Q527X	CC	CC	CC	CC	CC	CC	CC	CC	CC	CC	CC	CC	CC	CC	--	CC	CC	CC	CC	CC	CC	CC	CC	CC	CC	CC	CC	CC	CC	TT	TT	CC	CC	CC	CC	CC	CC	TT	CC	CC
Chr7	8284412	G	T	Gene.refGene=SoyZH13_07G083600;ExonicFunc.refGene=stopgain;AAChange.refGene=SoyZH13_07G083600:SoyZH13_07G083600.m1:exon2:c.G1528T:p.E510X	Chr07	8309612	G	T	Gene.refGene=Glyma.07G089100;ExonicFunc.refGene=stopgain;AAChange.refGene=Glyma.07G089100:Glyma.07G089100.1:exon2:c.G1666T:p.E556X	GG	GG	GG	GG	GG	GG	GG	GG	GG	GG	GG	GG	GG	GG	GG	GG	GG	GG	GG	--	GG	GG	TT	GG	GG	GG	GG	GG	GG	GG	GG	TT	TT	GG	GG	GG	GG	GG	GG	GG
Chr7	8994566	C	T	Gene.refGene=SoyZH13_07G090300;ExonicFunc.refGene=stopgain;AAChange.refGene=SoyZH13_07G090300:SoyZH13_07G090300.m1:exon5:c.G1875A:p.W625X	Chr07	9026072	C	T	Gene.refGene=Glyma.07G096300;ExonicFunc.refGene=stopgain;AAChange.refGene=Glyma.07G096300:Glyma.07G096300.1:exon6:c.G1761A:p.W587X	CC	CC	CC	CC	CC	CC	CC	CC	CC	CC	CC	CC	CC	CC	CC	CC	CC	CC	CC	CC	CC	CC	CC	CC	CC	CC	CC	CC	CC	CC	CC	CC	CC	CC	CC	CC	CC	CC	CC	CC
Chr7	8996262	T	A	Gene.refGene=SoyZH13_07G090300;ExonicFunc.refGene=stopgain;AAChange.refGene=SoyZH13_07G090300:SoyZH13_07G090300.m1:exon3:c.A400T:p.K134X	Chr07	9027768	T	A	Gene.refGene=Glyma.07G096300;ExonicFunc.refGene=stopgain;AAChange.refGene=Glyma.07G096300:Glyma.07G096300.1:exon3:c.A382T:p.K128X	TT	TT	TT	TT	TT	TT	TT	TT	TT	TT	AA	TT	TT	TT	TT	TT	TT	TT	TT	TT	AA	TT	--	--	TT	TT	TT	TT	TT	TT	TT	TT	TT	TT	TT	TT	TT	TT	TT	TT
Chr7	9012769	C	T	Gene.refGene=SoyZH13_07G090400;ExonicFunc.refGene=stopgain;AAChange.refGene=SoyZH13_07G090400:SoyZH13_07G090400.m1:exon4:c.C724T:p.R242X	Chr07	9044638	C	T	Gene.refGene=Glyma.07G096400;ExonicFunc.refGene=stopgain;AAChange.refGene=Glyma.07G096400:Glyma.07G096400.1:exon6:c.C826T:p.R276X	CC	CC	CC	CC	CC	CC	CC	CC	CC	CC	CC	CC	CC	CC	CC	CC	CC	CC	CC	TT	CC	CC	CC	CC	CC	CC	CC	CC	CC	TT	CC	CC	TT	CC	TT	CC	CC	CC	CC	TT
Chr7	9457259	G	T	Gene.refGene=SoyZH13_07G094101;ExonicFunc.refGene=stopgain;AAChange.refGene=SoyZH13_07G094101:SoyZH13_07G094101.m2:exon8:c.G1396T:p.E466X,SoyZH13_07G094101:SoyZH13_07G094101.m3:exon8:c.G1408T:p.E470X	Chr07	9484634	T	G	Gene.refGene=Glyma.07G099900;ExonicFunc.refGene=stoploss;AAChange.refGene=Glyma.07G099900:Glyma.07G099900.1:exon8:c.T1408G:p.X470E	--	GG	GG	TG	GG	GG	GG	GG	TT	GG	TT	GG	GG	TT	GG	GG	GG	GG	--	TT	TT	TT	TT	GG	GG	TT	--	TT	TT	TT	GG	TT	TT	GG	TT	GG	GG	TT	GG	TT
Chr7	9681375	C	T	Gene.refGene=SoyZH13_07G096000;ExonicFunc.refGene=stopgain;AAChange.refGene=SoyZH13_07G096000:SoyZH13_07G096000.m1:exon2:c.G642A:p.W214X	Chr07	9705707	C	T	Gene.refGene=Glyma.07G101900;ExonicFunc.refGene=stopgain;AAChange.refGene=Glyma.07G101900:Glyma.07G101900.1:exon6:c.G957A:p.W319X	CC	CC	CC	--	CC	CC	CC	CT	CC	CC	--	CC	CC	CC	CC	CC	CC	CC	CC	CC	CC	TT	CC	TT	CC	CC	TT	CC	CC	CC	CC	CC	CC	CC	CC	CC	CC	CC	TT	CC
Chr7	9682439	T	A	Gene.refGene=SoyZH13_07G096000;ExonicFunc.refGene=stopgain;AAChange.refGene=SoyZH13_07G096000:SoyZH13_07G096000.m1:exon1:c.A115T:p.K39X	Chr07	9706771	T	A	Gene.refGene=Glyma.07G101900;ExonicFunc.refGene=stopgain;AAChange.refGene=Glyma.07G101900:Glyma.07G101900.1:exon3:c.A202T:p.K68X	TT	TT	TT	TT	TT	TT	TT	TT	TT	AA	TT	TT	TT	TT	AA	TT	TT	TT	TT	AA	TT	TT	--	--	TT	TT	TT	TT	TT	TT	--	--	TT	--	TT	TT	TT	TT	TT	TT
Chr7	9983492	A	T	Gene.refGene=SoyZH13_07G098401;ExonicFunc.refGene=stopgain;AAChange.refGene=SoyZH13_07G098401:SoyZH13_07G098401.m1:exon4:c.A358T:p.K120X	Chr07	10009299	A	T	Gene.refGene=Glyma.07G104100;ExonicFunc.refGene=stopgain;AAChange.refGene=Glyma.07G104100:Glyma.07G104100.1:exon4:c.A469T:p.K157X	AA	AA	AA	AA	AA	AA	AA	AA	AA	AA	AA	AA	AA	AA	AA	AA	AA	AA	AA	AA	AA	AA	AA	AA	AA	AA	AA	AA	AA	AA	TT	AA	AA	AA	AA	AA	AA	AA	AA	AA
Chr7	10078613	T	A	Gene.refGene=SoyZH13_07G098901;ExonicFunc.refGene=stopgain;AAChange.refGene=SoyZH13_07G098901:SoyZH13_07G098901.m1:exon4:c.A274T:p.K92X	Chr07	10103386	T	A	Gene.refGene=Glyma.07G104600;ExonicFunc.refGene=stopgain;AAChange.refGene=Glyma.07G104600:Glyma.07G104600.1:exon3:c.A241T:p.K81X	TT	TT	TT	TT	TT	TT	TT	TT	TT	TT	TT	TT	TT	TT	TT	TT	TT	TT	TT	TT	TT	--	TT	TT	TT	TT	TT	TT	TT	TT	TT	TT	TT	TT	TT	TT	TT	TT	AA	--
Chr7	10210099	G	A	Gene.refGene=SoyZH13_07G099700;ExonicFunc.refGene=stopgain;AAChange.refGene=SoyZH13_07G099700:SoyZH13_07G099700.m1:exon5:c.C736T:p.Q246X	Chr07	10235866	G	A	Gene.refGene=Glyma.07G105800;ExonicFunc.refGene=stopgain;AAChange.refGene=Glyma.07G105800:Glyma.07G105800.1:exon2:c.C379T:p.Q127X	AA	AA	AA	--	AA	AA	AA	GA	AA	AA	GG	AA	AA	GG	GG	AA	GG	AA	AA	GG	AA	GG	GG	GG	GG	GG	GG	GG	GG	GG	GG	GG	GG	GG	AA	GG	GG	GG	GG	GG
Chr7	11810949	G	A	Gene.refGene=SoyZH13_07G106700;ExonicFunc.refGene=stopgain;AAChange.refGene=SoyZH13_07G106700:SoyZH13_07G106700.m1:exon1:c.C526T:p.R176X	Chr07	11840175	G	A	Gene.refGene=Glyma.07G113800;ExonicFunc.refGene=stopgain;AAChange.refGene=Glyma.07G113800:Glyma.07G113800.1:exon1:c.C451T:p.R151X	GG	GG	--	GG	GG	GG	GG	GG	GG	GG	GG	GG	GG	GG	GG	GG	GG	GG	GG	--	GG	GG	GG	GG	--	GG	GG	GG	GG	GG	GG	GG	AA	GG	GG	GG	AA	GG	GG	GG
Chr7	12619905	C	T	Gene.refGene=SoyZH13_07G109100;ExonicFunc.refGene=stopgain;AAChange.refGene=SoyZH13_07G109100:SoyZH13_07G109100.m1:exon5:c.G464A:p.W155X	Chr07	12650141	C	T	Gene.refGene=Glyma.07G116200;ExonicFunc.refGene=stopgain;AAChange.refGene=Glyma.07G116200:Glyma.07G116200.1:exon1:c.G158A:p.W53X,Glyma.07G116200:Glyma.07G116200.2:exon1:c.G158A:p.W53X	CC	CC	CC	CC	CC	CC	CC	CC	CC	CC	CC	CC	CC	CC	CC	CC	CC	CC	CC	CC	TT	CC	CC	CC	CC	CC	CC	CC	--	CC	CC	CC	CC	CC	CC	CC	CC	CC	CC	CC
Chr7	12874666	C	A	Gene.refGene=SoyZH13_07G109500;ExonicFunc.refGene=stopgain;AAChange.refGene=SoyZH13_07G109500:SoyZH13_07G109500.m1:exon6:c.G574T:p.G192X	Chr07	12904076	C	A	Gene.refGene=Glyma.07G116600;ExonicFunc.refGene=stopgain;AAChange.refGene=Glyma.07G116600:Glyma.07G116600.1:exon6:c.G667T:p.G223X	CC	CC	CC	CC	CC	CC	CC	CC	--	CC	CC	CC	CC	CC	CC	CC	CC	CC	CC	CC	AA	CC	CC	CC	CC	CC	CC	CC	CC	AA	CC	CC	CC	CC	CC	CC	CC	CC	CC	AA
Chr7	13061631	C	A	Gene.refGene=SoyZH13_07G110100;ExonicFunc.refGene=stopgain;AAChange.refGene=SoyZH13_07G110100:SoyZH13_07G110100.m1:exon2:c.G1186T:p.G396X	Chr07	13089740	C	A	Gene.refGene=Glyma.07G117200;ExonicFunc.refGene=stopgain;AAChange.refGene=Glyma.07G117200:Glyma.07G117200.1:exon2:c.G1255T:p.G419X	CC	CC	CC	AA	CC	CC	CC	CC	CC	CC	CC	CC	CC	CC	CC	CC	AA	CC	CC	AA	CC	CC	AA	CC	AA	AA	--	--	AA	CC	AA	--	CC	AA	AA	AA	CC	CC	AA	CC
Chr7	13062676	G	A	Gene.refGene=SoyZH13_07G110100;ExonicFunc.refGene=stopgain;AAChange.refGene=SoyZH13_07G110100:SoyZH13_07G110100.m1:exon1:c.C397T:p.Q133X	Chr07	13090785	G	A	Gene.refGene=Glyma.07G117200;ExonicFunc.refGene=stopgain;AAChange.refGene=Glyma.07G117200:Glyma.07G117200.1:exon1:c.C397T:p.Q133X	GG	GG	GG	GG	GG	GG	GG	GG	GG	GG	GG	GG	GG	GG	GG	GG	GG	GG	GG	GG	AA	GG	GG	GG	GG	GG	GG	GG	GG	AA	GG	GG	GG	GG	GG	GG	GG	GG	GG	AA
Chr7	13063014	C	T	Gene.refGene=SoyZH13_07G110100;ExonicFunc.refGene=stopgain;AAChange.refGene=SoyZH13_07G110100:SoyZH13_07G110100.m1:exon1:c.G59A:p.W20X	Chr07	13091123	C	T	Gene.refGene=Glyma.07G117200;ExonicFunc.refGene=stopgain;AAChange.refGene=Glyma.07G117200:Glyma.07G117200.1:exon1:c.G59A:p.W20X	CC	CC	CC	TT	CC	CC	CC	CC	CC	CC	CC	CC	CC	CC	CC	CC	CC	CC	CC	TT	CC	CC	CC	CC	CC	CC	CC	CC	CC	CC	CC	CC	CC	CC	TT	CC	CC	CC	CC	CC
Chr7	13351976	G	A	Gene.refGene=SoyZH13_07G110901;ExonicFunc.refGene=stopgain;AAChange.refGene=SoyZH13_07G110901:SoyZH13_07G110901.m1:exon6:c.C1537T:p.Q513X	Chr07	13380074	G	A	Gene.refGene=Glyma.07G118100;ExonicFunc.refGene=stopgain;AAChange.refGene=Glyma.07G118100:Glyma.07G118100.1:exon1:c.C4T:p.Q2X	GG	GG	GG	GG	GG	GG	GG	GG	GG	GG	GG	GG	GG	GG	GG	GG	GG	GG	GG	GG	GG	GG	GG	GG	GG	GG	GG	GG	GG	GG	GG	GG	GG	GG	GG	GG	GG	GG	GG	GG
Chr7	13951207	G	T	Gene.refGene=SoyZH13_07G113503;ExonicFunc.refGene=stopgain;AAChange.refGene=SoyZH13_07G113503:SoyZH13_07G113503.m1:exon2:c.G322T:p.E108X	Chr07	13977791	G	T	Gene.refGene=Glyma.07G120700;ExonicFunc.refGene=stopgain;AAChange.refGene=Glyma.07G120700:Glyma.07G120700.1:exon2:c.G433T:p.E145X	GG	GG	GG	GG	GG	GG	GG	GG	GG	GG	GG	GG	GG	GG	GG	GG	GG	GG	GG	GG	GG	GG	GG	GG	GG	GG	TT	GG	TT	GG	GG	GG	GG	GG	GG	GG	GG	GG	GG	GG
Chr7	13951580	A	C	Gene.refGene=SoyZH13_07G113503;ExonicFunc.refGene=stoploss;AAChange.refGene=SoyZH13_07G113503:SoyZH13_07G113503.m1:exon2:c.A695C:p.X232S	Chr07	13978164	A	C	Gene.refGene=Glyma.07G120700;ExonicFunc.refGene=stoploss;AAChange.refGene=Glyma.07G120700:Glyma.07G120700.1:exon2:c.A806C:p.X269S	AA	AA	AA	AA	AA	AA	AA	AA	AA	AA	AA	AA	AA	AA	AA	AA	AA	AA	AA	AA	CC	CC	AA	CC	CC	CC	CC	AA	CC	CC	AA	AA	CC	AA	AA	AA	AA	CC	AA	CC
Chr7	14617235	C	T	Gene.refGene=SoyZH13_07G116100;ExonicFunc.refGene=stopgain;AAChange.refGene=SoyZH13_07G116100:SoyZH13_07G116100.m1:exon1:c.C238T:p.R80X	Chr07	14654936	C	T	Gene.refGene=Glyma.07G123800;ExonicFunc.refGene=stopgain;AAChange.refGene=Glyma.07G123800:Glyma.07G123800.1:exon1:c.C235T:p.R79X	CC	CC	CC	CC	CC	CC	CC	CC	CC	CC	CC	CC	CC	CC	CC	CC	CC	CC	CC	CC	CC	CC	CC	TT	--	CC	CC	CC	TT	CC	CC	CC	CC	CC	CC	CC	--	CC	TT	CC
Chr7	14829560	T	A	Gene.refGene=SoyZH13_07G117100;ExonicFunc.refGene=stopgain;AAChange.refGene=SoyZH13_07G117100:SoyZH13_07G117100.m1:exon2:c.T276A:p.Y92X	Chr07	14873896	T	A	Gene.refGene=Glyma.07G124800;ExonicFunc.refGene=stopgain;AAChange.refGene=Glyma.07G124800:Glyma.07G124800.1:exon3:c.T276A:p.Y92X	TT	TT	TT	TT	TT	TT	TT	TT	TT	TT	TT	TT	TT	TT	TT	TT	TT	TT	TT	TT	TT	TT	AA	TT	AA	TT	TT	TT	TT	TT	AA	AA	TT	TT	TT	TT	TT	AA	AA	TT
Chr7	15157100	G	A	Gene.refGene=SoyZH13_07G119000;ExonicFunc.refGene=stopgain;AAChange.refGene=SoyZH13_07G119000:SoyZH13_07G119000.m1:exon1:c.C67T:p.Q23X	Chr07	15219459	G	A	Gene.refGene=Glyma.07G127000;ExonicFunc.refGene=stopgain;AAChange.refGene=Glyma.07G127000:Glyma.07G127000.1:exon3:c.C148T:p.Q50X	GG	GG	GG	GG	GG	GG	GG	GG	GG	GG	GG	GG	GG	GG	GG	GG	GG	GG	GG	GG	GG	GG	GG	AA	GG	GG	GG	GG	GG	AA	GG	GG	GG	GG	GG	GG	GG	GG	GG	GG
Chr7	15283558	C	T	Gene.refGene=SoyZH13_07G120300;ExonicFunc.refGene=stopgain;AAChange.refGene=SoyZH13_07G120300:SoyZH13_07G120300.m1:exon1:c.C265T:p.Q89X	Chr07	15338896	C	T	Gene.refGene=Glyma.07G128300;ExonicFunc.refGene=stopgain;AAChange.refGene=Glyma.07G128300:Glyma.07G128300.1:exon1:c.C265T:p.Q89X	CC	CC	CC	CC	CC	CC	CC	CC	CC	CC	CC	CC	CC	CC	CC	CC	CC	CC	CC	CC	CC	CC	CC	CC	CC	CC	CC	CC	CC	CC	CC	CC	CC	CC	CC	CC	CC	CC	CC	CC
Chr7	15369301	A	C	Gene.refGene=SoyZH13_07G121801;ExonicFunc.refGene=stoploss;AAChange.refGene=SoyZH13_07G121801:SoyZH13_07G121801.m1:exon2:c.T247G:p.X83E	Chr07	15424711	A	C	Gene.refGene=Glyma.07G130000;ExonicFunc.refGene=stoploss;AAChange.refGene=Glyma.07G130000:Glyma.07G130000.1:exon2:c.T247G:p.X83E	AA	AA	AA	AA	AA	AA	AA	AA	CC	CC	CC	AA	AA	AA	AA	AA	AA	AA	AA	AA	AA	AA	AA	--	AA	AA	AA	AA	AA	AA	AA	AA	AA	AA	AA	AA	AA	AA	AA	AA
Chr7	16079531	T	A	Gene.refGene=SoyZH13_07G127400;ExonicFunc.refGene=stopgain;AAChange.refGene=SoyZH13_07G127400:SoyZH13_07G127400.m1:exon2:c.T171A:p.C57X	Chr07	16113917	T	A	Gene.refGene=Glyma.07G136100;ExonicFunc.refGene=stopgain;AAChange.refGene=Glyma.07G136100:Glyma.07G136100.1:exon2:c.T171A:p.C57X	TT	TT	TT	AA	TT	TT	TT	TT	AA	TT	AA	TT	TT	TT	TT	TT	TT	TT	TT	TT	AA	TT	TT	TT	TT	AA	AA	TT	AA	TT	TT	TT	AA	TT	AA	TT	AA	TT	TT	AA
Chr7	16661171	C	A	Gene.refGene=SoyZH13_07G132000;ExonicFunc.refGene=stopgain;AAChange.refGene=SoyZH13_07G132000:SoyZH13_07G132000.m1:exon3:c.C929A:p.S310X,SoyZH13_07G132000:SoyZH13_07G132000.m2:exon3:c.C935A:p.S312X	Chr07	16707251	C	A	Gene.refGene=Glyma.07G141000;ExonicFunc.refGene=stopgain;AAChange.refGene=Glyma.07G141000:Glyma.07G141000.1:exon3:c.C935A:p.S312X	CC	CC	CC	CC	CC	CC	CC	CC	CC	CC	CC	CC	CC	CC	CC	CC	CC	CC	CC	CC	CC	CC	CC	CC	CC	CC	CC	CC	CC	CC	CC	CC	CC	CC	CC	--	CC	CC	CC	CC
Chr7	16720518	G	T	Gene.refGene=SoyZH13_07G132201;ExonicFunc.refGene=stopgain;AAChange.refGene=SoyZH13_07G132201:SoyZH13_07G132201.m1:exon2:c.C386A:p.S129X	Chr07	16759487	G	T	Gene.refGene=Glyma.07G141400;ExonicFunc.refGene=stopgain;AAChange.refGene=Glyma.07G141400:Glyma.07G141400.1:exon1:c.C140A:p.S47X	GG	GG	GG	TT	GG	GG	GG	GG	GG	GG	GG	GG	GG	GG	GG	--	GG	GG	GG	TT	GG	GG	TT	--	TT	GG	GG	GG	TT	GG	GG	TT	GG	GG	GG	TT	GG	GG	TT	GG
Chr7	16890035	A	C	Gene.refGene=SoyZH13_07G133100;ExonicFunc.refGene=stoploss;AAChange.refGene=SoyZH13_07G133100:SoyZH13_07G133100.m1:exon6:c.A1719C:p.X573Y	Chr07	16925918	A	C	Gene.refGene=Glyma.07G142400;ExonicFunc.refGene=stoploss;AAChange.refGene=Glyma.07G142400:Glyma.07G142400.1:exon6:c.A1719C:p.X573Y	CC	CC	CC	AA	AA	CC	CC	--	AA	AA	AA	CC	CC	CC	CC	CC	AA	CC	CC	AA	CC	CC	CC	CC	CC	CC	CC	AA	AA	CC	AA	CC	AA	AA	CC	AA	--	AA	AA	AA
Chr7	17060400	C	A	Gene.refGene=SoyZH13_07G133901;ExonicFunc.refGene=stopgain;AAChange.refGene=SoyZH13_07G133901:SoyZH13_07G133901.m1:exon3:c.G118T:p.E40X	Chr07	17101997	C	A	Gene.refGene=Glyma.07G143600;ExonicFunc.refGene=stopgain;AAChange.refGene=Glyma.07G143600:Glyma.07G143600.1:exon1:c.G37T:p.E13X	CC	CC	CC	CC	CC	CC	CC	CC	CC	CC	CC	CC	CC	CC	CC	CC	CC	CC	CC	CC	--	CC	CC	CC	CC	CC	CC	CC	CC	CC	--	CC	CC	--	CC	--	--	CC	--	--
Chr7	17085613	G	A	Gene.refGene=SoyZH13_07G134100;ExonicFunc.refGene=stopgain;AAChange.refGene=SoyZH13_07G134100:SoyZH13_07G134100.m1:exon1:c.G18A:p.W6X	Chr07	17127207	G	A	Gene.refGene=Glyma.07G143800;ExonicFunc.refGene=stopgain;AAChange.refGene=Glyma.07G143800:Glyma.07G143800.1:exon1:c.G18A:p.W6X	GG	GG	GG	GG	GG	GG	GG	GG	GG	GG	GG	GG	GG	GG	GG	GG	GG	GG	GG	GG	GG	--	GG	GG	GG	GG	--	GG	GG	GG	GG	GG	GG	GG	--	GG	GG	GG	GA	GG
Chr7	17099980	G	T	Gene.refGene=SoyZH13_07G134200;ExonicFunc.refGene=stopgain;AAChange.refGene=SoyZH13_07G134200:SoyZH13_07G134200.m2:exon3:c.C887A:p.S296X,SoyZH13_07G134200:SoyZH13_07G134200.m1:exon6:c.C887A:p.S296X	Chr07	17141572	G	T	Gene.refGene=Glyma.07G143900;ExonicFunc.refGene=stopgain;AAChange.refGene=Glyma.07G143900:Glyma.07G143900.1:exon3:c.C1136A:p.S379X	--	--	--	GG	GG	--	GG	GG	GG	GG	GG	GG	--	GG	GG	--	GG	--	--	GG	GG	GG	GG	GG	GG	GG	GG	GG	GG	--	GG	GG	GG	GG	GG	GG	GG	GG	GG	GG
Chr7	17224208	T	A	Gene.refGene=SoyZH13_07G135100;ExonicFunc.refGene=stopgain;AAChange.refGene=SoyZH13_07G135100:SoyZH13_07G135100.m1:exon20:c.T3477A:p.Y1159X,SoyZH13_07G135100:SoyZH13_07G135100.m2:exon20:c.T3135A:p.Y1045X,SoyZH13_07G135100:SoyZH13_07G135100.m3:exon20:c.T3600A:p.Y1200X,SoyZH13_07G135100:SoyZH13_07G135100.m4:exon20:c.T3279A:p.Y1093X	Chr07	17265806	T	A	Gene.refGene=Glyma.07G144800;ExonicFunc.refGene=stopgain;AAChange.refGene=Glyma.07G144800:Glyma.07G144800.1:exon20:c.T3600A:p.Y1200X,Glyma.07G144800:Glyma.07G144800.2:exon20:c.T3279A:p.Y1093X,Glyma.07G144800:Glyma.07G144800.3:exon20:c.T3279A:p.Y1093X,Glyma.07G144800:Glyma.07G144800.4:exon20:c.T3441A:p.Y1147X	TT	TT	TT	TT	TT	TT	TT	TT	TT	TT	TT	TT	TT	TT	TT	TT	TT	TT	TT	TT	TT	TT	TT	TT	AA	TT	AA	TT	TT	TT	TT	TT	TT	TT	TT	TT	AA	TT	TT	AA
Chr7	17272541	G	A	Gene.refGene=SoyZH13_07G135400;ExonicFunc.refGene=stopgain;AAChange.refGene=SoyZH13_07G135400:SoyZH13_07G135400.m1:exon1:c.G429A:p.W143X	Chr07	17316393	G	A	Gene.refGene=Glyma.07G145200;ExonicFunc.refGene=stopgain;AAChange.refGene=Glyma.07G145200:Glyma.07G145200.1:exon1:c.G429A:p.W143X	GG	GG	GG	GG	GG	GG	GG	GG	--	GG	GG	GG	GG	GG	GG	GG	GG	GG	GG	GG	GG	GG	GG	GG	GG	GG	GG	GG	GG	AA	GG	GG	GG	GG	GG	GG	GG	GG	GG	GG
Chr7	17272656	C	T	Gene.refGene=SoyZH13_07G135400;ExonicFunc.refGene=stopgain;AAChange.refGene=SoyZH13_07G135400:SoyZH13_07G135400.m1:exon1:c.C544T:p.Q182X	Chr07	17316508	C	T	Gene.refGene=Glyma.07G145200;ExonicFunc.refGene=stopgain;AAChange.refGene=Glyma.07G145200:Glyma.07G145200.1:exon1:c.C544T:p.Q182X	CC	CC	CC	CC	CC	CC	CC	CC	CC	CC	CC	CC	CC	CC	CC	CC	CC	CC	CC	CC	CC	CC	CC	CC	CC	CC	CC	CC	CC	CC	CC	CC	CC	CC	CC	CC	CC	CC	CC	CC
Chr7	17694016	C	A	Gene.refGene=SoyZH13_07G137100;ExonicFunc.refGene=stopgain;AAChange.refGene=SoyZH13_07G137100:SoyZH13_07G137100.m1:exon1:c.C266A:p.S89X	Chr07	17740902	C	A	Gene.refGene=Glyma.07G147200;ExonicFunc.refGene=stopgain;AAChange.refGene=Glyma.07G147200:Glyma.07G147200.1:exon1:c.C266A:p.S89X	CC	CC	CC	CC	CC	CC	CC	CC	CC	CC	CC	CC	CC	CC	CC	CC	CC	CC	CC	CC	CC	CC	CC	CC	CC	CC	CC	CC	CC	CC	CC	CC	AA	CC	CC	CC	CC	CC	CC	CC
Chr7	17714465	C	A	Gene.refGene=SoyZH13_07G137600;ExonicFunc.refGene=stoploss;AAChange.refGene=SoyZH13_07G137600:SoyZH13_07G137600.m1:exon4:c.G1262T:p.X421L	Chr07	17761353	C	A	Gene.refGene=Glyma.07G147500;ExonicFunc.refGene=stopgain;AAChange.refGene=Glyma.07G147500:Glyma.07G147500.1:exon1:c.C8A:p.S3X	CC	CC	CC	CC	CC	CC	CC	CC	CC	CC	CC	CC	CC	CC	CC	CC	CC	CC	CC	AA	CC	CC	AA	--	CC	AA	CC	CC	AA	AA	AA	AA	CC	CC	CC	CC	CC	CC	CC	CC
Chr7	18000419	C	T	Gene.refGene=SoyZH13_07G139700;ExonicFunc.refGene=stopgain;AAChange.refGene=SoyZH13_07G139700:SoyZH13_07G139700.m1:exon6:c.G507A:p.W169X	Chr07	18040960	C	T	Gene.refGene=Glyma.07G150200;ExonicFunc.refGene=stopgain;AAChange.refGene=Glyma.07G150200:Glyma.07G150200.1:exon6:c.G507A:p.W169X	CC	CC	CC	CC	CC	CC	CC	CC	CC	CC	CC	CC	CC	CC	CC	CC	CC	CC	CC	CC	CC	CC	CC	CC	CC	CC	CC	CC	CC	CC	CC	CC	CC	CC	CC	CC	CC	CC	CC	CC
Chr7	18089560	C	A	Gene.refGene=SoyZH13_07G140100;ExonicFunc.refGene=stopgain;AAChange.refGene=SoyZH13_07G140100:SoyZH13_07G140100.m1:exon2:c.G1348T:p.G450X	Chr07	18129575	C	A	Gene.refGene=Glyma.07G150600;ExonicFunc.refGene=stopgain;AAChange.refGene=Glyma.07G150600:Glyma.07G150600.1:exon4:c.G1561T:p.G521X	CC	CC	CC	CC	CC	CC	CC	CC	CC	CC	CC	CC	CC	CC	CC	CC	CC	CC	CC	CC	AA	CC	CC	CC	CC	CC	CC	CC	CC	CC	CC	CC	CC	CC	CC	CC	CC	CC	CC	CC
Chr7	18090031	C	A	Gene.refGene=SoyZH13_07G140100;ExonicFunc.refGene=stopgain;AAChange.refGene=SoyZH13_07G140100:SoyZH13_07G140100.m1:exon2:c.G877T:p.E293X	Chr07	18130046	C	A	Gene.refGene=Glyma.07G150600;ExonicFunc.refGene=stopgain;AAChange.refGene=Glyma.07G150600:Glyma.07G150600.1:exon4:c.G1090T:p.E364X	CC	CC	CC	CC	CC	CC	CC	CC	CC	CC	CC	CC	CC	CC	CC	CC	CC	CC	CC	CC	CC	AA	AA	CC	CC	CC	CC	CC	CC	CC	--	AA	CC	CC	CC	CC	CC	AA	CC	AA
Chr7	18090328	C	T	Gene.refGene=SoyZH13_07G140100;ExonicFunc.refGene=stopgain;AAChange.refGene=SoyZH13_07G140100:SoyZH13_07G140100.m1:exon1:c.G657A:p.W219X	Chr07	18130343	C	T	Gene.refGene=Glyma.07G150600;ExonicFunc.refGene=stopgain;AAChange.refGene=Glyma.07G150600:Glyma.07G150600.1:exon3:c.G870A:p.W290X	CC	CC	CC	TT	CC	CC	CC	CC	CC	CC	CC	CC	CC	CC	CC	CC	CC	CC	CC	CC	CC	TT	--	CC	CC	CC	TT	CC	CC	CC	CC	TT	CC	TT	CC	CC	--	TT	CC	TT
Chr7	18736162	C	T	Gene.refGene=SoyZH13_07G142602;ExonicFunc.refGene=stopgain;AAChange.refGene=SoyZH13_07G142602:SoyZH13_07G142602.m1:exon2:c.C172T:p.Q58X	Chr07	18762841	C	T	Gene.refGene=Glyma.07G153400;ExonicFunc.refGene=stopgain;AAChange.refGene=Glyma.07G153400:Glyma.07G153400.1:exon2:c.C172T:p.Q58X	CC	CC	CC	CC	CC	CC	CC	CC	CC	CC	CC	CC	CC	CC	CC	CC	CC	CC	CC	CC	CC	CC	CC	CC	CC	CC	CC	CC	CC	CC	CC	CC	CC	CC	CC	CC	CC	CC	CC	CC
Chr7	18743255	T	A	Gene.refGene=SoyZH13_07G142800;ExonicFunc.refGene=stopgain;AAChange.refGene=SoyZH13_07G142800:SoyZH13_07G142800.m1:exon2:c.T713A:p.L238X	Chr07	18769934	T	A	Gene.refGene=Glyma.07G153500;ExonicFunc.refGene=stopgain;AAChange.refGene=Glyma.07G153500:Glyma.07G153500.1:exon1:c.T329A:p.L110X	TT	TT	TT	TT	TT	TT	TT	TT	TT	TT	TT	TT	TT	TT	TT	TT	TT	TT	TT	TT	TT	TT	TT	TT	TT	TT	TT	TT	TT	TT	TT	TT	TT	TT	TT	TT	TT	TT	TT	TT
Chr7	19208808	C	A	Gene.refGene=SoyZH13_07G145400;ExonicFunc.refGene=stopgain;AAChange.refGene=SoyZH13_07G145400:SoyZH13_07G145400.m1:exon2:c.G1057T:p.E353X	Chr07	19201187	A	C	Gene.refGene=Glyma.07G156200;ExonicFunc.refGene=stoploss;AAChange.refGene=Glyma.07G156200:Glyma.07G156200.1:exon2:c.T1057G:p.X353E	CC	CC	CC	CC	CC	CC	CC	CC	AA	CC	--	AA	CC	CC	CC	CC	AA	CC	CC	CC	CC	CC	CC	CC	CC	CC	CC	CC	CC	CC	CC	CC	CC	CC	CC	CC	CC	CC	CC	CC
Chr7	19215664	G	A	Gene.refGene=SoyZH13_07G145500;ExonicFunc.refGene=stopgain;AAChange.refGene=SoyZH13_07G145500:SoyZH13_07G145500.m1:exon4:c.G191A:p.W64X	Chr07	19208043	G	A	Gene.refGene=Glyma.07G156300;ExonicFunc.refGene=stopgain;AAChange.refGene=Glyma.07G156300:Glyma.07G156300.1:exon3:c.G191A:p.W64X	GG	GG	GG	GG	GG	GG	GG	GA	GG	GG	GG	GG	GG	GG	GG	GG	GG	GG	GG	GG	GG	GG	GG	GG	GG	GG	GG	GG	GG	GG	GG	GG	GG	GG	GG	GG	GG	GG	GG	GG
Chr7	19652240	G	A	Gene.refGene=SoyZH13_07G147301;ExonicFunc.refGene=stopgain;AAChange.refGene=SoyZH13_07G147301:SoyZH13_07G147301.m1:exon1:c.C331T:p.Q111X	Chr07	19642301	G	A	Gene.refGene=Glyma.07G158100;ExonicFunc.refGene=stopgain;AAChange.refGene=Glyma.07G158100:Glyma.07G158100.1:exon1:c.C331T:p.Q111X	GG	GG	--	GG	GG	GG	GG	GG	GG	GG	GG	GG	GG	GG	GG	GG	GG	GG	GG	GG	GG	GG	GG	GG	GG	GG	GG	GG	GG	GG	GG	GG	GG	GG	GG	--	--	GG	GG	GG
Chr7	20687015	C	T	Gene.refGene=SoyZH13_07G149700;ExonicFunc.refGene=stopgain;AAChange.refGene=SoyZH13_07G149700:SoyZH13_07G149700.m1:exon2:c.C346T:p.Q116X	Chr07	20675899	C	T	Gene.refGene=Glyma.07G160300;ExonicFunc.refGene=stopgain;AAChange.refGene=Glyma.07G160300:Glyma.07G160300.1:exon2:c.C346T:p.Q116X	CC	CC	CC	CC	CC	CC	CC	CC	CC	CC	CC	CC	CC	CC	CC	CC	CC	CC	CC	CC	CC	CC	CC	CC	CC	CC	CC	CC	CC	CC	CC	CC	CC	CC	CC	CC	CC	CC	CC	CC
Chr7	27104893	G	A	Gene.refGene=SoyZH13_07G153802;ExonicFunc.refGene=stopgain;AAChange.refGene=SoyZH13_07G153802:SoyZH13_07G153802.m1:exon9:c.C1078T:p.R360X	Chr07	25662117	G	A	Gene.refGene=Glyma.07G166000;ExonicFunc.refGene=stopgain;AAChange.refGene=Glyma.07G166000:Glyma.07G166000.1:exon16:c.C1516T:p.R506X	GG	GG	GG	GG	GG	--	GG	GG	GG	GG	GG	GG	GG	GG	GG	GG	GG	GG	GG	GG	GG	GG	GG	GG	GG	GG	GG	GG	GG	GG	GG	GG	GG	GG	GG	GG	GG	GG	GG	GG
Chr7	27109687	G	A	Gene.refGene=SoyZH13_07G153802;ExonicFunc.refGene=stopgain;AAChange.refGene=SoyZH13_07G153802:SoyZH13_07G153802.m1:exon1:c.C58T:p.Q20X	Chr07	25666912	G	A	Gene.refGene=Glyma.07G166000;ExonicFunc.refGene=stopgain;AAChange.refGene=Glyma.07G166000:Glyma.07G166000.1:exon8:c.C583T:p.Q195X	GG	GG	GG	GG	GG	GG	GG	GG	GG	GG	GG	GG	GG	GG	GG	GG	GG	GG	GG	GG	GG	GG	GG	GG	GG	GG	GG	GG	GG	GG	GG	GG	GG	GG	GG	GG	GG	GG	GG	GG
Chr7	29699113	C	T	Gene.refGene=SoyZH13_07G156502;ExonicFunc.refGene=stopgain;AAChange.refGene=SoyZH13_07G156502:SoyZH13_07G156502.m1:exon5:c.C532T:p.R178X	Chr07	28062286	C	T	Gene.refGene=Glyma.07G168800;ExonicFunc.refGene=stopgain;AAChange.refGene=Glyma.07G168800:Glyma.07G168800.1:exon3:c.C1186T:p.R396X	CC	CC	CC	CC	CC	CC	CC	CC	CC	CC	CC	CC	CC	CC	CC	CC	CC	CC	CC	CC	CC	CC	--	CC	TT	CC	CC	CC	CC	CC	TT	TT	CC	TT	CC	TT	CC	TT	CC	CC
Chr7	31408089	G	A	Gene.refGene=SoyZH13_07G158700;ExonicFunc.refGene=stopgain;AAChange.refGene=SoyZH13_07G158700:SoyZH13_07G158700.m1:exon3:c.G596A:p.W199X,SoyZH13_07G158700:SoyZH13_07G158700.m2:exon3:c.G596A:p.W199X,SoyZH13_07G158700:SoyZH13_07G158700.m3:exon3:c.G398A:p.W133X,SoyZH13_07G158700:SoyZH13_07G158700.m4:exon3:c.G398A:p.W133X	Chr07	29622882	G	A	Gene.refGene=Glyma.07G171200;ExonicFunc.refGene=stopgain;AAChange.refGene=Glyma.07G171200:Glyma.07G171200.1:exon3:c.G596A:p.W199X,Glyma.07G171200:Glyma.07G171200.2:exon3:c.G398A:p.W133X	GA	GA	GA	GG	GG	GG	GG	GG	GG	GG	GG	GG	GG	GG	GG	GG	GG	GG	GG	GG	GG	GA	GG	GG	GG	GG	GG	GG	GG	GG	GG	GG	GA	GG	GG	GG	GG	GG	GG	GG
Chr7	35393822	C	T	Gene.refGene=SoyZH13_07G163902;ExonicFunc.refGene=stopgain;AAChange.refGene=SoyZH13_07G163902:SoyZH13_07G163902.m1:exon1:c.G21A:p.W7X	Chr07	33410826	C	T	Gene.refGene=Glyma.07G177300;ExonicFunc.refGene=stopgain;AAChange.refGene=Glyma.07G177300:Glyma.07G177300.1:exon1:c.G21A:p.W7X	CC	CC	CC	CC	CC	CC	CC	CC	CC	CC	CC	CC	CC	CC	CC	CC	CC	--	CC	CC	CC	--	CC	CC	CC	CC	--	CC	CC	CC	CC	CC	CC	CC	CC	CC	CC	CC	CC	CC
Chr7	36458674	G	T	Gene.refGene=SoyZH13_07G166100;ExonicFunc.refGene=stopgain;AAChange.refGene=SoyZH13_07G166100:SoyZH13_07G166100.m1:exon4:c.G589T:p.E197X	Chr07	34466220	G	T	Gene.refGene=Glyma.07G179500;ExonicFunc.refGene=stopgain;AAChange.refGene=Glyma.07G179500:Glyma.07G179500.1:exon4:c.G340T:p.E114X	GG	GG	GG	GG	GG	GG	GG	GT	GG	GG	GG	GG	GG	GG	GG	GG	GG	GG	GG	GG	GG	GG	GG	TT	GG	GG	GG	TT	TT	TT	GG	GG	TT	GG	GG	TT	TT	--	TT	TT
Chr7	36498891	C	A	Gene.refGene=SoyZH13_07G166201;ExonicFunc.refGene=stopgain;AAChange.refGene=SoyZH13_07G166201:SoyZH13_07G166201.m1:exon2:c.G43T:p.E15X	Chr07	34506058	C	A	Gene.refGene=Glyma.07G179800;ExonicFunc.refGene=stopgain;AAChange.refGene=Glyma.07G179800:Glyma.07G179800.1:exon5:c.G739T:p.E247X	CC	CC	CC	CC	CC	CC	CC	CC	CC	CC	CC	CC	CC	CC	CC	CC	CC	CC	CC	CC	CC	CC	CC	CC	CC	CC	CC	CC	CC	CC	CC	CC	CC	CC	CC	CC	CC	CC	CC	CC
Chr7	37052224	G	A	Gene.refGene=SoyZH13_07G168700;ExonicFunc.refGene=stopgain;AAChange.refGene=SoyZH13_07G168700:SoyZH13_07G168700.m1:exon1:c.C61T:p.Q21X	Chr07	35049736	G	A	Gene.refGene=Glyma.07G182600;ExonicFunc.refGene=stopgain;AAChange.refGene=Glyma.07G182600:Glyma.07G182600.1:exon1:c.C61T:p.Q21X	GG	GG	GG	GG	GG	GG	GG	GG	GG	GG	GG	AA	GG	GG	GG	GG	GG	GG	GG	GG	GG	GG	GG	GG	GG	GG	GG	GG	GG	GG	GG	GG	GG	GG	GG	GG	GG	GG	GG	GG
Chr7	37154757	G	A	Gene.refGene=SoyZH13_07G169900;ExonicFunc.refGene=stopgain;AAChange.refGene=SoyZH13_07G169900:SoyZH13_07G169900.m1:exon2:c.C10T:p.Q4X	Chr07	35152185	G	A	Gene.refGene=Glyma.07G184000;ExonicFunc.refGene=stopgain;AAChange.refGene=Glyma.07G184000:Glyma.07G184000.1:exon2:c.C10T:p.Q4X	--	GG	GG	GG	GG	GG	GG	GG	GG	GG	GG	GG	GG	GG	GG	GG	GG	GG	GG	GG	GG	GG	AA	AA	AA	GG	GG	GG	GG	GG	AA	AA	GG	GG	GG	GG	GG	AA	GG	AA
Chr7	37546333	G	T	Gene.refGene=SoyZH13_07G173500;ExonicFunc.refGene=stopgain;AAChange.refGene=SoyZH13_07G173500:SoyZH13_07G173500.m1:exon2:c.G370T:p.E124X	Chr07	35544589	G	T	Gene.refGene=Glyma.07G187900;ExonicFunc.refGene=stopgain;AAChange.refGene=Glyma.07G187900:Glyma.07G187900.1:exon2:c.G340T:p.E114X	GG	GG	GG	GG	GG	GG	GG	GG	GG	GG	GG	GG	GG	--	GG	GG	GG	GG	GG	GG	GG	GG	--	GG	GG	GG	GG	GG	GG	GG	TT	GG	GG	GG	GG	GG	GG	GG	GG	GG
Chr7	37787226	G	C	Gene.refGene=SoyZH13_07G175703;ExonicFunc.refGene=stopgain;AAChange.refGene=SoyZH13_07G175703:SoyZH13_07G175703.m1:exon1:c.C141G:p.Y47X	Chr07	35792304	G	C	Gene.refGene=Glyma.07G190000;ExonicFunc.refGene=stopgain;AAChange.refGene=Glyma.07G190000:Glyma.07G190000.1:exon2:c.C1134G:p.Y378X	GG	GG	GG	CC	GG	GG	GG	GG	GG	GG	GG	GG	GG	GG	GG	GG	GG	GG	GG	GG	GG	GG	GG	GG	GG	GG	GG	GG	GG	GG	GG	GG	GG	GG	GG	GG	CC	GG	GG	GG
Chr7	38168768	C	T	Gene.refGene=SoyZH13_07G178900;ExonicFunc.refGene=stopgain;AAChange.refGene=SoyZH13_07G178900:SoyZH13_07G178900.m1:exon1:c.G759A:p.W253X	Chr07	36208312	C	T	Gene.refGene=Glyma.07G193600;ExonicFunc.refGene=stopgain;AAChange.refGene=Glyma.07G193600:Glyma.07G193600.1:exon1:c.G651A:p.W217X	CC	CC	CC	CC	CC	CC	CC	CC	CC	CC	CC	CC	CC	CC	CC	CC	CC	CC	CC	CC	CC	CC	CC	CC	CC	CC	CC	TT	CC	CC	CC	CC	CC	--	CC	CC	--	CC	CC	CC
Chr7	38228497	C	A	Gene.refGene=SoyZH13_07G179300;ExonicFunc.refGene=stopgain;AAChange.refGene=SoyZH13_07G179300:SoyZH13_07G179300.m1:exon8:c.G838T:p.E280X	Chr07	36269391	C	A	Gene.refGene=Glyma.07G194000;ExonicFunc.refGene=stopgain;AAChange.refGene=Glyma.07G194000:Glyma.07G194000.1:exon3:c.G295T:p.E99X	CC	CC	--	AA	CC	CC	CC	CC	CC	CC	CC	CC	CC	CC	CC	CC	CC	CC	CC	AA	CC	CC	AA	--	AA	CC	CC	CC	CC	AA	AA	AA	CC	AA	CC	AA	AA	CC	AA	CC
Chr7	38793221	G	A	Gene.refGene=SoyZH13_07G185102\x3bSoyZH13_07G185103;ExonicFunc.refGene=stopgain;AAChange.refGene=SoyZH13_07G185103:SoyZH13_07G185103.m1:exon1:c.C175T:p.R59X	Chr07	36836239	G	A	Gene.refGene=Glyma.07G199700;ExonicFunc.refGene=stopgain;AAChange.refGene=Glyma.07G199700:Glyma.07G199700.1:exon1:c.C37T:p.R13X	GG	GG	GG	AA	GG	GG	--	GG	GG	--	GG	GG	--	GG	GG	GG	AA	GG	GG	AA	GG	GG	GG	AA	GG	GG	GG	GG	GG	GG	GG	GG	GG	GG	GG	GG	GG	GG	AA	GG
Chr7	39220155	T	A	Gene.refGene=SoyZH13_07G189200;ExonicFunc.refGene=stoploss;AAChange.refGene=SoyZH13_07G189200:SoyZH13_07G189200.m1:exon1:c.A263T:p.X88L	Chr07	37270694	T	A	Gene.refGene=Glyma.07G203400;ExonicFunc.refGene=stoploss;AAChange.refGene=Glyma.07G203400:Glyma.07G203400.1:exon2:c.A413T:p.X138L	TT	TT	TT	TT	TT	TT	TT	TT	TT	TT	TT	--	TT	TT	TT	AA	TT	TT	TT	TT	AA	TT	TT	TT	TT	TT	TT	TT	TT	TT	TT	TT	TT	TT	TT	TT	TT	TT	TT	TT
Chr7	39331010	G	A	Gene.refGene=SoyZH13_07G190300;ExonicFunc.refGene=stopgain;AAChange.refGene=SoyZH13_07G190300:SoyZH13_07G190300.m1:exon1:c.G27A:p.W9X	Chr07	37382138	G	A	Gene.refGene=Glyma.07G204800;ExonicFunc.refGene=stopgain;AAChange.refGene=Glyma.07G204800:Glyma.07G204800.1:exon1:c.G27A:p.W9X	GG	GG	GG	GG	GG	GG	GG	GG	GG	GG	GG	GG	GG	GG	GG	AA	GG	GG	GG	GG	GG	GG	GG	GG	GG	--	GG	GG	GG	GG	GG	GG	GG	GG	GG	GG	GG	GG	GG	GG
Chr7	39343035	C	G	Gene.refGene=SoyZH13_07G190400;ExonicFunc.refGene=stopgain;AAChange.refGene=SoyZH13_07G190400:SoyZH13_07G190400.m1:exon2:c.C954G:p.Y318X	Chr07	37394664	C	G	Gene.refGene=Glyma.07G204900;ExonicFunc.refGene=stopgain;AAChange.refGene=Glyma.07G204900:Glyma.07G204900.1:exon2:c.C954G:p.Y318X	CC	CC	CC	CC	CC	CC	CC	CC	CC	CC	CC	CC	CC	CC	CC	CC	CC	CC	CC	CC	CC	CC	CC	CC	CC	CC	CC	CC	CC	CC	CC	CC	CC	CC	CC	CC	CC	CC	CC	CC
Chr7	39454747	T	A	Gene.refGene=SoyZH13_07G191500;ExonicFunc.refGene=stoploss;AAChange.refGene=SoyZH13_07G191500:SoyZH13_07G191500.m1:exon5:c.A2667T:p.X889Y,SoyZH13_07G191500:SoyZH13_07G191500.m2:exon6:c.A2667T:p.X889Y	Chr07	37508995	A	T	Gene.refGene=Glyma.07G206000;ExonicFunc.refGene=stopgain;AAChange.refGene=Glyma.07G206000:Glyma.07G206000.1:exon4:c.T2661A:p.Y887X	TT	TT	TT	TT	TT	TT	TT	TT	TT	TT	TT	TT	TT	TT	AA	TT	AA	TT	TT	TT	--	TT	TT	--	TT	TT	AA	TT	TT	TT	TT	TT	AA	TT	TT	TT	TT	TT	TT	TT
Chr7	40486807	G	A	Gene.refGene=SoyZH13_07G199100;ExonicFunc.refGene=stopgain;AAChange.refGene=SoyZH13_07G199100:SoyZH13_07G199100.m1:exon2:c.C49T:p.Q17X,SoyZH13_07G199100:SoyZH13_07G199100.m2:exon2:c.C49T:p.Q17X,SoyZH13_07G199100:SoyZH13_07G199100.m3:exon2:c.C49T:p.Q17X	Chr07	38564810	G	A	Gene.refGene=Glyma.07G213600;ExonicFunc.refGene=stopgain;AAChange.refGene=Glyma.07G213600:Glyma.07G213600.1:exon2:c.C49T:p.Q17X,Glyma.07G213600:Glyma.07G213600.2:exon2:c.C49T:p.Q17X	GG	GG	GG	GG	GG	GG	GG	GG	GG	GG	GG	AA	GG	GG	GG	GG	GG	GG	GG	GG	GG	GG	GG	GG	GG	GG	GG	GG	AA	GG	GG	GG	GG	GG	GG	GG	GG	GG	GG	GG
Chr7	40579704	C	T	Gene.refGene=SoyZH13_07G199801;ExonicFunc.refGene=stopgain;AAChange.refGene=SoyZH13_07G199801:SoyZH13_07G199801.m1:exon5:c.C508T:p.R170X	Chr07	38656170	C	T	Gene.refGene=Glyma.07G214500;ExonicFunc.refGene=stopgain;AAChange.refGene=Glyma.07G214500:Glyma.07G214500.1:exon5:c.C328T:p.R110X	CC	CC	CC	CC	CC	CC	--	CC	CC	--	CC	CC	CC	CC	CC	CC	CC	CC	CC	CC	CC	CC	CC	CC	CC	CC	CC	CC	CC	CC	CC	CC	CC	CC	CC	CC	CC	CC	CC	CC
Chr7	40809380	C	A	Gene.refGene=SoyZH13_07G201700;ExonicFunc.refGene=stopgain;AAChange.refGene=SoyZH13_07G201700:SoyZH13_07G201700.m1:exon2:c.C1295A:p.S432X	Chr07	38884886	C	A	Gene.refGene=Glyma.07G216300;ExonicFunc.refGene=stopgain;AAChange.refGene=Glyma.07G216300:Glyma.07G216300.1:exon3:c.C1619A:p.S540X	CC	CC	CC	CC	CC	CC	CC	CC	CC	CC	CC	CC	CC	CC	CC	CC	CC	CC	CC	--	CC	CC	CC	CC	CC	CC	CC	CC	CC	CC	CC	CC	CC	CC	CC	CC	CC	CC	CC	CC
Chr7	41600641	T	A	Gene.refGene=SoyZH13_07G206900;ExonicFunc.refGene=stopgain;AAChange.refGene=SoyZH13_07G206900:SoyZH13_07G206900.m1:exon1:c.A64T:p.R22X	Chr07	39665984	T	A	Gene.refGene=Glyma.07G221300;ExonicFunc.refGene=stopgain;AAChange.refGene=Glyma.07G221300:Glyma.07G221300.1:exon1:c.A136T:p.R46X,Glyma.07G221300:Glyma.07G221300.2:exon1:c.A136T:p.R46X	TT	TT	--	--	TT	TT	TT	TT	TT	TT	TT	TT	TT	TT	TT	TT	TT	TT	TT	TT	TT	TT	--	TT	TT	--	--	--	--	--	--	--	TT	--	TT	TT	TT	TT	TT	TT
Chr7	41626197	A	T	Gene.refGene=SoyZH13_07G207100;ExonicFunc.refGene=stopgain;AAChange.refGene=SoyZH13_07G207100:SoyZH13_07G207100.m1:exon3:c.A1021T:p.K341X	Chr07	39691541	A	T	Gene.refGene=Glyma.07G221700;ExonicFunc.refGene=stopgain;AAChange.refGene=Glyma.07G221700:Glyma.07G221700.1:exon4:c.A1066T:p.K356X	--	AA	AA	TT	AA	AA	AA	AA	AA	AA	AA	AA	AA	AA	AA	AA	AA	AA	AA	TT	AA	AA	TT	TT	TT	AA	AA	TT	--	AA	TT	TT	AA	TT	AA	TT	--	TT	AA	AA
Chr7	43636148	C	T	Gene.refGene=SoyZH13_07G219700;ExonicFunc.refGene=stopgain;AAChange.refGene=SoyZH13_07G219700:SoyZH13_07G219700.m1:exon1:c.G165A:p.W55X	Chr07	41697383	C	T	Gene.refGene=Glyma.07G235500;ExonicFunc.refGene=stopgain;AAChange.refGene=Glyma.07G235500:Glyma.07G235500.1:exon1:c.G165A:p.W55X	CC	CC	CC	CC	TT	CC	CC	CC	--	CC	CC	CC	CC	CC	CC	CC	CC	CC	CC	CC	CC	CC	--	--	CC	CC	--	CC	CC	CC	CC	CC	CC	CC	CC	CC	CC	CC	CC	CC
Chr7	43760967	C	A	Gene.refGene=SoyZH13_07G220800;ExonicFunc.refGene=stopgain;AAChange.refGene=SoyZH13_07G220800:SoyZH13_07G220800.m1:exon1:c.G337T:p.G113X	Chr07	41817518	C	A	Gene.refGene=Glyma.07G236400;ExonicFunc.refGene=stopgain;AAChange.refGene=Glyma.07G236400:Glyma.07G236400.1:exon2:c.G262T:p.G88X	CC	CC	CC	CC	CC	CC	CC	CC	--	CC	CC	CC	CC	CC	CC	--	CC	CC	CC	CC	CC	CC	CC	CC	CC	CC	CC	CC	CC	CC	CC	CC	CC	CC	CC	CC	CC	CC	CC	CC
Chr7	43816778	T	C	Gene.refGene=SoyZH13_07G221600;ExonicFunc.refGene=stoploss;AAChange.refGene=SoyZH13_07G221600:SoyZH13_07G221600.m1:exon1:c.T535C:p.X179Q	Chr07	41873340	T	C	Gene.refGene=Glyma.07G237300;ExonicFunc.refGene=stoploss;AAChange.refGene=Glyma.07G237300:Glyma.07G237300.1:exon1:c.T535C:p.X179Q	TT	TT	TT	TT	TT	TT	TT	TT	TT	TT	TT	TT	TT	TT	TT	TT	TT	TT	TT	TT	TT	TT	TT	TT	TT	TT	TT	TT	CC	TT	TT	TT	CC	TT	TT	TT	TT	TT	TT	TT
Chr7	44065071	C	A	Gene.refGene=SoyZH13_07G225000;ExonicFunc.refGene=stopgain;AAChange.refGene=SoyZH13_07G225000:SoyZH13_07G225000.m1:exon1:c.C78A:p.Y26X	Chr07	42123136	C	A	Gene.refGene=Glyma.07G240700;ExonicFunc.refGene=stopgain;AAChange.refGene=Glyma.07G240700:Glyma.07G240700.1:exon1:c.C78A:p.Y26X	CC	CC	CC	CC	CC	CC	CC	CC	CC	CC	CC	CC	CC	CC	CC	CC	CC	CC	--	CC	AA	--	CC	--	CC	CC	CC	CC	--	CC	CC	CC	AA	CC	CC	CC	AA	CC	CC	CC
Chr7	44343851	G	A	Gene.refGene=SoyZH13_07G228303;ExonicFunc.refGene=stopgain;AAChange.refGene=SoyZH13_07G228303:SoyZH13_07G228303.m1:exon1:c.G63A:p.W21X	Chr07	42405277	G	A	Gene.refGene=Glyma.07G244500;ExonicFunc.refGene=stopgain;AAChange.refGene=Glyma.07G244500:Glyma.07G244500.1:exon1:c.G63A:p.W21X	GG	GG	GG	GG	GG	GG	GG	GG	GG	GG	--	GG	GG	GG	GG	GG	GG	GG	GG	GG	GG	GG	GG	GG	GG	GG	GG	GG	GG	GG	GG	GG	GG	GG	GG	GG	GG	GG	GG	GG
Chr7	44345658	C	G	Gene.refGene=SoyZH13_07G228303;ExonicFunc.refGene=stopgain;AAChange.refGene=SoyZH13_07G228303:SoyZH13_07G228303.m1:exon5:c.C914G:p.S305X	Chr07	42407084	C	G	Gene.refGene=Glyma.07G244500;ExonicFunc.refGene=stopgain;AAChange.refGene=Glyma.07G244500:Glyma.07G244500.1:exon5:c.C785G:p.S262X	CC	CC	CC	CC	CC	CC	CC	CC	CC	CC	CC	CC	CC	CC	CC	CC	CC	CC	CC	CC	--	GG	CC	GG	CC	CC	CC	CC	CC	CC	CC	CC	CC	CC	CC	CC	CC	CC	CC	CC
Chr7	44416064	C	T	Gene.refGene=SoyZH13_07G230000;ExonicFunc.refGene=stopgain;AAChange.refGene=SoyZH13_07G230000:SoyZH13_07G230000.m1:exon1:c.C19T:p.R7X,SoyZH13_07G230000:SoyZH13_07G230000.m2:exon1:c.C19T:p.R7X	Chr07	42477478	C	T	Gene.refGene=Glyma.07G245800;ExonicFunc.refGene=stopgain;AAChange.refGene=Glyma.07G245800:Glyma.07G245800.1:exon1:c.C19T:p.R7X	CC	CC	CC	CC	CC	CC	CC	CC	CC	CC	CC	CC	CC	CC	CC	CC	CC	CC	CC	CC	CC	CC	CC	CC	CC	CC	CC	CC	CC	CC	CC	CC	CC	CC	CC	CC	CC	CC	CC	CC
Chr7	45063514	C	A	Gene.refGene=SoyZH13_07G238300;ExonicFunc.refGene=stopgain;AAChange.refGene=SoyZH13_07G238300:SoyZH13_07G238300.m1:exon4:c.G961T:p.G321X	Chr07	43127369	C	A	Gene.refGene=Glyma.07G254400;ExonicFunc.refGene=stopgain;AAChange.refGene=Glyma.07G254400:Glyma.07G254400.1:exon4:c.G877T:p.G293X	CC	CC	--	CC	CC	CC	CC	CC	CC	CC	CC	CC	CC	CC	CC	AA	CC	CC	CC	CC	--	--	CC	AA	CC	CC	--	CC	--	CC	CC	CC	CC	CC	AA	CC	CC	CC	CC	AA
Chr7	45904350	A	T	Gene.refGene=SoyZH13_07G250200;ExonicFunc.refGene=stopgain;AAChange.refGene=SoyZH13_07G250200:SoyZH13_07G250200.m1:exon3:c.A547T:p.K183X	Chr07	43975026	A	T	Gene.refGene=Glyma.07G265900;ExonicFunc.refGene=stopgain;AAChange.refGene=Glyma.07G265900:Glyma.07G265900.1:exon3:c.A208T:p.K70X	AA	AA	AA	AA	AA	AA	AA	AA	AA	AA	AA	AA	AA	AA	AA	AA	AA	AA	AA	AA	AA	AA	AA	AA	AA	AA	AA	AA	AA	AA	AA	AA	AA	AA	AA	AA	AA	AA	AA	AA
Chr7	45947427	G	A	Gene.refGene=SoyZH13_07G250800;ExonicFunc.refGene=stopgain;AAChange.refGene=SoyZH13_07G250800:SoyZH13_07G250800.m1:exon2:c.C1489T:p.Q497X,SoyZH13_07G250800:SoyZH13_07G250800.m2:exon2:c.C1489T:p.Q497X,SoyZH13_07G250800:SoyZH13_07G250800.m3:exon2:c.C1489T:p.Q497X	Chr07	44018000	G	A	Gene.refGene=Glyma.07G266500;ExonicFunc.refGene=stopgain;AAChange.refGene=Glyma.07G266500:Glyma.07G266500.1:exon1:c.C1489T:p.Q497X,Glyma.07G266500:Glyma.07G266500.2:exon2:c.C1489T:p.Q497X	GG	GG	GG	GG	GG	GG	GG	GG	GG	GG	GG	GG	GG	GG	GG	AA	GG	GG	GG	GG	GG	GG	GG	GG	AA	GG	GG	GG	GG	GG	GG	AA	GG	GG	GG	--	GG	AA	GG	GG
Chr7	46248479	G	T	Gene.refGene=SoyZH13_07G254600;ExonicFunc.refGene=stopgain;AAChange.refGene=SoyZH13_07G254600:SoyZH13_07G254600.m1:exon1:c.C741A:p.C247X,SoyZH13_07G254600:SoyZH13_07G254600.m2:exon1:c.C741A:p.C247X	Chr07	44320658	G	T	Gene.refGene=Glyma.07G270600;ExonicFunc.refGene=stopgain;AAChange.refGene=Glyma.07G270600:Glyma.07G270600.1:exon1:c.C741A:p.C247X,Glyma.07G270600:Glyma.07G270600.2:exon1:c.C741A:p.C247X	GG	GG	GG	GG	GG	GG	GG	GG	GG	GG	GG	GG	GG	GG	GG	GG	GG	GG	--	--	GG	GG	--	--	--	GG	GG	GG	--	--	GG	--	GG	--	GG	GG	GG	GG	GG	GG
Chr7	46457882	A	G	Gene.refGene=SoyZH13_07G257000;ExonicFunc.refGene=stoploss;AAChange.refGene=SoyZH13_07G257000:SoyZH13_07G257000.m1:exon1:c.T904C:p.X302R	Chr07	44536205	G	A	Gene.refGene=Glyma.07G273400;ExonicFunc.refGene=stopgain;AAChange.refGene=Glyma.07G273400:Glyma.07G273400.1:exon1:c.C904T:p.R302X	GG	GG	GG	GG	GG	AA	GG	GG	GG	GG	GG	GG	GG	GG	GG	--	AA	AA	AA	GG	--	GG	GG	GG	GG	AA	GG	GG	GG	GG	GG	GG	GG	GG	GG	GG	GG	GG	GG	GG
Chr8	26069	G	A	Gene.refGene=SoyZH13_08G000100;ExonicFunc.refGene=stopgain;AAChange.refGene=SoyZH13_08G000100:SoyZH13_08G000100.m1:exon5:c.C388T:p.R130X,SoyZH13_08G000100:SoyZH13_08G000100.m2:exon5:c.C388T:p.R130X	Chr08	10179	G	A	Gene.refGene=Glyma.08G000100;ExonicFunc.refGene=stopgain;AAChange.refGene=Glyma.08G000100:Glyma.08G000100.1:exon5:c.C388T:p.R130X	GG	GG	GG	GG	GG	GG	GG	GG	GG	GG	GG	GG	GG	GG	GG	GG	GG	GG	GG	AA	AA	GG	AA	--	AA	GG	AA	GG	AA	GG	AA	AA	AA	GG	AA	AA	--	GG	AA	GG
Chr8	67035	G	A	Gene.refGene=SoyZH13_08G000500;ExonicFunc.refGene=stopgain;AAChange.refGene=SoyZH13_08G000500:SoyZH13_08G000500.m1:exon2:c.G266A:p.W89X	Chr08	51149	G	A	Gene.refGene=Glyma.08G000600;ExonicFunc.refGene=stopgain;AAChange.refGene=Glyma.08G000600:Glyma.08G000600.1:exon2:c.G266A:p.W89X	GG	GG	GG	GG	GG	GG	GG	GG	GG	GG	GG	GG	GG	GG	GG	GG	GG	GG	GG	GG	AA	GG	AA	--	AA	GG	AA	GG	GG	GG	AA	GG	AA	GG	--	AA	AA	GG	AA	GG
Chr8	194735	G	A	Gene.refGene=SoyZH13_08G002400;ExonicFunc.refGene=stopgain;AAChange.refGene=SoyZH13_08G002400:SoyZH13_08G002400.m3:exon13:c.C1240T:p.Q414X,SoyZH13_08G002400:SoyZH13_08G002400.m4:exon13:c.C1240T:p.Q414X,SoyZH13_08G002400:SoyZH13_08G002400.m5:exon13:c.C1240T:p.Q414X,SoyZH13_08G002400:SoyZH13_08G002400.m1:exon15:c.C1690T:p.Q564X,SoyZH13_08G002400:SoyZH13_08G002400.m2:exon15:c.C1453T:p.Q485X	Chr08	177693	G	A	Gene.refGene=Glyma.08G002500;ExonicFunc.refGene=stopgain;AAChange.refGene=Glyma.08G002500:Glyma.08G002500.6:exon13:c.C1450T:p.Q484X,Glyma.08G002500:Glyma.08G002500.5:exon14:c.C1522T:p.Q508X,Glyma.08G002500:Glyma.08G002500.1:exon15:c.C1690T:p.Q564X,Glyma.08G002500:Glyma.08G002500.2:exon15:c.C1453T:p.Q485X,Glyma.08G002500:Glyma.08G002500.3:exon15:c.C1453T:p.Q485X,Glyma.08G002500:Glyma.08G002500.4:e…	GG	GG	GG	GG	GG	GG	GG	GG	GG	GG	GG	GG	GG	GG	GG	GG	GG	GG	GG	GA	GG	GG	GG	GG	GG	GG	GG	GG	GG	GG	GG	GG	GG	GG	GG	GG	GA	GG	GG	GG
Chr8	1071403	G	T	Gene.refGene=SoyZH13_08G013000;ExonicFunc.refGene=stopgain;AAChange.refGene=SoyZH13_08G013000:SoyZH13_08G013000.m1:exon3:c.C350A:p.S117X	Chr08	1056783	G	T	Gene.refGene=Glyma.08G013500;ExonicFunc.refGene=stopgain;AAChange.refGene=Glyma.08G013500:Glyma.08G013500.1:exon4:c.C428A:p.S143X	GG	GG	GG	GG	GG	GG	GG	GG	GG	GG	GG	GG	GG	GG	GG	GG	GG	GG	GG	GG	GG	TT	TT	GG	TT	GG	GG	GG	GG	GG	TT	TT	GG	TT	GG	GG	GG	GG	GG	TT
Chr8	1529562	G	T	Gene.refGene=SoyZH13_08G018200;ExonicFunc.refGene=stopgain;AAChange.refGene=SoyZH13_08G018200:SoyZH13_08G018200.m1:exon2:c.C671A:p.S224X	Chr08	1515955	G	T	Gene.refGene=Glyma.08G018800;ExonicFunc.refGene=stopgain;AAChange.refGene=Glyma.08G018800:Glyma.08G018800.1:exon2:c.C671A:p.S224X	GG	GG	GG	GG	GG	GG	GG	GG	GG	GG	GG	GG	GG	GG	GG	GG	GG	GG	GG	GG	GG	GG	GG	GG	GG	GG	GG	GG	GG	GG	GG	GG	GG	GG	TT	GG	GG	GG	GG	GG
Chr8	1653360	A	C	Gene.refGene=SoyZH13_08G019400;ExonicFunc.refGene=stopgain;AAChange.refGene=SoyZH13_08G019400:SoyZH13_08G019400.m1:exon1:c.T161G:p.L54X	Chr08	1639942	A	C	Gene.refGene=Glyma.08G020000;ExonicFunc.refGene=stopgain;AAChange.refGene=Glyma.08G020000:Glyma.08G020000.1:exon1:c.T161G:p.L54X	AA	AA	AA	AA	AA	AA	AA	AA	AA	AA	AA	AA	AA	AA	AA	AA	AA	AA	AA	AA	AA	AA	AA	AA	AA	AA	AA	AA	AA	AA	AA	AA	AA	AA	AA	AA	AA	AA	AA	AA
Chr8	1700816	C	T	Gene.refGene=SoyZH13_08G020000;ExonicFunc.refGene=stopgain;AAChange.refGene=SoyZH13_08G020000:SoyZH13_08G020000.m7:exon2:c.C1858T:p.Q620X,SoyZH13_08G020000:SoyZH13_08G020000.m5:exon3:c.C1858T:p.Q620X,SoyZH13_08G020000:SoyZH13_08G020000.m6:exon3:c.C1858T:p.Q620X,SoyZH13_08G020000:SoyZH13_08G020000.m2:exon4:c.C1858T:p.Q620X,SoyZH13_08G020000:SoyZH13_08G020000.m3:exon4:c.C1858T:p.Q620X,SoyZH13_08G02…	Chr08	1687399	C	T	Gene.refGene=Glyma.08G020800;ExonicFunc.refGene=stopgain;AAChange.refGene=Glyma.08G020800:Glyma.08G020800.1:exon2:c.C1858T:p.Q620X,Glyma.08G020800:Glyma.08G020800.5:exon3:c.C1858T:p.Q620X,Glyma.08G020800:Glyma.08G020800.7:exon3:c.C1858T:p.Q620X,Glyma.08G020800:Glyma.08G020800.8:exon3:c.C1858T:p.Q620X,Glyma.08G020800:Glyma.08G020800.2:exon4:c.C1858T:p.Q620X,Glyma.08G020800:Glyma.08G020800.4:exon4:…	CC	CC	CC	CC	CC	CC	CC	CC	CC	CC	CC	CC	CC	CC	CC	CC	CC	CC	CC	CC	CC	CC	CC	TT	CC	CC	TT	CC	CC	TT	CC	CC	CC	CC	CC	CC	CC	CC	CC	TT
Chr8	1865781	T	A	Gene.refGene=SoyZH13_08G022300;ExonicFunc.refGene=stopgain;AAChange.refGene=SoyZH13_08G022300:SoyZH13_08G022300.m1:exon1:c.T14A:p.L5X	Chr08	1852824	T	A	Gene.refGene=Glyma.08G023100;ExonicFunc.refGene=stopgain;AAChange.refGene=Glyma.08G023100:Glyma.08G023100.1:exon1:c.T14A:p.L5X,Glyma.08G023100:Glyma.08G023100.2:exon1:c.T14A:p.L5X	--	TT	TT	TT	TT	TT	TT	TT	TT	TT	TT	TT	TT	TT	TT	TT	TT	TT	TT	AA	TT	TT	TT	TT	TT	TT	TT	TT	TT	TT	TT	TT	TT	TT	AA	AA	--	TT	TT	TT
Chr8	2101649	C	T	Gene.refGene=SoyZH13_08G025300;ExonicFunc.refGene=stopgain;AAChange.refGene=SoyZH13_08G025300:SoyZH13_08G025300.m1:exon2:c.C364T:p.R122X,SoyZH13_08G025300:SoyZH13_08G025300.m2:exon2:c.C517T:p.R173X,SoyZH13_08G025300:SoyZH13_08G025300.m3:exon2:c.C364T:p.R122X	Chr08	2090050	C	T	Gene.refGene=Glyma.08G026400;ExonicFunc.refGene=stopgain;AAChange.refGene=Glyma.08G026400:Glyma.08G026400.1:exon2:c.C364T:p.R122X,Glyma.08G026400:Glyma.08G026400.2:exon2:c.C364T:p.R122X	CC	CC	CC	CC	CC	CC	CC	CC	TT	CC	CC	CC	CC	CC	CC	CC	CC	CC	CC	CC	CC	CC	CC	--	CC	CC	CC	CC	CC	CC	CC	CC	CC	CC	CC	CC	CC	CC	CC	CC
Chr8	2533116	A	G	Gene.refGene=SoyZH13_08G030202;ExonicFunc.refGene=stoploss;AAChange.refGene=SoyZH13_08G030202:SoyZH13_08G030202.m1:exon4:c.T430C:p.X144Q,SoyZH13_08G030202:SoyZH13_08G030202.m2:exon4:c.T430C:p.X144Q	Chr08	2518236	A	G	Gene.refGene=Glyma.08G031600;ExonicFunc.refGene=stoploss;AAChange.refGene=Glyma.08G031600:Glyma.08G031600.1:exon4:c.T430C:p.X144Q,Glyma.08G031600:Glyma.08G031600.2:exon4:c.T430C:p.X144Q	AA	AA	AA	AA	AA	AA	AA	AA	AA	AA	AA	AA	--	AA	AA	AA	AA	AA	AA	GG	AA	AA	AA	AA	AA	AA	GG	GG	AA	AA	AA	GG	GG	AA	AA	GG	GG	GG	AA	AA
Chr8	3177080	G	T	Gene.refGene=SoyZH13_08G038400;ExonicFunc.refGene=stopgain;AAChange.refGene=SoyZH13_08G038400:SoyZH13_08G038400.m1:exon7:c.C347A:p.S116X	Chr08	3167082	G	T	Gene.refGene=Glyma.08G040200;ExonicFunc.refGene=stopgain;AAChange.refGene=Glyma.08G040200:Glyma.08G040200.1:exon7:c.C542A:p.S181X	GG	GG	GG	GG	GG	GG	GG	GG	--	GG	GG	GG	GG	GG	GG	GG	GG	GG	GG	GG	GG	GG	GG	GG	TT	GG	GG	GG	--	GG	TT	TT	GG	GG	GG	GG	GG	GG	GG	GG
Chr8	3785020	C	T	Gene.refGene=SoyZH13_08G046000;ExonicFunc.refGene=stopgain;AAChange.refGene=SoyZH13_08G046000:SoyZH13_08G046000.m1:exon1:c.C109T:p.Q37X	Chr08	3765617	C	T	Gene.refGene=Glyma.08G048300;ExonicFunc.refGene=stopgain;AAChange.refGene=Glyma.08G048300:Glyma.08G048300.1:exon3:c.C370T:p.Q124X	CC	CC	CC	CC	CC	CC	CC	TT	CC	CC	TT	CC	CC	CC	CC	CC	CC	CC	CC	CC	CC	CC	CC	TT	CC	--	CC	CC	CC	CC	CC	CC	TT	CC	CC	TT	CC	TT	TT	CC
Chr8	3806349	C	A	Gene.refGene=SoyZH13_08G046200;ExonicFunc.refGene=stopgain;AAChange.refGene=SoyZH13_08G046200:SoyZH13_08G046200.m1:exon7:c.G670T:p.G224X	Chr08	3786944	C	A	Gene.refGene=Glyma.08G048600;ExonicFunc.refGene=stopgain;AAChange.refGene=Glyma.08G048600:Glyma.08G048600.1:exon10:c.G583T:p.G195X	CC	CC	CC	CC	CC	CC	CC	CC	CC	CC	CC	CC	CC	CC	CC	CC	CC	CC	CC	CC	CC	CC	AA	CC	CC	CC	CC	CC	CC	CC	AA	AA	CC	CC	AA	CC	CC	CC	CC	AA
Chr8	4249584	A	T	Gene.refGene=SoyZH13_08G052100;ExonicFunc.refGene=stopgain;AAChange.refGene=SoyZH13_08G052100:SoyZH13_08G052100.m2:exon10:c.A1303T:p.K435X,SoyZH13_08G052100:SoyZH13_08G052100.m1:exon14:c.A1423T:p.K475X	Chr08	4234711	A	T	Gene.refGene=Glyma.08G054800;ExonicFunc.refGene=stopgain;AAChange.refGene=Glyma.08G054800:Glyma.08G054800.6:exon8:c.A1006T:p.K336X,Glyma.08G054800:Glyma.08G054800.3:exon9:c.A1147T:p.K383X,Glyma.08G054800:Glyma.08G054800.2:exon10:c.A1261T:p.K421X,Glyma.08G054800:Glyma.08G054800.4:exon10:c.A1303T:p.K435X,Glyma.08G054800:Glyma.08G054800.5:exon10:c.A1147T:p.K383X,Glyma.08G054800:Glyma.08G054800.1:exo…	AA	AA	AA	AA	AA	AA	AA	AA	AA	AA	AA	AA	AA	AA	AA	AA	AA	AA	AA	AA	AA	AA	AA	--	AA	AA	AA	AA	AA	AA	AA	AA	TT	AA	AA	AA	AA	TT	AA	AA
Chr8	4513253	C	A	Gene.refGene=SoyZH13_08G055802;ExonicFunc.refGene=stopgain;AAChange.refGene=SoyZH13_08G055802:SoyZH13_08G055802.m1:exon5:c.C644A:p.S215X	Chr08	4495702	C	A	Gene.refGene=Glyma.08G058800;ExonicFunc.refGene=stopgain;AAChange.refGene=Glyma.08G058800:Glyma.08G058800.1:exon6:c.C545A:p.S182X,Glyma.08G058800:Glyma.08G058800.2:exon6:c.C545A:p.S182X	CC	AA	AA	CC	CC	CC	CC	CC	CC	CC	CC	CC	CC	CC	CC	CC	CC	CC	CC	CC	CC	CC	CC	CC	CC	CC	CC	CC	CC	CC	CC	CC	CC	CC	CC	CC	CC	AA	CC	CC
Chr8	4750007	A	T	Gene.refGene=SoyZH13_08G058200;ExonicFunc.refGene=stopgain;AAChange.refGene=SoyZH13_08G058200:SoyZH13_08G058200.m1:exon1:c.T242A:p.L81X	Chr08	4734983	A	T	Gene.refGene=Glyma.08G061300;ExonicFunc.refGene=stopgain;AAChange.refGene=Glyma.08G061300:Glyma.08G061300.1:exon1:c.T242A:p.L81X,Glyma.08G061300:Glyma.08G061300.2:exon1:c.T242A:p.L81X	AA	AA	AA	AA	AA	AA	AA	AA	AA	AA	AA	AA	AA	AA	AA	AA	AA	AA	AA	TT	AA	AA	AA	AA	AA	AA	AA	AA	AA	TT	AA	AA	AA	AA	AA	AA	AA	AA	AA	AA
Chr8	4920494	C	T	Gene.refGene=SoyZH13_08G060700;ExonicFunc.refGene=stopgain;AAChange.refGene=SoyZH13_08G060700:SoyZH13_08G060700.m1:exon2:c.C61T:p.Q21X	Chr08	4906236	C	T	Gene.refGene=Glyma.08G063900;ExonicFunc.refGene=stopgain;AAChange.refGene=Glyma.08G063900:Glyma.08G063900.1:exon2:c.C292T:p.Q98X	CC	CC	CC	CC	CC	CC	CC	CC	CC	CC	CC	CC	CC	CC	CC	CC	CC	CC	CC	CC	CC	CC	CC	CC	CC	CC	CC	CC	CC	CC	CC	CC	CC	CC	CC	CC	CC	CC	CC	CC
Chr8	5608269	A	T	Gene.refGene=SoyZH13_08G069500;ExonicFunc.refGene=stopgain;AAChange.refGene=SoyZH13_08G069500:SoyZH13_08G069500.m1:exon1:c.T84A:p.C28X	Chr08	5579603	A	T	Gene.refGene=Glyma.08G072900;ExonicFunc.refGene=stopgain;AAChange.refGene=Glyma.08G072900:Glyma.08G072900.1:exon1:c.T96A:p.C32X	AA	AA	AA	AA	AA	AA	AA	AA	AA	AA	AA	AA	AA	AA	AA	AA	AA	AA	AA	AA	AA	--	AA	AA	AA	AA	--	AA	AA	AA	AA	AA	AA	AA	AA	AA	AA	AA	AA	AA
Chr8	6113039	A	T	Gene.refGene=SoyZH13_08G076300;ExonicFunc.refGene=stopgain;AAChange.refGene=SoyZH13_08G076300:SoyZH13_08G076300.m1:exon1:c.A1582T:p.K528X	Chr08	6085680	A	T	Gene.refGene=Glyma.08G080200;ExonicFunc.refGene=stopgain;AAChange.refGene=Glyma.08G080200:Glyma.08G080200.1:exon1:c.A1582T:p.K528X	AA	TT	TT	TT	TT	AA	TT	TT	TT	AA	TT	TT	AA	AA	AA	AA	AA	AA	AA	AA	AA	AA	TT	TT	TT	AA	AA	AA	--	AA	TT	TT	TT	TT	TT	TT	AA	TT	AA	AA
Chr8	6114451	G	A	Gene.refGene=SoyZH13_08G076301;ExonicFunc.refGene=stopgain;AAChange.refGene=SoyZH13_08G076301:SoyZH13_08G076301.m1:exon1:c.G362A:p.W121X	Chr08	6087094	G	A	Gene.refGene=Glyma.08G080300;ExonicFunc.refGene=stopgain;AAChange.refGene=Glyma.08G080300:Glyma.08G080300.1:exon1:c.G362A:p.W121X	GG	AA	AA	AA	AA	GG	AA	AA	AA	GG	AA	AA	GG	GG	GG	GG	GG	GG	GG	GG	GG	--	AA	--	AA	--	GG	GG	--	GG	AA	AA	AA	AA	GG	GG	GG	AA	GG	GG
Chr8	6240935	C	T	Gene.refGene=SoyZH13_08G078002;ExonicFunc.refGene=stopgain;AAChange.refGene=SoyZH13_08G078002:SoyZH13_08G078002.m1:exon1:c.C100T:p.Q34X	Chr08	6206724	C	T	Gene.refGene=Glyma.08G082200;ExonicFunc.refGene=stopgain;AAChange.refGene=Glyma.08G082200:Glyma.08G082200.1:exon2:c.C1174T:p.Q392X	CC	CC	CC	CC	TT	CC	TT	CC	CC	CC	CC	TT	CC	CC	CC	CC	CC	CC	CC	--	CC	CC	TT	--	TT	TT	CC	CC	TT	TT	TT	TT	TT	TT	CC	TT	TT	CC	CC	CC
Chr8	6293040	T	A	Gene.refGene=SoyZH13_08G078400;ExonicFunc.refGene=stopgain;AAChange.refGene=SoyZH13_08G078400:SoyZH13_08G078400.m1:exon4:c.T797A:p.L266X	Chr08	6258779	T	A	Gene.refGene=Glyma.08G082600;ExonicFunc.refGene=stopgain;AAChange.refGene=Glyma.08G082600:Glyma.08G082600.1:exon4:c.T797A:p.L266X,Glyma.08G082600:Glyma.08G082600.2:exon4:c.T797A:p.L266X,Glyma.08G082600:Glyma.08G082600.3:exon4:c.T797A:p.L266X	TT	TT	TT	TT	TT	TT	TT	TT	TT	TT	AA	TT	TT	TT	TT	TT	TT	TT	TT	TT	TT	TT	TT	TT	TT	TT	--	TT	TT	TT	TT	--	TT	TT	TT	TT	TT	TT	TT	TT
Chr8	6897779	C	T	Gene.refGene=SoyZH13_08G085502;ExonicFunc.refGene=stopgain;AAChange.refGene=SoyZH13_08G085502:SoyZH13_08G085502.m1:exon1:c.C163T:p.Q55X	Chr08	6800504	C	T	Gene.refGene=Glyma.08G090200;ExonicFunc.refGene=stopgain;AAChange.refGene=Glyma.08G090200:Glyma.08G090200.1:exon4:c.C1132T:p.Q378X	CC	CC	CC	CC	CC	CC	CC	CC	CC	CC	CC	CC	CC	CC	CC	CC	CC	CC	CC	CC	CC	CC	CC	CC	CC	CC	CC	TT	CC	CC	CC	CC	CC	CC	CC	CC	CC	CC	CC	CC
Chr8	7169666	C	A	Gene.refGene=SoyZH13_08G088500;ExonicFunc.refGene=stopgain;AAChange.refGene=SoyZH13_08G088500:SoyZH13_08G088500.m1:exon7:c.G832T:p.E278X	Chr08	7072586	C	A	Gene.refGene=Glyma.08G093300;ExonicFunc.refGene=stopgain;AAChange.refGene=Glyma.08G093300:Glyma.08G093300.1:exon7:c.G826T:p.E276X,Glyma.08G093300:Glyma.08G093300.2:exon7:c.G811T:p.E271X	CC	CC	CC	CC	CC	CC	CC	CC	CC	CC	CC	CC	CC	CC	CC	CC	CC	CC	CC	CC	CC	CC	CC	CC	CC	CC	CC	CC	CC	CC	CC	CC	CC	CC	CC	CC	CC	CC	CC	CC
Chr8	7356019	A	G	Gene.refGene=SoyZH13_08G090400;ExonicFunc.refGene=stoploss;AAChange.refGene=SoyZH13_08G090400:SoyZH13_08G090400.m1:exon1:c.T820C:p.X274Q	Chr08	7258826	A	G	Gene.refGene=Glyma.08G095300;ExonicFunc.refGene=stoploss;AAChange.refGene=Glyma.08G095300:Glyma.08G095300.1:exon2:c.T820C:p.X274Q	AA	GG	AA	GG	AA	AA	AA	AA	AA	AA	AA	AA	AA	AA	AA	AA	AA	AA	AA	GG	GG	GG	GG	GG	GG	GG	GG	AA	GG	GG	GG	GG	GG	GG	GG	GG	GG	GG	GG	GG
Chr8	7621924	G	T	Gene.refGene=SoyZH13_08G093000;ExonicFunc.refGene=stopgain;AAChange.refGene=SoyZH13_08G093000:SoyZH13_08G093000.m1:exon3:c.C254A:p.S85X	Chr08	7524199	G	T	Gene.refGene=Glyma.08G098200;ExonicFunc.refGene=stopgain;AAChange.refGene=Glyma.08G098200:Glyma.08G098200.1:exon1:c.C50A:p.S17X	GG	TT	GG	TT	TT	GG	TT	GG	--	TT	GG	GG	GG	GG	GG	TT	TT	GG	GG	GG	GG	GG	GG	--	TT	TT	TT	TT	TT	TT	--	GG	TT	TT	TT	TT	TT	TT	TT	TT
Chr8	7691900	G	A	Gene.refGene=SoyZH13_08G093700;ExonicFunc.refGene=stopgain;AAChange.refGene=SoyZH13_08G093700:SoyZH13_08G093700.m1:exon2:c.C283T:p.R95X	Chr08	7595938	G	A	Gene.refGene=Glyma.08G099300;ExonicFunc.refGene=stopgain;AAChange.refGene=Glyma.08G099300:Glyma.08G099300.1:exon2:c.C202T:p.R68X	GG	GG	GG	GG	GG	GG	GG	GG	GG	GG	GG	GG	GG	GG	GG	GG	GG	GG	GG	--	GG	GG	GG	GG	GG	GG	GG	GG	--	GG	GG	GG	GG	GG	GG	GG	GG	AA	GG	GG
Chr8	7908181	C	T	Gene.refGene=SoyZH13_08G096100;ExonicFunc.refGene=stopgain;AAChange.refGene=SoyZH13_08G096100:SoyZH13_08G096100.m1:exon2:c.C1165T:p.R389X,SoyZH13_08G096100:SoyZH13_08G096100.m2:exon3:c.C1294T:p.R432X	Chr08	7817510	C	T	Gene.refGene=Glyma.08G101800;ExonicFunc.refGene=stopgain;AAChange.refGene=Glyma.08G101800:Glyma.08G101800.1:exon2:c.C1165T:p.R389X	CC	CC	CC	CC	CC	CC	CC	CC	CC	CC	TT	CC	CC	CC	CC	CC	CC	CC	CC	CC	CC	CC	CC	CC	CC	CC	CC	CC	CC	CC	CC	CC	CC	CC	CC	CC	CC	CC	CC	CC
Chr8	8261625	C	T	Gene.refGene=SoyZH13_08G099800;ExonicFunc.refGene=stopgain;AAChange.refGene=SoyZH13_08G099800:SoyZH13_08G099800.m1:exon7:c.G1293A:p.W431X,SoyZH13_08G099800:SoyZH13_08G099800.m2:exon7:c.G1824A:p.W608X	Chr08	8171806	C	T	Gene.refGene=Glyma.08G105800;ExonicFunc.refGene=stopgain;AAChange.refGene=Glyma.08G105800:Glyma.08G105800.1:exon7:c.G1824A:p.W608X,Glyma.08G105800:Glyma.08G105800.2:exon7:c.G1293A:p.W431X	CC	CC	CC	CC	TT	CC	CC	CC	CC	CC	CC	CC	CC	CC	CC	CC	CC	CC	CC	CC	CC	CC	CC	CC	CC	CC	CC	CC	CC	CC	CC	CC	CC	CC	CC	CC	CC	CC	CC	CC
Chr8	9228564	T	A	Gene.refGene=SoyZH13_08G112700;ExonicFunc.refGene=stopgain;AAChange.refGene=SoyZH13_08G112700:SoyZH13_08G112700.m3:exon6:c.A697T:p.R233X,SoyZH13_08G112700:SoyZH13_08G112700.m1:exon7:c.A721T:p.R241X,SoyZH13_08G112700:SoyZH13_08G112700.m2:exon7:c.A355T:p.R119X	Chr08	9151554	T	A	Gene.refGene=Glyma.08G118400;ExonicFunc.refGene=stopgain;AAChange.refGene=Glyma.08G118400:Glyma.08G118400.1:exon7:c.A721T:p.R241X,Glyma.08G118400:Glyma.08G118400.2:exon7:c.A355T:p.R119X	TT	TT	TT	TT	TT	TT	TT	TT	TT	TT	TT	TT	TT	TT	TT	TT	TT	TT	TT	TT	TT	TT	AA	TT	TT	TT	TT	TT	TT	TT	TT	AA	TT	AA	TT	TT	TT	TT	TT	TT
Chr8	9285262	C	A	Gene.refGene=SoyZH13_08G113700;ExonicFunc.refGene=stopgain;AAChange.refGene=SoyZH13_08G113700:SoyZH13_08G113700.m1:exon2:c.C839A:p.S280X	Chr08	9207750	C	A	Gene.refGene=Glyma.08G119400;ExonicFunc.refGene=stopgain;AAChange.refGene=Glyma.08G119400:Glyma.08G119400.1:exon1:c.C839A:p.S280X	CC	CC	CC	CC	CC	CC	CC	CC	CC	CC	CC	CC	CC	CC	CC	CC	CC	CC	CC	CC	CC	CC	CC	--	CC	CC	CC	CC	CC	CC	CC	CC	CC	CC	CC	CC	CC	CC	CC	CC
Chr8	9560799	G	A	Gene.refGene=SoyZH13_08G117700;ExonicFunc.refGene=stopgain;AAChange.refGene=SoyZH13_08G117700:SoyZH13_08G117700.m2:exon2:c.C862T:p.R288X,SoyZH13_08G117700:SoyZH13_08G117700.m1:exon3:c.C862T:p.R288X	Chr08	9483660	G	A	Gene.refGene=Glyma.08G123300;ExonicFunc.refGene=stopgain;AAChange.refGene=Glyma.08G123300:Glyma.08G123300.1:exon2:c.C862T:p.R288X,Glyma.08G123300:Glyma.08G123300.2:exon2:c.C862T:p.R288X,Glyma.08G123300:Glyma.08G123300.3:exon2:c.C862T:p.R288X,Glyma.08G123300:Glyma.08G123300.6:exon2:c.C862T:p.R288X,Glyma.08G123300:Glyma.08G123300.4:exon3:c.C862T:p.R288X,Glyma.08G123300:Glyma.08G123300.5:exon3:c.C86…	GG	AA	GG	GG	GG	GG	GG	GG	GG	GG	GG	GG	GG	GG	GG	GG	AA	GG	GG	AA	GG	AA	GG	--	GG	GG	GG	GG	GG	AA	--	AA	GG	GG	GG	GG	--	GG	GG	GG
Chr8	9566677	G	A	Gene.refGene=SoyZH13_08G117800;ExonicFunc.refGene=stopgain;AAChange.refGene=SoyZH13_08G117800:SoyZH13_08G117800.m1:exon12:c.C424T:p.R142X	Chr08	9489506	G	A	Gene.refGene=Glyma.08G123400;ExonicFunc.refGene=stopgain;AAChange.refGene=Glyma.08G123400:Glyma.08G123400.1:exon3:c.C340T:p.R114X	GG	GG	GG	GG	GG	GG	GG	GG	GG	GG	GG	GG	GG	GG	GG	GG	GG	GG	GG	GG	GG	GG	GG	GG	GG	GG	GG	GG	GG	GG	GG	GG	GG	GG	GG	GG	GG	GG	GG	GG
Chr8	9588205	G	T	Gene.refGene=SoyZH13_08G118100;ExonicFunc.refGene=stopgain;AAChange.refGene=SoyZH13_08G118100:SoyZH13_08G118100.m1:exon2:c.C2198A:p.S733X	Chr08	9511063	G	T	Gene.refGene=Glyma.08G123800;ExonicFunc.refGene=stopgain;AAChange.refGene=Glyma.08G123800:Glyma.08G123800.1:exon3:c.C2198A:p.S733X	GG	TT	GG	GG	GG	GG	--	GG	GG	TT	TT	GG	TT	GG	GG	TT	GG	GG	GG	GG	GG	--	GG	GG	GG	GG	GG	GG	GG	GG	GG	GG	GG	GG	TT	GG	GG	GG	GG	GT
Chr8	9646632	C	A	Gene.refGene=SoyZH13_08G118700;ExonicFunc.refGene=stopgain;AAChange.refGene=SoyZH13_08G118700:SoyZH13_08G118700.m1:exon3:c.C179A:p.S60X,SoyZH13_08G118700:SoyZH13_08G118700.m4:exon3:c.C176A:p.S59X,SoyZH13_08G118700:SoyZH13_08G118700.m2:exon4:c.C179A:p.S60X,SoyZH13_08G118700:SoyZH13_08G118700.m3:exon4:c.C137A:p.S46X	Chr08	9569477	A	C	Gene.refGene=Glyma.08G124500;ExonicFunc.refGene=stoploss;AAChange.refGene=Glyma.08G124500:Glyma.08G124500.1:exon3:c.A179C:p.X60S	AA	CC	AA	CC	CC	AA	CC	CC	CC	CC	CC	CC	CC	AA	CC	CC	AA	AA	AA	CC	AA	CC	AA	CC	AA	CC	CC	CC	CC	CC	CC	CC	AA	CC	CC	AA	CC	AA	AA	CC
Chr8	9985232	C	A	Gene.refGene=SoyZH13_08G122700;ExonicFunc.refGene=stopgain;AAChange.refGene=SoyZH13_08G122700:SoyZH13_08G122700.m1:exon1:c.G70T:p.E24X	Chr08	9909280	C	A	Gene.refGene=Glyma.08G128600;ExonicFunc.refGene=stopgain;AAChange.refGene=Glyma.08G128600:Glyma.08G128600.1:exon1:c.G70T:p.E24X	CC	CC	CC	CC	CC	CC	CC	CC	CC	CC	CC	CC	CC	CC	CC	CC	CC	CC	CC	CC	CC	CC	CC	CC	CC	CC	CC	CC	CC	CC	CC	CC	CC	CC	CC	CC	CC	CC	CC	CC
Chr8	10406210	C	T	Gene.refGene=SoyZH13_08G128100;ExonicFunc.refGene=stopgain;AAChange.refGene=SoyZH13_08G128100:SoyZH13_08G128100.m3:exon3:c.C1687T:p.Q563X	Chr08	10246630	C	T	Gene.refGene=Glyma.08G133500;ExonicFunc.refGene=stopgain;AAChange.refGene=Glyma.08G133500:Glyma.08G133500.2:exon3:c.C1687T:p.Q563X	CC	CC	CC	TT	CC	CC	CC	CC	CC	CC	CC	CC	TT	TT	CC	--	TT	CC	CC	TT	TT	TT	TT	TT	TT	TT	TT	TT	TT	TT	TT	TT	TT	TT	CC	TT	TT	TT	CC	TT
Chr8	10541055	G	C	Gene.refGene=SoyZH13_08G130100;ExonicFunc.refGene=stopgain;AAChange.refGene=SoyZH13_08G130100:SoyZH13_08G130100.m1:exon2:c.C231G:p.Y77X	Chr08	10380515	G	C	Gene.refGene=Glyma.08G135500;ExonicFunc.refGene=stopgain;AAChange.refGene=Glyma.08G135500:Glyma.08G135500.1:exon2:c.C327G:p.Y109X	GG	GG	GG	GG	GG	GG	GG	GG	GG	GG	GG	GG	GG	GG	GG	GG	GG	GG	GG	GG	GG	GG	GG	GG	GG	GG	GG	GG	GG	GG	GG	GG	GG	CC	GG	GG	GG	GG	GG	GG
[truncated: 1,493 more rows]
[truncated: 3,639 more columns]
